# Supplementary material for: Gut microbiota analysis reveals microbial signature for multi-autoimmune diseases based on machine learning model
Source: Front Microbiol. 2025 Sep 25;16:1660775. doi: 10.3389/fmicb.2025.1660775 (PMC12507882; doi:10.3389/fmicb.2025.1660775)
Supplement: Supplementary Table S1 — Comprehensive information on autoimmune diseases (AIDs) was collected for this study. Details of gut microbiota sequencing data and related samples (Bioproject_ID, SRA_ID, AIDs, Age, Gender, Country) were listed in sheet 1, “Data availability.” Ten autoimmune diseases (AIDs) are listed in Table 1. Microbial abundance results of gut microbiota sequencing data and related ID were shown in sheet 2, “Gut microbiota sequencing.” Sensitivity analysis on two factors (gender and age) was shown in sheet 3, “Sensitivity analysis.” For each genus, the Kruskal–Wallis test was conducted to verify the significance of the differences in the abundance of the corresponding genus in the gut microbiota among different age groups and sexes regarding the AID phenotype. [file Table_1.xlsx]

## Sheet: Data availability
Bioproject_ID	SRA_ID	AIDs	Age	Gender	Country
PRJNA434003	SRR6723928	SpA	45.2	female	USA
PRJNA434003	SRR6723930	SpA	39.3	female	USA
PRJNA434003	SRR6723933	SpA	41.5	male	USA
PRJNA434003	SRR6723935	SpA	57.5	male	USA
PRJNA434003	SRR6723936	SpA	57.2	male	USA
PRJNA434003	SRR6723957	HC	13.77	male	USA
PRJNA434003	SRR6723958	HC	9.48	male	USA
PRJNA434003	SRR6723959	HC	13.46	female	USA
PRJNA434003	SRR6723960	HC	12.58	female	USA
PRJNA434003	SRR6723961	HC	12.24	female	USA
PRJNA434003	SRR6723962	HC	10.74	male	USA
PRJNA434003	SRR6723963	HC	12.19	male	USA
PRJNA434003	SRR6723964	HC	17.25	male	USA
PRJNA434003	SRR6723965	HC	16.21	male	USA
PRJNA434003	SRR6723966	HC	13.62	male	USA
PRJNA434003	SRR6723977	HC	9.86	male	USA
PRJNA434003	SRR6723978	HC	18.1	male	USA
PRJNA434003	SRR6723979	HC	10.63	male	USA
PRJNA434003	SRR6723980	HC	17.54	male	USA
PRJNA434003	SRR6723981	HC	10.98	male	USA
PRJNA434003	SRR6723982	HC	17.46	female	USA
PRJNA434003	SRR6723983	HC	7.52	female	USA
PRJNA434003	SRR6723984	HC	16.21	female	USA
PRJNA434003	SRR6723985	HC	14.6	male	USA
PRJNA434003	SRR6723986	HC	16.22	male	USA
PRJNA434003	SRR6723990	SpA	52.8	female	USA
PRJNA434003	SRR6723991	SpA	47.6	female	USA
PRJNA434003	SRR6723992	SpA	33.7	female	USA
PRJNA434003	SRR6723993	SpA	59.5	male	USA
PRJNA434003	SRR6723995	SpA	53.3	female	USA
PRJNA434003	SRR6723997	HC	16.63	female	USA
PRJNA434003	SRR6723998	HC	14.97	female	USA
PRJNA434003	SRR6723999	HC	12.55	female	USA
PRJNA434003	SRR6724000	HC	10.32	male	USA
PRJNA434003	SRR6724001	HC	14.69	female	USA
PRJNA434003	SRR6724002	HC	17	male	USA
PRJNA434003	SRR6724003	HC	15.27	male	USA
PRJNA434003	SRR6724004	HC	11.17	male	USA
PRJNA434003	SRR6724005	HC	12.26	male	USA
PRJNA434003	SRR6724006	HC	11.23	male	USA
PRJNA434003	SRR6724007	HC	14.35	male	USA
PRJNA434003	SRR6724008	HC	15.59	male	USA
PRJNA434003	SRR6724009	HC	17.12	female	USA
PRJNA434003	SRR6724010	HC	12.75	male	USA
PRJNA434003	SRR6724011	HC	16.01	male	USA
PRJNA434003	SRR6724012	HC	16.43	male	USA
PRJNA434003	SRR6724013	HC	12.45	female	USA
PRJNA434003	SRR6724014	HC	14.11	male	USA
PRJNA434003	SRR6724015	HC	15.82	male	USA
PRJNA434003	SRR6724016	HC	11.24	female	USA
PRJNA434003	SRR6724017	HC	9.57	male	USA
PRJNA434003	SRR6724018	HC	7.14	female	USA
PRJNA434003	SRR6724019	HC	15.05	female	USA
PRJNA434003	SRR6724020	HC	17.83	female	USA
PRJNA434003	SRR6724021	HC	10.22	male	USA
PRJNA434003	SRR6724022	HC	10	male	USA
PRJNA434003	SRR6724023	HC	15.64	male	USA
PRJNA434003	SRR6724024	HC	13.69	male	USA
PRJNA434003	SRR6724026	HC	11.2	female	USA
PRJNA873789	SRR21283005	SpA	54	female	USA
PRJNA873789	SRR21283006	HC	57	female	USA
PRJNA873789	SRR21283007	SpA	41	female	USA
PRJNA873789	SRR21283008	HC	68	female	USA
PRJNA873789	SRR21283009	SpA	73	male	USA
PRJNA873789	SRR21283010	HC	67	male	USA
PRJNA873789	SRR21283011	HC	67	male	USA
PRJNA873789	SRR21283012	SpA	69	male	USA
PRJNA873789	SRR21283013	HC	62	male	USA
PRJNA873789	SRR21283014	HC	54	female	USA
PRJNA873789	SRR21283015	HC	39	female	USA
PRJNA873789	SRR21283016	SpA	80	female	USA
PRJNA873789	SRR21283017	SpA	59	male	USA
PRJNA873789	SRR21283018	SpA	57	female	USA
PRJNA873789	SRR21283019	SpA	64	female	USA
PRJNA873789	SRR21283020	HC	61	male	USA
PRJNA873789	SRR21283021	SpA	58	female	USA
PRJNA873789	SRR21283022	HC	56	male	USA
PRJNA873789	SRR21283023	HC	37	male	USA
PRJNA873789	SRR21283024	SpA	35	male	USA
PRJNA873789	SRR21283025	SpA	25	male	USA
PRJNA873789	SRR21283026	SpA	32	female	USA
PRJNA873789	SRR21283027	SpA	84	male	USA
PRJNA873789	SRR21283028	SpA	77	male	USA
PRJNA873789	SRR21283029	HC	68	female	USA
PRJNA873789	SRR21283030	HC	23	male	USA
PRJNA873789	SRR21283031	SpA	57	female	USA
PRJNA873789	SRR21283032	HC	68	female	USA
PRJNA873789	SRR21283033	SpA	73	male	USA
PRJNA873789	SRR21283034	HC	67	male	USA
PRJNA873789	SRR21283035	HC	62	male	USA
PRJNA873789	SRR21283036	HC	25	male	USA
PRJNA873789	SRR21283037	HC	35	female	USA
PRJNA873789	SRR21283038	HC	38	female	USA
PRJNA873789	SRR21283039	HC	67	male	USA
PRJNA873789	SRR21283040	SpA	69	male	USA
PRJNA873789	SRR21283041	SpA	84	male	USA
PRJNA873789	SRR21283042	HC	54	female	USA
PRJNA873789	SRR21283043	HC	39	female	USA
PRJNA873789	SRR21283044	SpA	64	female	USA
PRJNA873789	SRR21283045	SpA	41	female	USA
PRJNA873789	SRR21283046	SpA	52	female	USA
PRJNA873789	SRR21283047	SpA	80	female	USA
PRJNA873789	SRR21283048	SpA	59	male	USA
PRJNA873789	SRR21283049	SpA	64	female	USA
PRJNA873789	SRR21283050	HC	61	male	USA
PRJNA873789	SRR21283051	SpA	58	female	USA
PRJNA873789	SRR21283052	SpA	77	male	USA
PRJNA873789	SRR21283053	HC	56	male	USA
PRJNA873789	SRR21283054	HC	37	male	USA
PRJNA873789	SRR21283055	SpA	35	male	USA
PRJNA873789	SRR21283056	SpA	25	male	USA
PRJNA873789	SRR21283057	SpA	32	female	USA
PRJNA873789	SRR21283058	SpA	54	female	USA
PRJNA873789	SRR21283059	SpA	84	male	USA
PRJNA873789	SRR21283060	SpA	77	male	USA
PRJNA873789	SRR21283061	HC	23	male	USA
PRJNA873789	SRR21283062	SpA	57	female	USA
PRJNA873789	SRR21283063	HC	23	male	USA
PRJNA873789	SRR21283064	SpA	49	female	USA
PRJNA873789	SRR21283065	HC	57	female	USA
PRJNA873789	SRR21283066	SpA	41	female	USA
PRJNA873789	SRR21283067	SpA	49	female	USA
PRJNA873789	SRR21283068	SpA	73	male	USA
PRJNA873789	SRR21283069	HC	25	male	USA
PRJNA873789	SRR21283070	HC	35	female	USA
PRJNA873789	SRR21283071	HC	38	female	USA
PRJNA873789	SRR21283072	HC	67	male	USA
PRJNA873789	SRR21283073	HC	57	female	USA
PRJNA873789	SRR21283074	SpA	69	male	USA
PRJNA873789	SRR21283075	HC	54	female	USA
PRJNA873789	SRR21283076	HC	39	female	USA
PRJNA873789	SRR21283077	SpA	64	female	USA
PRJNA873789	SRR21283078	SpA	52	female	USA
PRJNA873789	SRR21283079	HC	67	male	USA
PRJNA873789	SRR21283080	SpA	80	female	USA
PRJNA873789	SRR21283081	SpA	59	male	USA
PRJNA873789	SRR21283082	SpA	64	female	USA
PRJNA873789	SRR21283083	HC	61	male	USA
PRJNA873789	SRR21283084	SpA	58	female	USA
PRJNA873789	SRR21283085	HC	56	male	USA
PRJNA873789	SRR21283086	HC	37	male	USA
PRJNA873789	SRR21283087	SpA	35	male	USA
PRJNA873789	SRR21283088	SpA	25	male	USA
PRJNA873789	SRR21283089	SpA	32	female	USA
PRJNA873789	SRR21283090	HC	62	male	USA
PRJNA873789	SRR21283091	SpA	49	female	USA
PRJNA450340	SRR8534033	UC	71	Female	Canada
PRJNA450340	SRR8534034	CD	44	Female	Canada
PRJNA450340	SRR8534035	CD	49.9	Female	Canada
PRJNA450340	SRR8534036	CD	49.9	Female	Canada
PRJNA450340	SRR8534037	CD	70	Female	Canada
PRJNA450340	SRR8534038	CD	49.9	Female	Canada
PRJNA450340	SRR8534039	CD	19	Female	Canada
PRJNA450340	SRR8534040	CD	70	Female	Canada
PRJNA450340	SRR8534041	CD	44	Female	Canada
PRJNA450340	SRR8534042	CD	44	Female	Canada
PRJNA450340	SRR8534043	HC	52	Male	Canada
PRJNA450340	SRR8534044	HC	30	Male	Canada
PRJNA450340	SRR8534045	HC	38	Male	Canada
PRJNA450340	SRR8534046	HC	29	Male	Canada
PRJNA450340	SRR8534047	HC	46	Female	Canada
PRJNA450340	SRR8534048	RA	57	Female	Canada
PRJNA450340	SRR8534049	HC	38	Male	Canada
PRJNA450340	SRR8534050	HC	46	Female	Canada
PRJNA450340	SRR8534051	RA	63	Male	Canada
PRJNA450340	SRR8534052	RA	63	Male	Canada
PRJNA450340	SRR8534053	RA	57	Female	Canada
PRJNA450340	SRR8534054	RA	63	Male	Canada
PRJNA450340	SRR8534055	CD	28	Female	Canada
PRJNA450340	SRR8534056	UC	48	Female	Canada
PRJNA450340	SRR8534057	CD	71	Female	Canada
PRJNA450340	SRR8534058	CD	28	Female	Canada
PRJNA450340	SRR8534059	UC	43	Female	Canada
PRJNA450340	SRR8534060	UC	46	Male	Canada
PRJNA450340	SRR8534061	UC	48	Female	Canada
PRJNA450340	SRR8534062	UC	43	Female	Canada
PRJNA450340	SRR8534063	UC	46	Male	Canada
PRJNA450340	SRR8534064	UC	53	Male	Canada
PRJNA450340	SRR8534065	HC	25	Female	Canada
PRJNA450340	SRR8534066	MS	54	Female	Canada
PRJNA450340	SRR8534067	MS	53	Female	Canada
PRJNA450340	SRR8534068	MS	53	Female	Canada
PRJNA450340	SRR8534069	UC	29	Male	Canada
PRJNA450340	SRR8534070	MS	47.3	Female	Canada
PRJNA450340	SRR8534071	MS	47	Female	Canada
PRJNA450340	SRR8534072	MS	47	Female	Canada
PRJNA450340	SRR8534073	MS	54	Female	Canada
PRJNA450340	SRR8534074	CD	42	Male	Canada
PRJNA450340	SRR8534075	UC	29	Male	Canada
PRJNA450340	SRR8534076	CD	49.9	Female	Canada
PRJNA450340	SRR8534077	HC	34	Female	Canada
PRJNA450340	SRR8534079	HC	22	Female	Canada
PRJNA450340	SRR8534080	HC	22	Female	Canada
PRJNA450340	SRR8534081	HC	56	Female	Canada
PRJNA450340	SRR8534082	HC	56	Female	Canada
PRJNA450340	SRR8534083	RA	59	Female	Canada
PRJNA450340	SRR8534084	HC	29	Male	Canada
PRJNA450340	SRR8534085	CD	27	Female	Canada
PRJNA450340	SRR8534086	CD	27	Female	Canada
PRJNA450340	SRR8534087	HC	30	Male	Canada
PRJNA450340	SRR8534088	CD	27	Female	Canada
PRJNA450340	SRR8534089	CD	52	Female	Canada
PRJNA450340	SRR8534090	HC	32.4	Female	Canada
PRJNA450340	SRR8534091	CD	36	Female	Canada
PRJNA450340	SRR8534092	CD	52	Female	Canada
PRJNA450340	SRR8534093	CD	36	Female	Canada
PRJNA450340	SRR8534094	CD	36	Female	Canada
PRJNA450340	SRR8534095	CD	67	Male	Canada
PRJNA450340	SRR8534096	CD	67	Male	Canada
PRJNA450340	SRR8534097	CD	71	Female	Canada
PRJNA450340	SRR8534098	CD	71	Female	Canada
PRJNA450340	SRR8534099	HC	26	Female	Canada
PRJNA450340	SRR8534100	HC	26	Female	Canada
PRJNA450340	SRR8534101	MS	61	Female	Canada
PRJNA450340	SRR8534102	MS	33	Female	Canada
PRJNA450340	SRR8534103	MS	33	Female	Canada
PRJNA450340	SRR8534104	MS	48	Female	Canada
PRJNA450340	SRR8534105	MS	51	Male	Canada
PRJNA450340	SRR8534106	MS	40	Female	Canada
PRJNA450340	SRR8534107	MS	40	Female	Canada
PRJNA450340	SRR8534108	MS	61	Female	Canada
PRJNA450340	SRR8534109	HC	26	Male	Canada
PRJNA450340	SRR8534110	MS	47.3	Female	Canada
PRJNA450340	SRR8534111	MS	51	Male	Canada
PRJNA450340	SRR8534112	RA	38	Female	Canada
PRJNA450340	SRR8534113	RA	38	Female	Canada
PRJNA450340	SRR8534114	HC	28	Female	Canada
PRJNA450340	SRR8534115	RA	73	Female	Canada
PRJNA450340	SRR8534116	RA	73	Female	Canada
PRJNA450340	SRR8534117	RA	69	Female	Canada
PRJNA450340	SRR8534118	RA	69	Female	Canada
PRJNA450340	SRR8534119	RA	69	Male	Canada
PRJNA450340	SRR8534120	RA	69	Male	Canada
PRJNA450340	SRR8534121	RA	63	Male	Canada
PRJNA450340	SRR8534122	RA	63	Male	Canada
PRJNA450340	SRR8534123	HC	32.4	Female	Canada
PRJNA450340	SRR8534124	CD	49.9		Canada
PRJNA450340	SRR8534125	CD	49	Female	Canada
PRJNA450340	SRR8534126	UC	58	Female	Canada
PRJNA450340	SRR8534127	HC	34	Male	Canada
PRJNA450340	SRR8534128	UC	58	Female	Canada
PRJNA450340	SRR8534131	CD	52	Female	Canada
PRJNA450340	SRR8534133	HC	32.4	Male	Canada
PRJNA450340	SRR8534135	RA	69	Female	Canada
PRJNA450340	SRR8534136	RA	69	Female	Canada
PRJNA450340	SRR8534137	RA	69	Female	Canada
PRJNA450340	SRR8534138	RA	58	Male	Canada
PRJNA450340	SRR8534139	RA	57	Female	Canada
PRJNA450340	SRR8534140	RA	57	Female	Canada
PRJNA450340	SRR8534141	RA	77	Male	Canada
PRJNA450340	SRR8534142	RA	77	Male	Canada
PRJNA450340	SRR8534143	HC	34	Male	Canada
PRJNA450340	SRR8534144	RA	58	Male	Canada
PRJNA450340	SRR8534145	RA	58	Male	Canada
PRJNA450340	SRR8534146	HC	32.4	Female	Canada
PRJNA450340	SRR8534147	HC	32.4	Male	Canada
PRJNA450340	SRR8534148	HC	32.4	Female	Canada
PRJNA450340	SRR8534149	RA	59	Female	Canada
PRJNA450340	SRR8534151	RA	61	Female	Canada
PRJNA450340	SRR8534152	RA	61	Female	Canada
PRJNA450340	SRR8534153	RA	55	Female	Canada
PRJNA450340	SRR8534154	RA	55	Female	Canada
PRJNA450340	SRR8534155	RA	60	Female	Canada
PRJNA450340	SRR8534156	RA	60	Female	Canada
PRJNA450340	SRR8534157	RA	49	Female	Canada
PRJNA450340	SRR8534158	RA	49	Female	Canada
PRJNA450340	SRR8534159	HC	32	Male	Canada
PRJNA450340	SRR8534160	HC	28	Female	Canada
PRJNA450340	SRR8534161	MS	54	Female	Canada
PRJNA450340	SRR8534162	MS	48	Female	Canada
PRJNA450340	SRR8534163	MS	54	Female	Canada
PRJNA450340	SRR8534164	MS	54	Female	Canada
PRJNA450340	SRR8534165	MS	50	Female	Canada
PRJNA450340	SRR8534166	MS	50	Female	Canada
PRJNA450340	SRR8534167	MS	54	Female	Canada
PRJNA450340	SRR8534168	MS	50	Female	Canada
PRJNA450340	SRR8534169	MS	24	Male	Canada
PRJNA450340	SRR8534170	MS	54	Female	Canada
PRJNA450340	SRR8534171	CD	25	Female	Canada
PRJNA450340	SRR8534172	CD	42	Male	Canada
PRJNA450340	SRR8534173	HC	26	Male	Canada
PRJNA450340	SRR8534174	RA	71	Male	Canada
PRJNA450340	SRR8534175	RA	71	Male	Canada
PRJNA450340	SRR8534176	RA	58	Female	Canada
PRJNA450340	SRR8534177	RA	58	Female	Canada
PRJNA450340	SRR8534178	RA	61	Male	Canada
PRJNA450340	SRR8534179	RA	61	Male	Canada
PRJNA450340	SRR8534180	RA	76	Female	Canada
PRJNA450340	SRR8534181	RA	76	Female	Canada
PRJNA450340	SRR8534182	HC	32	Male	Canada
PRJNA450340	SRR8534183	RA	65	Female	Canada
PRJNA450340	SRR8534184	RA	65	Female	Canada
PRJNA450340	SRR8534185	HC	28	Male	Canada
PRJNA450340	SRR8534186	HC	26	Male	Canada
PRJNA450340	SRR8534187	HC	25	Female	Canada
PRJNA450340	SRR8534188	HC	32.4	Female	Canada
PRJNA450340	SRR8534189	MS	24	Male	Canada
PRJNA450340	SRR8534190	MS	57	Female	Canada
PRJNA450340	SRR8534191	MS	44	Female	Canada
PRJNA450340	SRR8534192	MS	51	Female	Canada
PRJNA450340	SRR8534193	MS	57	Female	Canada
PRJNA450340	SRR8534194	MS	44	Female	Canada
PRJNA450340	SRR8534195	MS	24	Male	Canada
PRJNA450340	SRR8534196	MS	53	Female	Canada
PRJNA450340	SRR8534197	MS	51	Female	Canada
PRJNA450340	SRR8534198	MS	24	Male	Canada
PRJNA450340	SRR8534199	UC	55	Female	Canada
PRJNA450340	SRR8534200	CD	49	Female	Canada
PRJNA450340	SRR8534201	UC	66	Male	Canada
PRJNA450340	SRR8534202	UC	58	Female	Canada
PRJNA450340	SRR8534203	CD	64	Female	Canada
PRJNA450340	SRR8534204	UC	66	Male	Canada
PRJNA450340	SRR8534205	UC	67	Female	Canada
PRJNA450340	SRR8534206	UC	55	Female	Canada
PRJNA450340	SRR8534207	UC	58	Female	Canada
PRJNA450340	SRR8534208	UC	67	Female	Canada
PRJNA450340	SRR8534209	HC	28	Male	Canada
PRJNA450340	SRR8534210	HC	52	Male	Canada
PRJNA450340	SRR8534211	MS	53	Male	Canada
PRJNA450340	SRR8534212	MS	53	Female	Canada
PRJNA450340	SRR8534213	HC	26	Male	Canada
PRJNA450340	SRR8534214	HC	26	Male	Canada
PRJNA450340	SRR8534215	HC	27	Female	Canada
PRJNA450340	SRR8534216	HC	27	Female	Canada
PRJNA450340	SRR8534217	HC	25	Female	Canada
PRJNA450340	SRR8534218	HC	25	Female	Canada
PRJNA450340	SRR8534219	UC	49	Male	Canada
PRJNA450340	SRR8534220	UC	49	Male	Canada
PRJNA450340	SRR8534221	UC	57	Female	Canada
PRJNA450340	SRR8534222	UC	57	Female	Canada
PRJNA450340	SRR8534223	UC	52	Female	Canada
PRJNA450340	SRR8534224	UC	52	Female	Canada
PRJNA450340	SRR8534225	UC	52	Female	Canada
PRJNA450340	SRR8534226	MS	53	Male	Canada
PRJNA450340	SRR8534229	CD	47	Male	Canada
PRJNA450340	SRR8534230	CD	47	Male	Canada
PRJNA450340	SRR8534231	CD	25	Female	Canada
PRJNA450340	SRR8534232	UC	66	Male	Canada
PRJNA450340	SRR8534233	CD	49	Male	Canada
PRJNA450340	SRR8534234	UC	71	Female	Canada
PRJNA450340	SRR8534235	UC	66	Male	Canada
PRJNA450340	SRR8534236	CD	66	Male	Canada
PRJNA450340	SRR8534237	CD	66	Male	Canada
PRJNA450340	SRR8534238	CD	49	Male	Canada
PRJNA450340	SRR8534239	CD	66	Male	Canada
PRJNA450340	SRR8534240	HC	34	Female	Canada
PRJNA450340	SRR8534241	CD	52	Female	Canada
PRJNA450340	SRR8534242	UC	44	Male	Canada
PRJNA450340	SRR8534243	UC	44	Male	Canada
PRJNA450340	SRR8534244	UC	29	Male	Canada
PRJNA450340	SRR8534245	UC	29	Male	Canada
PRJNA450340	SRR8534246	UC	29	Male	Canada
PRJNA450340	SRR8534247	UC	27	Female	Canada
PRJNA450340	SRR8534248	UC	27	Female	Canada
PRJNA450340	SRR8534249	UC	53	Male	Canada
PRJNA450340	SRR8534250	HC	26	Male	Canada
PRJNA450340	SRR8534251	HC	26	Male	Canada
PRJNA450340	SRR8534252	HC	32.4	Female	Canada
PRJNA450340	SRR8534253	UC	56	Female	Canada
PRJNA450340	SRR8534254	UC	56	Female	Canada
PRJNA574565	SRR10193777	RA	51	Female	China
PRJNA574565	SRR10193778	HC			China
PRJNA574565	SRR10193779	HC			China
PRJNA574565	SRR10193780	HC			China
PRJNA574565	SRR10193781	HC			China
PRJNA574565	SRR10193782	RA	42	Female	China
PRJNA574565	SRR10193783	HC			China
PRJNA574565	SRR10193784	RA	68	Female	China
PRJNA574565	SRR10193785	RA	67	Male	China
PRJNA574565	SRR10193786	RA	37	Female	China
PRJNA574565	SRR10193787	RA	34	Female	China
PRJNA574565	SRR10193788	HC			China
PRJNA574565	SRR10193789	RA	62	Male	China
PRJNA574565	SRR10193790	RA	39	Female	China
PRJNA574565	SRR10193791	HC			China
PRJNA574565	SRR10193792	RA	63	Male	China
PRJNA574565	SRR10193793	HC			China
PRJNA574565	SRR10193794	HC			China
PRJNA574565	SRR10193795	HC			China
PRJNA574565	SRR10193796	HC			China
PRJNA574565	SRR10193797	HC			China
PRJNA574565	SRR10193798	RA	61	Female	China
PRJNA574565	SRR10193799	HC			China
PRJNA574565	SRR10193800	RA	62	Female	China
PRJNA574565	SRR10193801	RA	53	Male	China
PRJNA574565	SRR10193802	HC			China
PRJNA574565	SRR10193803	RA	49	Female	China
PRJNA574565	SRR10193804	RA	49	Female	China
PRJNA574565	SRR10193805	RA	54	Male	China
PRJNA574565	SRR10193806	HC			China
PRJNA574565	SRR10193807	RA	38	Female	China
PRJNA574565	SRR10193808	RA	62	Female	China
PRJNA574565	SRR10193809	HC			China
PRJNA574565	SRR10193810	RA	52	Female	China
PRJNA574565	SRR10193811	HC			China
PRJNA574565	SRR10193812	HC			China
PRJNA574565	SRR10193813	HC			China
PRJNA574565	SRR10193814	RA	54	Female	China
PRJNA574565	SRR10193815	HC			China
PRJNA574565	SRR10193816	HC			China
PRJNA574565	SRR10193817	HC			China
PRJNA574565	SRR10193818	HC			China
PRJNA574565	SRR10193819	HC			China
PRJNA574565	SRR10193820	HC			China
PRJNA574565	SRR10193821	HC			China
PRJNA574565	SRR10193822	HC			China
PRJNA574565	SRR10193823	HC			China
PRJNA574565	SRR10193824	HC			China
PRJNA574565	SRR10193825	RA	56	Female	China
PRJNA574565	SRR10193826	RA	63	Male	China
PRJNA574565	SRR10193827	RA	40	Female	China
PRJNA574565	SRR10193828	RA	63	Female	China
PRJNA574565	SRR10193829	HC			China
PRJNA574565	SRR10193830	HC			China
PRJNA574565	SRR10193831	RA	67	Female	China
PRJNA574565	SRR10193832	RA	61	Female	China
PRJNA574565	SRR10193833	RA	60	Female	China
PRJNA574565	SRR10193834	HC			China
PRJNA574565	SRR10193835	HC			China
PRJNA574565	SRR10193836	HC			China
PRJNA574565	SRR10193837	RA	54	Male	China
PRJNA574565	SRR10193838	HC			China
PRJNA574565	SRR10193839	RA	55	Male	China
PRJNA574565	SRR10193840	RA	47	Female	China
PRJNA574565	SRR10193841	RA	65	Male	China
PRJNA574565	SRR10193842	RA	52	Female	China
PRJNA574565	SRR10193843	RA	44	Female	China
PRJNA574565	SRR10193844	RA	27	Female	China
PRJNA574565	SRR10193845	RA	51	Male	China
PRJNA574565	SRR10193846	RA	35	Female	China
PRJNA574565	SRR10193847	RA	81	Female	China
PRJNA574565	SRR10193848	RA	61	Male	China
PRJNA574565	SRR10193849	RA	58	Female	China
PRJNA574565	SRR10193850	HC			China
PRJNA574565	SRR10193851	RA	37	Female	China
PRJNA574565	SRR10193852	RA	68	Female	China
PRJNA574565	SRR10193853	RA	51	Male	China
PRJNA574565	SRR10193854	RA	68	Female	China
PRJNA574565	SRR10193855	HC			China
PRJNA574565	SRR10193856	HC			China
PRJNA574565	SRR10193857	RA	68	Female	China
PRJNA574565	SRR10193858	RA	69	Female	China
PRJNA574565	SRR10193859	HC			China
PRJNA574565	SRR10193860	HC			China
PRJNA574565	SRR10193861	RA	64	Female	China
PRJNA574565	SRR10193862	RA	40	Female	China
PRJNA574565	SRR10193863	RA	35	Female	China
PRJNA574565	SRR10193864	RA	52	Female	China
PRJNA574565	SRR10193865	RA	33	Female	China
PRJNA574565	SRR10193866	HC			China
PRJNA574565	SRR10193867	HC			China
PRJNA574565	SRR10193868	RA	46	Female	China
PRJNA574565	SRR10193869	HC			China
PRJNA574565	SRR10193870	RA	58	Female	China
PRJNA574565	SRR10193871	HC			China
PRJNA574565	SRR10193872	RA	49	Female	China
PRJNA574565	SRR10193873	HC			China
PRJNA574565	SRR10193874	RA	72	Female	China
PRJNA574565	SRR10193875	HC			China
PRJNA574565	SRR10193876	HC			China
PRJNA574565	SRR10193877	RA	51	Female	China
PRJNA574565	SRR10193878	HC			China
PRJNA574565	SRR10193879	HC			China
PRJNA574565	SRR10193880	RA	62	Male	China
PRJNA574565	SRR10193881	RA	64	Male	China
PRJNA574565	SRR10193882	RA	58	Female	China
PRJNA574565	SRR10193883	RA	68	Male	China
PRJNA574565	SRR10193884	RA	54	Female	China
PRJNA574565	SRR10193885	HC			China
PRJNA574565	SRR10193886	HC			China
PRJNA574565	SRR10193887	RA	62	Female	China
PRJNA574565	SRR10193888	HC			China
PRJNA574565	SRR10193889	HC			China
PRJNA574565	SRR10193890	HC			China
PRJNA574565	SRR10193891	RA	55	Female	China
PRJNA574565	SRR10193892	RA	65	Female	China
PRJNA574565	SRR10193893	RA	58	Female	China
PRJNA574565	SRR10193894	RA	73	Female	China
PRJNA574565	SRR10193895	HC			China
PRJNA574565	SRR10193896	HC			China
PRJNA574565	SRR10193897	HC			China
PRJNA574565	SRR10193898	RA	64	Female	China
PRJNA574565	SRR10193899	RA	58	Female	China
PRJNA574565	SRR10193900	HC			China
PRJNA574565	SRR10193901	HC			China
PRJNA574565	SRR10193902	HC			China
PRJEB11419	ERR1073113	CeD	54	Male	USA
PRJEB11419	ERR1073712	CeD	59	Female	USA
PRJEB11419	ERR1075202	HC	55	Male	USA
PRJEB11419	ERR1075702	HC	32	Female	USA
PRJEB11419	ERR1075893	CeD	33	Male	USA
PRJEB11419	ERR1076013	CeD	67	Male	USA
PRJEB11419	ERR1079971	CeD	61	Female	USA
PRJEB11419	ERR1080063	CeD	64	Female	USA
PRJEB11419	ERR1080131	HC	57	Female	USA
PRJEB11419	ERR1080135	HC	61	Male	USA
PRJEB11419	ERR1080169	HC	57	Female	USA
PRJEB11419	ERR1080229	CeD	33	Female	UK
PRJEB11419	ERR1080249	CeD	34	Female	UK
PRJEB11419	ERR1080252	HC	49	Male	UK
PRJEB11419	ERR1080286	HC	40	Male	USA
PRJEB11419	ERR1080307	HC	54	Female	USA
PRJEB11419	ERR1080326	CeD	54	Female	Australia
PRJEB11419	ERR1080332	CeD	37	Female	Australia
PRJEB11419	ERR1080388	HC	59	Female	USA
PRJEB11419	ERR1080408	CeD	37	Female	USA
PRJEB11419	ERR1080417	CeD	61	Female	USA
PRJEB11419	ERR1080418	CeD	61	Female	USA
PRJEB11419	ERR1089740	HC	46	Male	USA
PRJEB11419	ERR1089765	HC	45	Female	USA
PRJEB11419	ERR1089766	HC	45	Female	USA
PRJEB11419	ERR1089811	CeD	42	Female	USA
PRJEB11419	ERR1089821	CeD	35	Male	Denmark
PRJEB11419	ERR1089822	CeD	55	Female	USA
PRJEB11419	ERR1089829	HC	38	Male	USA
PRJEB11419	ERR1089911	CeD	61	Female	USA
PRJEB11419	ERR1089916	CeD	37	Female	USA
PRJEB11419	ERR1089997	CeD	60	Female	USA
PRJEB11419	ERR1090002	HC	54	Female	USA
PRJEB11419	ERR1090036	HC	59	Female	USA
PRJEB11419	ERR1090047	CeD	40	Female	Canada
PRJEB11419	ERR1090087	HC	35	Female	USA
PRJEB11419	ERR1090098	HC	32	Female	USA
PRJEB11419	ERR1090129	HC	37	Male	USA
PRJEB11419	ERR1090138	HC	38	Male	USA
PRJEB11419	ERR1090143	CeD	58	Female	USA
PRJEB11419	ERR1090148	HC	60	Female	USA
PRJEB11419	ERR1090262	CeD	35	Female	USA
PRJEB11419	ERR1090304	HC	19	Female	USA
PRJEB11419	ERR1090346	HC	44	Female	USA
PRJEB11419	ERR1090423	CeD	55	Male	Australia
PRJEB11419	ERR1090458	HC	19	Male	Australia
PRJEB11419	ERR1090551	HC	26	Male	USA
PRJEB11419	ERR1090557	HC	19	Female	USA
PRJEB11419	ERR1090577	HC	55	Male	USA
PRJEB11419	ERR1090615	HC	42	Female	USA
PRJEB11419	ERR1090644	HC	52	Female	USA
PRJEB11419	ERR1090651	HC	59	Male	USA
PRJEB11419	ERR1090706	HC	52	Female	USA
PRJEB11419	ERR1090718	HC	33	Male	USA
PRJEB11419	ERR1090842	HC	35	Female	USA
PRJEB11419	ERR1090856	HC	29	Female	USA
PRJEB11419	ERR1090867	HC	34	Male	USA
PRJEB11419	ERR1090868	HC	37	Female	USA
PRJEB11419	ERR1090931	HC	46	Male	USA
PRJEB11419	ERR1091164	CeD	38	Male	UK
PRJEB11419	ERR1091175	CeD	62	Female	UK
PRJEB11419	ERR1091263	CeD	58	Female	USA
PRJEB11419	ERR1091271	HC	45	Female	USA
PRJEB11419	ERR1091302	HC	78	Male	USA
PRJEB11419	ERR1091323	HC	26	Female	USA
PRJEB11419	ERR1091325	CeD	53	Female	USA
PRJEB11419	ERR1091334	HC	68	Male	USA
PRJEB11419	ERR1091369	HC	55	Male	UK
PRJEB11419	ERR1091371	HC	64	Female	UK
PRJEB11419	ERR1091479	CeD	32	Female	UK
PRJEB11419	ERR1091585	HC	36	Female	UK
PRJEB11419	ERR1091629	HC	42	Female	UK
PRJEB11419	ERR1091632	CeD	19	Male	UK
PRJEB11419	ERR1091663	HC	63	Male	USA
PRJEB11419	ERR1091664	HC	64	Male	USA
PRJEB11419	ERR1091721	HC	64	Male	USA
PRJEB11419	ERR1091766	CeD	58	Female	USA
PRJEB11419	ERR1091767	HC	64	Female	USA
PRJEB11419	ERR1091770	HC	57	Female	USA
PRJEB11419	ERR1091825	HC	19	Female	USA
PRJEB11419	ERR1249675	CeD	38	Female	Australia
PRJEB11419	ERR1249678	CeD	52	Female	Australia
PRJEB11419	ERR1249688	CeD	45	Female	USA
PRJEB11419	ERR1249705	CeD	36	Female	Australia
PRJEB11419	ERR1249713	CeD	56	Female	Australia
PRJEB11419	ERR1249729	HC	32	Female	USA
PRJEB11419	ERR1249733	HC	22	Female	USA
PRJEB11419	ERR1249757	HC	58	Male	USA
PRJEB11419	ERR1249759	HC	37	Female	USA
PRJEB11419	ERR1249801	CeD	69	Female	UK
PRJEB11419	ERR1249821	CeD	57	Female	UK
PRJEB11419	ERR1249839	HC	60	Male	UK
PRJEB11419	ERR1249855	HC	19	Male	USA
PRJEB11419	ERR1249893	HC	32	Female	USA
PRJEB11419	ERR1249910	HC	64	Female	USA
PRJEB11419	ERR1249912	CeD	61	Female	USA
PRJEB11419	ERR1249939	CeD	45	Female	UK
PRJEB11419	ERR1249941	HC	24	Male	USA
PRJEB11419	ERR1249945	HC	45	Female	USA
PRJEB11419	ERR1249984	HC	40	Female	USA
PRJEB11419	ERR1250024	HC	58	Female	USA
PRJEB11419	ERR1250045	HC	22	Male	USA
PRJEB11419	ERR1250063	HC	22	Male	USA
PRJEB11419	ERR1250081	HC	56	Female	USA
PRJEB11419	ERR1250136	HC	36	Male	USA
PRJEB11419	ERR1250140	HC	69	Female	USA
PRJEB11419	ERR1250154	HC	40	Male	USA
PRJEB11419	ERR1250462	CeD	38	Female	USA
PRJEB11419	ERR1250490	CeD	64	Male	Thailand
PRJEB11419	ERR1250576	CeD	24	Male	USA
PRJEB11419	ERR1250585	HC	34	Male	USA
PRJEB11419	ERR1250592	HC	56	Male	USA
PRJEB11419	ERR1315908	HC	32	Female	USA
PRJEB11419	ERR1315921	HC	48	Male	USA
PRJEB11419	ERR1315983	HC	46	Female	UK
PRJEB11419	ERR1316059	HC	67	Male	USA
PRJEB11419	ERR1316089	HC	32	Male	USA
PRJEB11419	ERR1316093	HC	32	Female	USA
PRJEB11419	ERR1316099	CeD	38	Female	USA
PRJEB11419	ERR1316115	HC	45	Female	USA
PRJEB11419	ERR1316145	HC	47	Male	USA
PRJEB11419	ERR1316179	HC	51	Male	USA
PRJEB11419	ERR1316183	HC	63	Male	USA
PRJEB11419	ERR1316221	CeD	31	Male	USA
PRJEB11419	ERR1316230	HC	19	Female	USA
PRJEB11419	ERR1316233	HC	19	Female	USA
PRJEB11419	ERR1316251	HC	23	Female	USA
PRJEB11419	ERR1389641	HC	37	Female	USA
PRJEB11419	ERR1389642	CeD	33	Female	USA
PRJEB11419	ERR1389681	CeD	29	Female	USA
PRJEB11419	ERR1389715	CeD	45	Female	UK
PRJEB11419	ERR1389772	CeD	49	Male	UK
PRJEB11419	ERR1389866	HC	30	Male	USA
PRJEB11419	ERR1389870	HC	32	Female	USA
PRJEB11419	ERR1389877	CeD	38	Female	USA
PRJEB11419	ERR1389899	HC	47	Male	USA
PRJEB11419	ERR1389921	HC	51	Male	USA
PRJEB11419	ERR1389933	HC	19	Female	USA
PRJEB11419	ERR1389947	CeD	51	Female	UK
PRJEB11419	ERR1389954	CeD	50	Male	USA
PRJEB11419	ERR1389986	HC	51	Female	USA
PRJEB11419	ERR1389998	HC	43	Female	USA
PRJEB11419	ERR1390010	HC	44	Female	USA
PRJEB11419	ERR1390012	HC	41	Male	USA
PRJEB11419	ERR1417417	HC	50	Female	UK
PRJEB11419	ERR1417418	HC	50	Male	USA
PRJEB11419	ERR1417440	HC	41	Male	UK
PRJEB11419	ERR1417449	HC	48	Male	UK
PRJEB11419	ERR1417609	HC	64	Male	UK
PRJEB11419	ERR1417637	HC	49	Female	USA
PRJEB11419	ERR1417657	HC	37	Male	USA
PRJEB11419	ERR1417660	HC	19	Male	USA
PRJEB11419	ERR1458723	CeD	45	Female	USA
PRJEB11419	ERR1458746	HC	45	Male	USA
PRJEB11419	ERR1458747	HC	37	Female	USA
PRJEB11419	ERR1458791	CeD	55	Female	UK
PRJEB11419	ERR1458826	HC	62	Female	UK
PRJEB11419	ERR1458831	HC	29	Male	UK
PRJEB11419	ERR1458843	HC	22	Male	UK
PRJEB11419	ERR1458872	CeD	36	Female	USA
PRJEB11419	ERR1458881	HC	19	Male	USA
PRJEB11419	ERR1458883	HC	55	Male	USA
PRJEB11419	ERR1458918	CeD	64	Male	UK
PRJEB11419	ERR1458932	CeD	63	Male	UK
PRJEB11419	ERR1458978	HC	30	Male	USA
PRJEB11419	ERR1459003	CeD	43	Female	UK
PRJEB11419	ERR1459031	HC	37	Female	USA
PRJEB11419	ERR1459082	HC	58	Female	USA
PRJEB11419	ERR1459097	HC	61	Female	USA
PRJEB11419	ERR1459109	CeD	78	Female	Canada
PRJEB11419	ERR1459135	HC	61	Female	USA
PRJEB11419	ERR1459167	CeD	85	Male	USA
PRJEB11419	ERR1459225	HC	37	Male	USA
PRJEB11419	ERR1546008	CeD	69	Female	USA
PRJEB11419	ERR1551636	HC	37	Male	USA
PRJEB11419	ERR1551637	HC	37	Male	USA
PRJEB11419	ERR1551638	HC	37	Male	USA
PRJEB11419	ERR1551640	HC	37	Male	USA
PRJEB11419	ERR1551641	HC	37	Male	USA
PRJEB11419	ERR1551642	HC	37	Male	USA
PRJEB11419	ERR1551643	HC	37	Male	USA
PRJEB11419	ERR1551644	HC	37	Male	USA
PRJEB11419	ERR1551645	HC	37	Male	USA
PRJEB11419	ERR1551647	HC	37	Male	USA
PRJEB11419	ERR1551648	HC	37	Male	USA
PRJEB11419	ERR1551649	HC	37	Male	USA
PRJEB11419	ERR1551650	HC	37	Male	USA
PRJEB11419	ERR1551651	HC	37	Male	USA
PRJEB11419	ERR1551652	HC	37	Male	USA
PRJEB11419	ERR1551653	HC	37	Male	USA
PRJEB11419	ERR1551654	HC	37	Male	USA
PRJEB11419	ERR1551655	HC	37	Male	USA
PRJEB11419	ERR1551656	HC	37	Male	USA
PRJEB11419	ERR1678468	CeD	42	Male	USA
PRJEB11419	ERR1678485	HC	68	Male	USA
PRJEB11419	ERR1841460	HC	63	Female	USA
PRJEB11419	ERR1841468	HC	53	Female	USA
PRJEB11419	ERR1841515	HC	35	Male	UK
PRJEB11419	ERR1841523	HC	23	Male	UK
PRJEB11419	ERR1841537	HC	59	Female	USA
PRJEB11419	ERR1841538	HC	26	Female	USA
PRJEB11419	ERR1841650	HC	59	Male	UK
PRJEB11419	ERR1841675	CeD	44	Female	USA
PRJEB11419	ERR1841679	HC	35	Male	UK
PRJEB11419	ERR1841720	HC	53	Male	USA
PRJEB11419	ERR1841731	HC	49	Female	UK
PRJEB11419	ERR1841733	CeD	46	Male	UK
PRJEB11419	ERR1841743	CeD	69	Female	USA
PRJEB11419	ERR1841786	HC	47	Female	USA
PRJEB11419	ERR1841830	HC	22	Female	USA
PRJEB11419	ERR1842145	HC	36	Male	USA
PRJEB11419	ERR1842195	CeD	30	Male	USA
PRJEB11419	ERR1842218	CeD	47	Female	USA
PRJEB11419	ERR1842230	HC	22	Male	USA
PRJEB11419	ERR1842250	HC	33	Female	USA
PRJEB11419	ERR1842326	HC	53	Male	UK
PRJEB11419	ERR1842340	HC	62	Female	UK
PRJEB11419	ERR1842414	HC	53	Female	UK
PRJEB11419	ERR1842442	HC	33	Female	USA
PRJEB11419	ERR1842453	HC	47	Male	USA
PRJEB11419	ERR1842490	CeD	48	Female	USA
PRJEB11419	ERR1842518	HC	35	Male	USA
PRJEB11419	ERR1842522	CeD	22	Female	USA
PRJEB11419	ERR1842580	HC	52	Female	UK
PRJEB11419	ERR1842620	HC	51	Female	USA
PRJEB11419	ERR1842625	HC	41	Female	USA
PRJEB11419	ERR1842727	HC	24	Male	USA
PRJEB11419	ERR1842787	HC	38	Male	UK
PRJEB11419	ERR1842815	HC	35	Male	USA
PRJEB11419	ERR1842817	HC	31	Male	UK
PRJEB11419	ERR1842821	HC	67	Male	UK
PRJEB11419	ERR1842861	HC	60	Female	UK
PRJEB11419	ERR1842904	CeD	55	Female	UK
PRJEB11419	ERR1843440	HC	63	Female	USA
PRJEB11419	ERR1843449	HC	53	Female	USA
PRJEB11419	ERR1843499	HC	35	Male	UK
PRJEB11419	ERR1843507	HC	23	Male	UK
PRJEB11419	ERR1843521	HC	59	Female	USA
PRJEB11419	ERR1843522	HC	26	Female	USA
PRJEB11419	ERR1843638	HC	59	Male	UK
PRJEB11419	ERR1843664	CeD	44	Female	USA
PRJEB11419	ERR1843669	HC	35	Male	UK
PRJEB11419	ERR1843719	HC	53	Male	USA
PRJEB11419	ERR1843730	HC	49	Female	UK
PRJEB11419	ERR1843732	CeD	46	Male	UK
PRJEB11419	ERR1843742	CeD	69	Female	USA
PRJEB11419	ERR1843791	HC	47	Female	USA
PRJEB11419	ERR1843814	CeD	52	Female	UK
PRJEB11419	ERR1843815	CeD	35	Female	UK
PRJEB11419	ERR1843837	CeD	63	Male	UK
PRJEB11419	ERR1843851	HC	22	Female	USA
PRJEB11419	ERR1844544	HC	35	Male	UK
PRJEB11419	ERR1844552	HC	26	Female	USA
PRJEB11419	ERR1844596	HC	59	Male	UK
PRJEB11419	ERR1844604	CeD	44	Female	USA
PRJEB11419	ERR1844625	HC	49	Female	UK
PRJEB11419	ERR1844643	CeD	69	Female	USA
PRJEB11419	ERR1845831	HC	40	Male	Australia
PRJEB11419	ERR1845834	HC	69	Female	USA
PRJEB11419	ERR1845849	CeD	67	Male	USA
PRJEB11419	ERR1845878	HC	35	Female	USA
PRJEB11419	ERR1845897	CeD	34	Female	USA
PRJEB11419	ERR1845951	HC	47	Female	USA
PRJEB11419	ERR1845973	HC	48	Male	UK
PRJEB11419	ERR1845995	HC	49	Female	UK
PRJEB11419	ERR1846006	HC	38	Male	UK
PRJEB11419	ERR1846037	CeD	64	Female	USA
PRJEB11419	ERR1846098	CeD	26	Male	USA
PRJEB11419	ERR1846141	HC	63	Female	Canada
PRJEB11419	ERR1846190	HC	19	Male	USA
PRJEB11419	ERR1854685	HC	44	Female	USA
PRJEB11419	ERR1854739	HC	44	Female	UK
PRJEB11419	ERR1854783	HC	64	Female	USA
PRJEB11419	ERR2032171	HC	30	Female	USA
PRJEB11419	ERR2032264	HC	30	Female	USA
PRJEB11419	ERR2032265	HC	30	Female	USA
PRJEB11419	ERR2032315	HC	23	Female	USA
PRJEB11419	ERR2032322	HC	30	Male	USA
PRJEB11419	ERR2032324	HC	30	Male	USA
PRJEB11419	ERR2032325	HC	30	Male	USA
PRJEB11419	ERR2032329	HC	24	Male	USA
PRJEB11419	ERR2032330	HC	24	Male	USA
PRJEB11419	ERR2032350	HC	24	Female	USA
PRJEB11419	ERR2032351	HC	24	Female	USA
PRJEB11419	ERR2032417	HC	32	Male	USA
PRJEB11419	ERR2032441	CeD	48	Female	USA
PRJEB11419	ERR2032442	CeD	47	Female	USA
PRJEB11419	ERR2032495	HC	69	Female	USA
PRJEB11419	ERR2032580	HC	63	Female	USA
PRJEB11419	ERR2032593	HC	67	Female	USA
PRJEB11419	ERR2032752	HC	64	Male	UK
PRJEB11419	ERR2032759	HC	64	Male	UK
PRJEB11419	ERR2032765	HC	67	Female	UK
PRJEB11419	ERR2032806	HC	50	Female	USA
PRJEB11419	ERR2032847	HC	19	Female	USA
PRJEB11419	ERR2032860	HC	32	Male	USA
PRJEB11419	ERR2032910	CeD	34	Female	USA
PRJEB11419	ERR2032913	HC	48	Female	USA
PRJEB11419	ERR2033464	HC	32	Male	USA
PRJEB11419	ERR2033474	CeD	41	Female	USA
PRJEB11419	ERR2033534	HC	34	Male	USA
PRJEB11419	ERR2056770	HC	45	Male	UK
PRJEB11419	ERR2056870	CeD	51	Female	USA
PRJEB11419	ERR2056874	HC	42	Female	USA
PRJEB11419	ERR2056930	CeD	30	Male	UK
PRJEB11419	ERR2057014	HC	61	Male	UK
PRJEB11419	ERR2057058	HC	43	Male	UK
PRJEB11419	ERR2057085	CeD	57	Female	USA
PRJEB11419	ERR2057109	HC	68	Male	USA
PRJEB11419	ERR2057138	CeD	64	Female	Canada
PRJEB11419	ERR2057162	HC	31	Male	USA
PRJEB11419	ERR2057173	HC	33	Male	USA
PRJEB11419	ERR2057176	CeD	53	Female	USA
PRJEB11419	ERR2057186	HC	33	Female	USA
PRJEB11419	ERR2057207	CeD	32	Female	USA
PRJEB11419	ERR2057209	CeD	23	Female	USA
PRJEB11419	ERR2091857	HC	50	Female	UK
PRJEB11419	ERR2091870	HC	69	Female	USA
PRJEB11419	ERR2091895	CeD	38	Female	USA
PRJEB11419	ERR2091915	CeD	68	Male	USA
PRJEB11419	ERR2091918	HC	30	Female	USA
PRJEB11419	ERR2091950	CeD	42	Female	UK
PRJEB11419	ERR2091960	CeD	52	Female	Ireland
PRJEB11419	ERR2091966	CeD	61	Female	UK
PRJEB11419	ERR2091995	CeD	59	Female	UK
PRJEB11419	ERR2091997	HC	55	Female	UK
PRJEB11419	ERR2092024	CeD	52	Female	USA
PRJEB11419	ERR2092076	HC	57	Male	USA
PRJEB11419	ERR2092102	HC	30	Male	USA
PRJEB11419	ERR2092352	HC	33	Female	Canada
PRJEB11419	ERR2092353	HC	33	Female	Canada
PRJEB11419	ERR2092354	HC	33	Female	Canada
PRJEB11419	ERR2092355	HC	33	Female	Canada
PRJEB11419	ERR2092360	HC	41	Male	USA
PRJEB11419	ERR2092361	HC	41	Male	USA
PRJEB11419	ERR2092362	HC	41	Male	USA
PRJEB11419	ERR2092367	HC	35	Female	USA
PRJEB11419	ERR2092368	HC	35	Female	USA
PRJEB11419	ERR2092385	HC	40	Female	USA
PRJEB11419	ERR2092386	HC	40	Female	USA
PRJEB11419	ERR2092387	HC	40	Female	USA
PRJEB11419	ERR2092388	HC	40	Female	USA
PRJEB11419	ERR2092429	HC	32	Male	USA
PRJEB11419	ERR2092436	CeD	30	Male	USA
PRJEB11419	ERR2092437	CeD	30	Male	USA
PRJEB11419	ERR2092438	CeD	30	Male	USA
PRJEB11419	ERR2314015	HC	38	Male	UK
PRJEB11419	ERR2314143	HC	64	Female	USA
PRJEB11419	ERR2318044	HC	44	Female	UK
PRJEB11419	ERR2318177	CeD	48	Female	USA
PRJEB41297	ERR4832972	MG	82		Germany
PRJEB41297	ERR4832973	HC	66		Germany
PRJEB41297	ERR4832974	MG	79		Germany
PRJEB41297	ERR4832975	MG	68		Germany
PRJEB41297	ERR4832978	MG	45		Germany
PRJEB41297	ERR4832979	MG	74		Germany
PRJEB41297	ERR4832980	MG	81		Germany
PRJEB41297	ERR4832988	HC	59		Germany
PRJEB41297	ERR4832990	HC	59		Germany
PRJEB41297	ERR4832991	HC	43		Germany
PRJEB41297	ERR4832993	HC	46		Germany
PRJEB41297	ERR4832994	HC	22		Germany
PRJEB41297	ERR4832995	HC	64		Germany
PRJEB41297	ERR4832996	HC	55		Germany
PRJEB41297	ERR4832998	HC	56		Germany
PRJEB41297	ERR4832999	HC	44		Germany
PRJEB41297	ERR4833000	MG	76		Germany
PRJEB41297	ERR4833005	MG	53		Germany
PRJEB41297	ERR4833006	MG	45		Germany
PRJEB41297	ERR4833007	MG	66		Germany
PRJEB41297	ERR4833008	MG	81		Germany
PRJEB41297	ERR4833009	MG	79		Germany
PRJEB41297	ERR4833010	MG	38		Germany
PRJEB41297	ERR4833011	MG	56		Germany
PRJEB41297	ERR4833012	MG	66		Germany
PRJEB41297	ERR4833013	MG	63		Germany
PRJEB41297	ERR4833014	MG	82		Germany
PRJEB41297	ERR4833016	MG	80		Germany
PRJEB41297	ERR4833017	MG	56		Germany
PRJEB41297	ERR4833018	MG	19		Germany
PRJEB41297	ERR4833021	MG	73		Germany
PRJEB41297	ERR4833022	MG	70		Germany
PRJEB41297	ERR4833023	MG	62		Germany
PRJEB41297	ERR4833024	MG	62		Germany
PRJEB41297	ERR4833026	MG	39		Germany
PRJEB41297	ERR4833028	HC	28		Germany
PRJEB41297	ERR4833030	MG	55		Germany
PRJEB41297	ERR4833032	MG	76		Germany
PRJEB41297	ERR4833033	MG	77		Germany
PRJEB41297	ERR4833035	MG	76		Germany
PRJEB41297	ERR4833036	HC	75		Germany
PRJEB41297	ERR4833037	MG	58		Germany
PRJEB41297	ERR4833038	MG	91		Germany
PRJEB41297	ERR4833041	MG	28		Germany
PRJEB41297	ERR4833044	MG	69		Germany
PRJEB41297	ERR4833045	MG	51		Germany
PRJEB41297	ERR4833046	MG	81		Germany
PRJEB41297	ERR4833047	MG	50		Germany
PRJEB41297	ERR4833048	MG	74		Germany
PRJEB41297	ERR4833049	MG	81		Germany
PRJEB41297	ERR4833050	MG	66		Germany
PRJEB41297	ERR4833051	MG	51		Germany
PRJEB41297	ERR4833052	MG	70		Germany
PRJNA660322	SRR12550150	MG	45		China
PRJNA660322	SRR12550151	MG	41		China
PRJNA660322	SRR12550152	MG	45		China
PRJNA660322	SRR12550153	MG	41		China
PRJNA660322	SRR12550154	MG	45		China
PRJNA660322	SRR12550155	MG	41		China
PRJNA660322	SRR12550156	MG	45		China
PRJNA660322	SRR12550157	MG	41		China
PRJNA660322	SRR12550158	MG	41		China
PRJNA660322	SRR12550159	MG	45		China
PRJNA660322	SRR12550160	HC	41.5		China
PRJNA660322	SRR12550161	MG	45		China
PRJNA660322	SRR12550162	MG	41		China
PRJNA660322	SRR12550163	MG	45		China
PRJNA660322	SRR12550164	MG	45		China
PRJNA660322	SRR12550165	MG	45		China
PRJNA660322	SRR12550166	MG	45		China
PRJNA660322	SRR12550167	MG	41		China
PRJNA660322	SRR12550168	MG	45		China
PRJNA660322	SRR12550169	MG	41		China
PRJNA660322	SRR12550170	MG	45		China
PRJNA660322	SRR12550171	HC	41.5		China
PRJNA660322	SRR12550172	MG	45		China
PRJNA660322	SRR12550173	MG	45		China
PRJNA660322	SRR12550174	MG	45		China
PRJNA660322	SRR12550175	MG	41		China
PRJNA660322	SRR12550176	MG	45		China
PRJNA660322	SRR12550177	HC	41.5		China
PRJNA660322	SRR12550178	HC	41.5		China
PRJNA660322	SRR12550179	HC	41.5		China
PRJNA660322	SRR12550180	HC	41.5		China
PRJNA660322	SRR12550181	HC	41.5		China
PRJNA660322	SRR12550182	HC	41.5		China
PRJNA660322	SRR12550183	HC	41.5		China
PRJNA660322	SRR12550184	HC	41.5		China
PRJNA660322	SRR12550185	HC	41.5		China
PRJNA660322	SRR12550186	HC	41.5		China
PRJNA660322	SRR12550187	HC	41.5		China
PRJNA660322	SRR12550188	HC	41.5		China
PRJNA660322	SRR12550189	HC	41.5		China
PRJNA660322	SRR12550190	HC	41.5		China
PRJNA660322	SRR12550191	HC	41.5		China
PRJNA660322	SRR12550192	HC	41.5		China
PRJNA660322	SRR12550193	HC	41.5		China
PRJNA660322	SRR12550194	HC	41.5		China
PRJNA660322	SRR12550195	HC	41.5		China
PRJNA660322	SRR12550196	HC	41.5		China
PRJNA660322	SRR12550197	HC	41.5		China
PRJNA660322	SRR12550198	HC	41.5		China
PRJNA660322	SRR12550199	HC	41.5		China
PRJNA660322	SRR12550200	HC	41.5		China
PRJNA660322	SRR12550201	HC	41.5		China
PRJNA660322	SRR12550202	HC	41.5		China
PRJNA660322	SRR12550203	HC	41.5		China
PRJNA660322	SRR12550204	HC	41.5		China
PRJNA660322	SRR12550205	HC	41.5		China
PRJNA660322	SRR12550206	HC	41.5		China
PRJNA660322	SRR12550207	HC	41.5		China
PRJNA660322	SRR12550208	HC	41.5		China
PRJNA660322	SRR12550209	HC	41.5		China
PRJNA660322	SRR12550210	HC	41.5		China
PRJNA660322	SRR12550211	HC	41.5		China
PRJNA660322	SRR12550212	HC	41.5		China
PRJNA660322	SRR12550213	HC	41.5		China
PRJNA660322	SRR12550214	HC	41.5		China
PRJNA660322	SRR12550215	HC	41.5		China
PRJNA660322	SRR12550216	HC	41.5		China
PRJNA660322	SRR12550217	HC	41.5		China
PRJNA660322	SRR12550218	HC	41.5		China
PRJNA660322	SRR12550219	HC	41.5		China
PRJNA660322	SRR12550220	MG	45		China
PRJNA660322	SRR12550221	HC	41.5		China
PRJNA660322	SRR12550222	HC	41.5		China
PRJNA660322	SRR12550223	HC	41.5		China
PRJNA660322	SRR12550224	HC	41.5		China
PRJNA660322	SRR12550225	HC	41.5		China
PRJNA660322	SRR12550226	HC	41.5		China
PRJNA660322	SRR12550227	HC	41.5		China
PRJNA660322	SRR12550228	HC	41.5		China
PRJNA660322	SRR12550229	HC	41.5		China
PRJNA660322	SRR12550230	HC	41.5		China
PRJNA660322	SRR12550231	HC	41.5		China
PRJNA660322	SRR12550232	HC	41.5		China
PRJNA660322	SRR12550233	HC	41.5		China
PRJNA660322	SRR12550234	HC	41.5		China
PRJNA660322	SRR12550235	HC	41.5		China
PRJNA660322	SRR12550236	HC	41.5		China
PRJNA660322	SRR12550237	HC	41.5		China
PRJNA660322	SRR12550238	HC	41.5		China
PRJNA660322	SRR12550239	HC	41.5		China
PRJNA660322	SRR12550240	HC	41.5		China
PRJNA660322	SRR12550241	HC	41.5		China
PRJNA660322	SRR12550242	HC	41.5		China
PRJNA660322	SRR12550243	MG	45		China
PRJNA660322	SRR12550244	MG	45		China
PRJNA660322	SRR12550245	MG	41		China
PRJNA660322	SRR12550246	MG	41		China
PRJNA660322	SRR12550247	HC	41.5		China
PRJNA660322	SRR12550248	MG	41		China
PRJNA660322	SRR12550249	MG	41		China
PRJNA660322	SRR12550250	MG	45		China
PRJNA660322	SRR12550251	MG	45		China
PRJNA660322	SRR12550252	MG	41		China
PRJNA660322	SRR12550253	MG	41		China
PRJNA660322	SRR12550254	MG	41		China
PRJNA660322	SRR12550255	MG	41		China
PRJNA660322	SRR12550256	MG	45		China
PRJNA660322	SRR12550257	MG	45		China
PRJNA660322	SRR12550258	HC	41.5		China
PRJNA660322	SRR12550259	MG	41		China
PRJNA660322	SRR12550260	MG	41		China
PRJNA660322	SRR12550261	MG	45		China
PRJNA660322	SRR12550262	MG	45		China
PRJNA660322	SRR12550263	MG	41		China
PRJNA660322	SRR12550264	MG	41		China
PRJNA660322	SRR12550265	MG	45		China
PRJNA660322	SRR12550266	MG	41		China
PRJNA660322	SRR12550267	MG	41		China
PRJNA660322	SRR12550268	MG	41		China
PRJNA660322	SRR12550269	HC	41.5		China
PRJNA660322	SRR12550270	MG	45		China
PRJNA660322	SRR12550271	MG	41		China
PRJNA660322	SRR12550272	MG	41		China
PRJNA660322	SRR12550273	MG	45		China
PRJNA660322	SRR12550274	MG	45		China
PRJNA660322	SRR12550275	MG	41		China
PRJNA660322	SRR12550276	MG	45		China
PRJNA660322	SRR12550277	MG	45		China
PRJNA660322	SRR12550278	MG	45		China
PRJNA660322	SRR12550279	MG	45		China
PRJNA660322	SRR12550280	HC	41.5		China
PRJNA660322	SRR12550281	MG	41		China
PRJNA660322	SRR12550282	MG	41		China
PRJNA660322	SRR12550283	MG	45		China
PRJNA660322	SRR12550284	MG	41		China
PRJNA660322	SRR12550285	MG	45		China
PRJNA660322	SRR12550286	MG	45		China
PRJNA660322	SRR12550287	MG	45		China
PRJNA660322	SRR12550288	MG	45		China
PRJNA660322	SRR12550289	MG	45		China
PRJNA660322	SRR12550290	MG	41		China
PRJNA660322	SRR12550291	HC	41.5		China
PRJNA660322	SRR12550292	HC	41.5		China
PRJNA660322	SRR12550293	HC	41.5		China
PRJNA321051	SRR3501908	HC	42.2		USA
PRJNA321051	SRR3501909	HC	42.2		USA
PRJNA321051	SRR3501910	HC	42.2		USA
PRJNA321051	SRR3501911	HC	42.2		USA
PRJNA321051	SRR3501912	HC	42.2		USA
PRJNA321051	SRR3501913	HC	42.2		USA
PRJNA321051	SRR3501914	HC	42.2		USA
PRJNA321051	SRR3501915	HC	42.2		USA
PRJNA321051	SRR3501916	HC	42.2		USA
PRJNA321051	SRR3501917	MS	49.7		USA
PRJNA321051	SRR3501918	MS	49.7		USA
PRJNA321051	SRR3501925	HC	42.2		USA
PRJNA321051	SRR3501932	MS	49.7		USA
PRJNA321051	SRR3501933	MS	49.7		USA
PRJNA321051	SRR3501936	HC	42.2		USA
PRJNA321051	SRR3501944	MS	49.7		USA
PRJNA321051	SRR3501945	HC	42.2		USA
PRJNA321051	SRR3501946	HC	42.2		USA
PRJNA321051	SRR3501947	HC	42.2		USA
PRJNA321051	SRR3501948	HC	42.2		USA
PRJNA321051	SRR3501949	HC	42.2		USA
PRJNA321051	SRR3501950	HC	42.2		USA
PRJNA321051	SRR3501951	HC	42.2		USA
PRJNA321051	SRR3501952	HC	42.2		USA
PRJNA321051	SRR3501953	HC	42.2		USA
PRJNA321051	SRR3501954	HC	42.2		USA
PRJNA321051	SRR3501955	HC	42.2		USA
PRJNA321051	SRR3501956	HC	42.2		USA
PRJNA321051	SRR3501957	HC	42.2		USA
PRJNA321051	SRR3501958	HC	42.2		USA
PRJNA321051	SRR3501959	HC	42.2		USA
PRJNA321051	SRR3501960	MS	49.7		USA
PRJNA321051	SRR3501961	MS	49.7		USA
PRJNA321051	SRR3501962	MS	49.7		USA
PRJNA321051	SRR3501963	MS	49.7		USA
PRJNA321051	SRR3501964	MS	49.7		USA
PRJNA321051	SRR3501965	MS	49.7		USA
PRJNA321051	SRR3501966	MS	49.7		USA
PRJNA321051	SRR3501969	HC	42.2		USA
PRJNA321051	SRR3501973	HC	42.2		USA
PRJNA321051	SRR3501974	HC	42.2		USA
PRJNA321051	SRR3501975	HC	42.2		USA
PRJNA321051	SRR3501976	HC	42.2		USA
PRJNA321051	SRR3501977	HC	42.2		USA
PRJNA321051	SRR3501978	HC	42.2		USA
PRJNA321051	SRR3501979	HC	42.2		USA
PRJNA321051	SRR3501980	HC	42.2		USA
PRJNA321051	SRR3501981	HC	42.2		USA
PRJNA321051	SRR3501982	HC	42.2		USA
PRJNA321051	SRR3501983	HC	42.2		USA
PRJNA321051	SRR3501984	HC	42.2		USA
PRJNA321051	SRR3501985	HC	42.2		USA
PRJNA321051	SRR3501986	HC	42.2		USA
PRJNA321051	SRR3501987	HC	42.2		USA
PRJNA321051	SRR3501989	MS	49.7		USA
PRJNA321051	SRR3501990	MS	49.7		USA
PRJNA321051	SRR3501991	HC	42.2		USA
PRJNA321051	SRR3501992	MS	49.7		USA
PRJNA321051	SRR3501994	MS	49.7		USA
PRJNA321051	SRR3501996	MS	49.7		USA
PRJNA321051	SRR3501997	MS	49.7		USA
PRJNA321051	SRR3501998	MS	49.7		USA
PRJNA321051	SRR3501999	MS	49.7		USA
PRJNA321051	SRR3502000	MS	49.7		USA
PRJNA321051	SRR3502002	HC	42.2		USA
PRJNA321051	SRR3502010	MS	49.7		USA
PRJNA721421	SRR14214916	MS	70.3	Male	USA
PRJNA721421	SRR14214919	MS	61.7	FeMale	USA
PRJNA721421	SRR14214922	MS	56.8	FeMale	USA
PRJNA721421	SRR14214934	MS	55.4	FeMale	USA
PRJNA721421	SRR14214972	MS	53.8	FeMale	USA
PRJNA721421	SRR14214985	MS	77.6	FeMale	USA
PRJNA721421	SRR14214997	MS	43.1	FeMale	USA
PRJNA721421	SRR14214998	MS	63.4	Male	USA
PRJNA721421	SRR14215001	MS	55.5	FeMale	USA
PRJNA721421	SRR14215039	MS	69.9	FeMale	USA
PRJNA721421	SRR14215052	MS	68.1	FeMale	USA
PRJNA721421	SRR14215062	MS	63	Male	USA
PRJNA721421	SRR14215065	MS	67	FeMale	USA
PRJNA721421	SRR14215109	MS	57	FeMale	USA
PRJNA721421	SRR14215113	MS	42.1	FeMale	USA
PRJNA721421	SRR14215132	MS	52.6	FeMale	USA
PRJNA721421	SRR14215135	MS	67.2	FeMale	USA
PRJNA721421	SRR14215168	MS	34.7	Male	USA
PRJNA721421	SRR14215170	MS	54.7	FeMale	USA
PRJNA721421	SRR14215172	MS	45	FeMale	USA
PRJNA721421	SRR14215174	MS	59.5	FeMale	USA
PRJNA721421	SRR14215177	MS	46.6	FeMale	USA
PRJNA721421	SRR14215190	MS	42.5	FeMale	USA
PRJNA721421	SRR14215193	MS	47	FeMale	USA
PRJNA721421	SRR14215194	MS	49.4	FeMale	USA
PRJNA721421	SRR14215195	HC	61.7	FeMale	USA
PRJNA721421	SRR14215196	HC	50.1	FeMale	USA
PRJNA721421	SRR14215197	HC	49.4	Male	USA
PRJNA721421	SRR14215198	HC	38.6	Male	USA
PRJNA721421	SRR14215199	HC	60.4	FeMale	USA
PRJNA721421	SRR14215200	HC	44.3	Male	USA
PRJNA721421	SRR14215201	HC	30	FeMale	USA
PRJNA721421	SRR14215203	HC	54	FeMale	USA
PRJNA721421	SRR14215204	HC	32	FeMale	USA
PRJNA721421	SRR14215205	HC	50	Male	USA
PRJNA721421	SRR14215206	HC	53	Male	USA
PRJNA721421	SRR14215207	HC	38	FeMale	USA
PRJNA721421	SRR14215208	HC	34	FeMale	USA
PRJNA721421	SRR14215209	HC	50	Male	USA
PRJNA721421	SRR14215210	HC	31	FeMale	USA
PRJNA721421	SRR14215211	HC	45	FeMale	USA
PRJNA721421	SRR14215231	MS	59.7	FeMale	USA
PRJNA721421	SRR14215253	MS	58.8	FeMale	USA
PRJNA721421	SRR14215255	MS	67.9	FeMale	USA
PRJNA889427	SRR21878436	MS		female	USA
PRJNA889427	SRR21878439	MS		female	USA
PRJNA889427	SRR21878440	MS		male	USA
PRJNA889427	SRR21878444	MS		male	USA
PRJNA889427	SRR21878449	MS		female	USA
PRJNA889427	SRR21878450	MS		female	USA
PRJNA889427	SRR21878453	MS		female	USA
PRJNA889427	SRR21878455	MS		female	USA
PRJNA889427	SRR21878456	MS		male	USA
PRJNA889427	SRR21878458	MS		female	USA
PRJNA889427	SRR21878477	MS		male	USA
PRJNA889427	SRR21878479	MS		female	USA
PRJNA889427	SRR21878498	MS		male	USA
PRJNA889427	SRR21878499	MS		female	USA
PRJNA889427	SRR21878501	HC		female	USA
PRJNA889427	SRR21878502	HC		female	USA
PRJNA889427	SRR21878503	HC		female	USA
PRJNA889427	SRR21878504	MS		female	USA
PRJNA889427	SRR21878505	HC		male	USA
PRJNA889427	SRR21878506	HC		female	USA
PRJNA889427	SRR21878507	HC		female	USA
PRJNA889427	SRR21878508	HC		female	USA
PRJNA889427	SRR21878509	HC		female	USA
PRJNA889427	SRR21878510	HC		female	USA
PRJNA889427	SRR21878511	HC		male	USA
PRJNA889427	SRR21878512	HC		female	USA
PRJNA889427	SRR21878513	HC		female	USA
PRJNA889427	SRR21878514	HC		female	USA
PRJNA889427	SRR21878516	HC		male	USA
PRJNA889427	SRR21878517	HC		male	USA
PRJNA889427	SRR21878518	HC		female	USA
PRJNA889427	SRR21878519	HC		female	USA
PRJNA889427	SRR21878520	HC		male	USA
PRJNA889427	SRR21878521	HC		female	USA
PRJNA889427	SRR21878522	HC		male	USA
PRJNA889427	SRR21878527	MS		female	USA
PRJNA889427	SRR21878528	MS		male	USA
PRJNA889427	SRR21878530	MS		female	USA
PRJNA889427	SRR21878538	MS		female	USA
PRJNA889427	SRR21878539	MS		female	USA
PRJNA889427	SRR21878544	MS		female	USA
PRJNA889427	SRR21878545	MS		female	USA
PRJNA889427	SRR21878546	MS		female	USA
PRJNA889427	SRR21878547	MS		female	USA
PRJNA889427	SRR21878550	MS		female	USA
PRJNA889427	SRR21878551	HC		male	USA
PRJNA889427	SRR21878552	HC		female	USA
PRJNA889427	SRR21878553	HC		female	USA
PRJNA889427	SRR21878555	HC		female	USA
PRJNA889427	SRR21878556	HC		male	USA
PRJNA889427	SRR21878557	HC		female	USA
PRJNA889427	SRR21878558	MS		female	USA
PRJNA889427	SRR21878560	MS		female	USA
PRJNA889427	SRR21878567	MS		male	USA
PRJNA889427	SRR21878568	MS		female	USA
PRJNA889427	SRR21878574	MS		female	USA
PRJNA889427	SRR21878575	MS		male	USA
PRJNA889427	SRR21878576	MS		female	USA
PRJNA889427	SRR21878577	MS		female	USA
PRJEB39044	ERR4291115	HC	37.5	Female	China
PRJEB39044	ERR4291116	HC	37.5	Female	China
PRJEB39044	ERR4291117	HC	37.5	Female	China
PRJEB39044	ERR4291118	HC	37.5	Female	China
PRJEB39044	ERR4291119	HC	37.5	Female	China
PRJEB39044	ERR4291120	HC	37.5	Female	China
PRJEB39044	ERR4291121	HC	37.5	Female	China
PRJEB39044	ERR4291122	HC	37.5	Female	China
PRJEB39044	ERR4291123	HC	37.5	Female	China
PRJEB39044	ERR4291124	HC	37.5	Female	China
PRJEB39044	ERR4291125	SLE	37.48	Female	China
PRJEB39044	ERR4291126	SLE	37.48	Female	China
PRJEB39044	ERR4291127	SLE	37.48	Female	China
PRJEB39044	ERR4291128	SLE	37.48	Female	China
PRJEB39044	ERR4291129	SLE	37.48	Female	China
PRJEB39044	ERR4291130	SLE	37.48	Female	China
PRJEB39044	ERR4291131	SLE	37.48	Female	China
PRJEB39044	ERR4291132	SLE	37.48	Female	China
PRJEB39044	ERR4291133	SLE	37.48	Female	China
PRJEB39044	ERR4291134	SLE	37.48	Female	China
PRJEB39044	ERR4291135	SLE	37.48	Female	China
PRJEB39044	ERR4291136	SLE	37.48	Female	China
PRJEB39044	ERR4291137	SLE	37.48	Female	China
PRJEB39044	ERR4291138	SLE	37.48	Female	China
PRJEB39044	ERR4291139	SLE	37.48	Female	China
PRJEB39044	ERR4291140	SLE	37.48	Female	China
PRJEB39044	ERR4291141	SLE	37.48	Female	China
PRJEB39044	ERR4291142	SLE	37.48	Female	China
PRJEB39044	ERR4291143	SLE	37.48	Female	China
PRJEB39044	ERR4291144	SLE	37.48	Female	China
PRJEB39044	ERR4291145	SLE	37.48	Female	China
PRJNA626512	SRR11570823	HC			China
PRJNA626512	SRR11570824	HC			China
PRJNA626512	SRR11570825	HC			China
PRJNA626512	SRR11570826	HC			China
PRJNA626512	SRR11570827	HC			China
PRJNA626512	SRR11570828	HC			China
PRJNA626512	SRR11570830	HC			China
PRJNA626512	SRR11570831	HC			China
PRJNA626512	SRR11570832	HC			China
PRJNA626512	SRR11570833	SLE			China
PRJNA626512	SRR11570834	SLE			China
PRJNA626512	SRR11570835	SLE			China
PRJNA626512	SRR11570836	SLE			China
PRJNA626512	SRR11570837	SLE			China
PRJNA626512	SRR11570838	SLE			China
PRJNA626512	SRR11570839	SLE			China
PRJNA626512	SRR11570841	SLE			China
PRJNA626512	SRR11570842	SLE			China
PRJNA626512	SRR11570843	SLE			China
PRJNA626512	SRR11570844	SLE			China
PRJNA626512	SRR11570845	SLE			China
PRJNA626512	SRR11570846	SLE			China
PRJNA626512	SRR11570847	SLE			China
PRJNA626512	SRR11570848	SLE			China
PRJNA626512	SRR11570849	SLE			China
PRJNA626512	SRR11570850	SLE			China
PRJNA626512	SRR11570868	HC			China
PRJNA626512	SRR11570869	HC			China
PRJNA626512	SRR11570870	HC			China
PRJNA626512	SRR11570871	HC			China
PRJNA626512	SRR11570872	HC			China
PRJNA626512	SRR11570873	HC			China
PRJNA626512	SRR11570874	HC			China
PRJNA626512	SRR11570876	HC			China
PRJNA626512	SRR11570877	HC			China
PRJNA626512	SRR11570878	HC			China
PRJNA626512	SRR11570879	HC			China
PRJNA883162	SRR21673012	HC			China
PRJNA883162	SRR21673013	HC			China
PRJNA883162	SRR21673014	HC			China
PRJNA883162	SRR21673015	HC			China
PRJNA883162	SRR21673016	HC			China
PRJNA883162	SRR21673017	HC			China
PRJNA883162	SRR21673018	HC			China
PRJNA883162	SRR21673019	HC			China
PRJNA883162	SRR21673021	HC			China
PRJNA883162	SRR21673022	SLE			China
PRJNA883162	SRR21673024	SLE			China
PRJNA883162	SRR21673025	SLE			China
PRJNA883162	SRR21673026	SLE			China
PRJNA883162	SRR21673027	SLE			China
PRJNA883162	SRR21673028	SLE			China
PRJNA883162	SRR21673029	SLE			China
PRJNA883162	SRR21673030	HC			China
PRJNA883162	SRR21673031	HC			China
PRJNA883162	SRR21673032	HC			China
PRJNA883162	SRR21673033	HC			China
PRJNA883162	SRR21673034	HC			China
PRJNA883162	SRR21673035	HC			China
PRJNA883162	SRR21673036	HC			China
PRJNA883162	SRR21673037	HC			China
PRJNA883162	SRR21673038	HC			China
PRJNA883162	SRR21673039	HC			China
PRJNA883162	SRR21673040	HC			China
PRJNA883162	SRR21673042	HC			China
PRJNA883162	SRR21673043	HC			China
PRJNA883162	SRR21673044	HC			China
PRJNA883162	SRR21673045	HC			China
PRJNA883162	SRR21673046	SLE			China
PRJNA883162	SRR21673047	SLE			China
PRJNA883162	SRR21673048	SLE			China
PRJNA883162	SRR21673055	HC			China
PRJNA883162	SRR21673056	HC			China
PRJNA883162	SRR21673057	HC			China
PRJNA883162	SRR21673058	HC			China
PRJNA883162	SRR21673059	HC			China
PRJNA883162	SRR21673060	HC			China
PRJNA883162	SRR21673061	HC			China
PRJNA883162	SRR21673062	HC			China
PRJNA883162	SRR21673063	SLE			China
PRJNA883162	SRR21673064	SLE			China
PRJNA883162	SRR21673065	SLE			China
PRJNA883162	SRR21673066	SLE			China
PRJNA883162	SRR21673067	SLE			China
PRJNA883162	SRR21673068	SLE			China
PRJNA883162	SRR21673069	SLE			China
PRJNA876627	SRR21414013	PS	33		China
PRJNA876627	SRR21414014	PS	46		China
PRJNA876627	SRR21414015	PS	39		China
PRJNA876627	SRR21414016	HC	30		China
PRJNA876627	SRR21414017	HC	32		China
PRJNA876627	SRR21414018	HC	40		China
PRJNA876627	SRR21414019	HC	34		China
PRJNA876627	SRR21414020	HC	39		China
PRJNA876627	SRR21414021	HC	43		China
PRJNA876627	SRR21414022	HC	34		China
PRJNA876627	SRR21414023	HC	48		China
PRJNA876627	SRR21414024	HC	49		China
PRJNA876627	SRR21414025	HC	22		China
PRJNA876627	SRR21414026	HC	51		China
PRJNA876627	SRR21414027	HC	38		China
PRJNA876627	SRR21414028	HC	41		China
PRJNA876627	SRR21414029	HC	48		China
PRJNA876627	SRR21414030	HC	59		China
PRJNA876627	SRR21414031	HC	54		China
PRJNA876627	SRR21414032	HC	58		China
PRJNA876627	SRR21414033	HC	54		China
PRJNA876627	SRR21414034	HC	57		China
PRJNA876627	SRR21414035	HC	33		China
PRJNA876627	SRR21414036	HC	23		China
PRJNA876627	SRR21414037	HC	33		China
PRJNA876627	SRR21414038	HC	48		China
PRJNA876627	SRR21414039	HC	51		China
PRJNA876627	SRR21414040	PS	57		China
PRJNA876627	SRR21414041	PS	26		China
PRJNA876627	SRR21414042	PS	31		China
PRJNA876627	SRR21414043	PS	46		China
PRJNA876627	SRR21414044	PS	41		China
PRJNA876627	SRR21414045	PS	53		China
PRJNA876627	SRR21414046	HC	39		China
PRJNA876627	SRR21414047	PS	33		China
PRJNA876627	SRR21414048	PS	54		China
PRJNA876627	SRR21414049	PS	47		China
PRJNA876627	SRR21414050	PS	46		China
PRJNA876627	SRR21414051	PS	23		China
PRJNA876627	SRR21414052	PS	39		China
PRJNA876627	SRR21414053	PS	43		China
PRJNA876627	SRR21414054	PS	50		China
PRJNA876627	SRR21414055	HC	54		China
PRJNA876627	SRR21414056	PS	50		China
PRJNA876627	SRR21414057	PS	49		China
PRJNA876627	SRR21414058	PS	46		China
PRJNA876627	SRR21414059	PS	59		China
PRJNA876627	SRR21414060	PS	32		China
PRJNA876627	SRR21414061	PS	36		China
PRJNA876627	SRR21414062	PS	41		China
PRJNA876627	SRR21414063	PS	44		China
PRJNA876627	SRR21414064	PS	34		China
PRJNA876627	SRR21414065	PS	32		China
PRJNA876627	SRR21414066	HC	50		China
PRJNA876627	SRR21414067	PS	57		China
PRJNA876627	SRR21414068	PS	41		China
PRJNA876627	SRR21414069	PS	42		China
PRJNA876627	SRR21414070	PS	47		China
PRJNA876627	SRR21414071	PS	43		China
PRJNA876627	SRR21414072	PS	40		China
PRJNA876627	SRR21414073	PS	34		China
PRJNA876627	SRR21414074	PS	27		China
PRJNA876627	SRR21414075	PS	63		China
PRJNA876627	SRR21414076	PS	52		China
PRJNA876627	SRR21414077	HC	56		China
PRJNA876627	SRR21414078	PS	43		China
PRJNA876627	SRR21414079	PS	48		China
PRJNA876627	SRR21414080	PS	54		China
PRJNA876627	SRR21414081	PS	18		China
PRJNA876627	SRR21414082	PS	43		China
PRJNA876627	SRR21414083	PS	41		China
PRJNA876627	SRR21414084	PS	47		China
PRJNA876627	SRR21414085	PS	40		China
PRJNA876627	SRR21414086	PS	40		China
PRJNA876627	SRR21414087	PS	30		China
PRJNA876627	SRR21414088	PS	52		China
PRJNA876627	SRR21414089	HC	34		China
PRJNA876627	SRR21414090	PS	44		China
PRJNA876627	SRR21414091	PS	27		China
PRJNA876627	SRR21414092	PS	26		China
PRJNA876627	SRR21414093	PS	58		China
PRJNA876627	SRR21414094	PS	28		China
PRJNA876627	SRR21414095	PS	44		China
PRJNA876627	SRR21414096	PS	54		China
PRJNA876627	SRR21414097	PS	34		China
PRJNA876627	SRR21414098	PS	49		China
PRJNA876627	SRR21414099	PS	44		China
PRJNA876627	SRR21414100	HC	36		China
PRJNA876627	SRR21414101	PS	31		China
PRJNA876627	SRR21414102	PS	52		China
PRJNA876627	SRR21414103	PS	35		China
PRJNA876627	SRR21414104	PS	18		China
PRJNA876627	SRR21414105	PS	49		China
PRJNA876627	SRR21414106	PS	29		China
PRJNA876627	SRR21414107	PS	58		China
PRJNA876627	SRR21414108	PS	34		China
PRJNA876627	SRR21414109	PS	58		China
PRJNA876627	SRR21414110	PS	30		China
PRJNA876627	SRR21414111	PS	46		China
PRJNA876627	SRR21414112	PS	31		China
PRJNA876627	SRR21414113	PS	33		China
PRJNA876627	SRR21414114	PS	42		China
PRJNA876627	SRR21414115	PS	35		China
PRJNA876627	SRR21414116	PS	53		China
PRJNA876627	SRR21414117	PS	24		China
PRJNA876627	SRR21414118	PS	44		China
PRJNA876627	SRR21414119	PS	37		China
PRJNA876627	SRR21414120	HC	50		China
PRJNA876627	SRR21414121	PS	32		China
PRJNA876627	SRR21414122	PS	47		China
PRJNA876627	SRR21414123	PS	46		China
PRJNA876627	SRR21414124	PS	47		China
PRJNA876627	SRR21414125	PS	47		China
PRJNA876627	SRR21414126	PS	32		China
PRJNA876627	SRR21414127	PS	47		China
PRJNA876627	SRR21414128	PS	23		China
PRJNA876627	SRR21414129	PS	25		China
PRJNA876627	SRR21414130	PS	47		China
PRJNA876627	SRR21414131	HC	40		China
PRJNA876627	SRR21414132	PS	36		China
PRJNA876627	SRR21414133	PS	44		China
PRJNA876627	SRR21414134	PS	54		China
PRJNA876627	SRR21414135	PS	27		China
PRJNA876627	SRR21414136	PS	32		China
PRJNA876627	SRR21414137	PS	23		China
PRJNA876627	SRR21414138	PS	37		China
PRJNA876627	SRR21414139	PS	45		China
PRJNA876627	SRR21414140	PS	42		China
PRJNA876627	SRR21414141	PS	47		China
PRJNA876627	SRR21414142	HC	30		China
PRJNA876627	SRR21414143	HC	57		China
PRJNA876627	SRR21414144	PS	34		China
PRJNA876627	SRR21414145	PS	46		China
PRJNA876627	SRR21414146	PS	31		China
PRJNA876627	SRR21414147	PS	31		China
PRJNA876627	SRR21414148	PS	26		China
PRJNA876627	SRR21414149	PS	41		China
PRJNA876627	SRR21414150	PS	42		China
PRJNA876627	SRR21414151	PS	35		China
PRJNA876627	SRR21414152	PS	51		China
PRJNA876627	SRR21414153	PS	49		China
PRJNA876627	SRR21414154	HC	50		China
PRJNA876627	SRR21414155	PS	36		China
PRJNA876627	SRR21414156	PS	54		China
PRJNA876627	SRR21414157	PS	63		China
PRJNA876627	SRR21414158	PS	46		China
PRJNA876627	SRR21414159	PS	32		China
PRJNA876627	SRR21414160	PS	57		China
PRJNA876627	SRR21414161	PS	24		China
PRJNA876627	SRR21414162	PS	31		China
PRJNA876627	SRR21414163	PS	50		China
PRJNA876627	SRR21414164	PS	53		China
PRJNA876627	SRR21414165	HC	44		China
PRJNA876627	SRR21414166	PS	36		China
PRJNA876627	SRR21414167	PS	48		China
PRJNA876627	SRR21414168	PS	48		China
PRJNA876627	SRR21414169	PS	52		China
PRJNA876627	SRR21414170	PS	41		China
PRJNA876627	SRR21414171	PS	50		China
PRJNA876627	SRR21414172	PS	37		China
PRJNA876627	SRR21414173	PS	25		China
PRJNA876627	SRR21414174	PS	30		China
PRJNA876627	SRR21414175	PS	35		China
PRJNA876627	SRR21414176	HC	37		China
PRJNA876627	SRR21414177	HC	24		China
PRJNA876627	SRR21414178	HC	24		China
PRJNA379766	SRR5365435	PS	30	Male	China: Taiwan
PRJNA379766	SRR5365436	PS	27	Male	China: Taiwan
PRJNA379766	SRR5365437	PS	36	Female	China: Taiwan
PRJNA379766	SRR5365438	PS	27	Male	China: Taiwan
PRJNA379766	SRR5365439	PS	22	Female	China: Taiwan
PRJNA379766	SRR5365440	PS	52	Male	China: Taiwan
PRJNA379766	SRR5365441	PS	37	Male	China: Taiwan
PRJNA379766	SRR5365442	PS	33	Female	China: Taiwan
PRJNA379766	SRR5365443	PS	49	Male	China: Taiwan
PRJNA379766	SRR5365444	PS	47	Male	China: Taiwan
PRJNA379766	SRR5365445	PS	34	Male	China: Taiwan
PRJNA379766	SRR5365446	PS	46	Male	China: Taiwan
PRJNA379766	SRR5365447	PS	42	Male	China: Taiwan
PRJNA379766	SRR5365448	PS	53	Male	China: Taiwan
PRJNA379766	SRR5365449	PS	67	Male	China: Taiwan
PRJNA379766	SRR5365450	PS	31	Male	China: Taiwan
PRJNA379766	SRR5365451	PS	44	Female	China: Taiwan
PRJNA379766	SRR5365452	PS	48	Male	China: Taiwan
PRJNA379766	SRR5365453	PS	64	Male	China: Taiwan
PRJNA379766	SRR5365454	PS	41	Male	China: Taiwan
PRJNA379766	SRR5365455	PS	23	Male	China: Taiwan
PRJNA379766	SRR5365456	PS	44	Male	China: Taiwan
PRJNA379766	SRR5365457	PS	42	Male	China: Taiwan
PRJNA379766	SRR5365458	PS	29	Male	China: Taiwan
PRJNA379766	SRR5365459	PS	47	Female	China: Taiwan
PRJNA379766	SRR5365460	PS	53	Male	China: Taiwan
PRJNA379766	SRR5365461	PS	43	Male	China: Taiwan
PRJNA379766	SRR5365462	PS	37	Male	China: Taiwan
PRJNA379766	SRR5365463	PS	58	Male	China: Taiwan
PRJNA379766	SRR5365464	PS	74	Female	China: Taiwan
PRJNA379766	SRR5365465	PS	37	Male	China: Taiwan
PRJNA379766	SRR5365466	PS	54	Female	China: Taiwan
PRJNA379766	SRR5365467	HC	44	Male	China: Taiwan
PRJNA379766	SRR5365468	HC	52	Female	China: Taiwan
PRJNA379766	SRR5365469	HC	58	Male	China: Taiwan
PRJNA379766	SRR5365470	HC	54	Male	China: Taiwan
PRJNA379766	SRR5365471	HC	47	Female	China: Taiwan
PRJNA379766	SRR5365472	HC	47	Female	China: Taiwan
PRJNA379766	SRR5365473	HC	35	Male	China: Taiwan
PRJNA379766	SRR5365474	HC	49	Female	China: Taiwan
PRJNA379766	SRR5365475	HC	48	Male	China: Taiwan
PRJNA379766	SRR5365476	HC	36	Male	China: Taiwan
PRJNA379766	SRR5365477	HC	59	Female	China: Taiwan
PRJNA379766	SRR5365478	HC	46	Male	China: Taiwan
PRJNA379766	SRR5365479	HC	64	Male	China: Taiwan
PRJNA379766	SRR5365480	HC	54	Female	China: Taiwan
PRJNA379766	SRR5365481	HC	54	Male	China: Taiwan
PRJNA379766	SRR5365482	HC	49	Male	China: Taiwan
PRJNA871997	SRR21208019	T1D	36	male	Tunisia
PRJNA871997	SRR21208020	T1D	20	male	Tunisia
PRJNA871997	SRR21208021	T1D	31	male	Tunisia
PRJNA871997	SRR21208022	T1D	20	female	Tunisia
PRJNA871997	SRR21208023	T1D	25	female	Tunisia
PRJNA871997	SRR21208024	HC	42	male	Tunisia
PRJNA871997	SRR21208025	HC	45	male	Tunisia
PRJNA871997	SRR21208026	HC	38	male	Tunisia
PRJNA871997	SRR21208027	T1D	27	female	Tunisia
PRJNA871997	SRR21208028	HC	37	female	Tunisia
PRJNA871997	SRR21208029	HC	26	female	Tunisia
PRJNA871997	SRR21208030	HC	26	female	Tunisia
PRJNA871997	SRR21208031	HC	31	female	Tunisia
PRJNA871997	SRR21208032	HC	27	female	Tunisia
PRJNA871997	SRR21208033	HC	25	male	Tunisia
PRJNA871997	SRR21208034	HC	30	female	Tunisia
PRJNA871997	SRR21208035	HC	25	female	Tunisia
PRJNA871997	SRR21208036	HC	24	male	Tunisia
PRJNA871997	SRR21208037	HC	28	female	Tunisia
PRJNA871997	SRR21208038	T1D	21	female	Tunisia
PRJNA871997	SRR21208049	T1D	20	female	Tunisia
PRJNA871997	SRR21208050	T1D	31	female	Tunisia
PRJNA445932	SRR12810115	HC	16.0493	male	Nigeria
PRJNA445932	SRR6935710	HC	14.3025	male	Nigeria
PRJNA445932	SRR6935711	HC	14.1355	male	Nigeria
PRJNA445932	SRR6935746	T1D	9.58248	male	Jordan
PRJNA445932	SRR6935747	T1D	11.2498	female	Jordan
PRJNA445932	SRR6935748	HC	11.373	male	Jordan
PRJNA445932	SRR6935749	T1D	11.7591	female	Jordan
PRJNA445932	SRR6935750	T1D	14.2752	male	Nigeria
PRJNA445932	SRR6935751	T1D	16.7474	male	Nigeria
PRJNA445932	SRR6935756	T1D	19.8741	male	Nigeria
PRJNA445932	SRR6935757	HC	13.8836	male	Nigeria
PRJNA445932	SRR6935759	T1D	13.3799	male	Nigeria
PRJNA445932	SRR6935779	HC	8.61875	male	Azerbaijan
PRJNA445932	SRR6935780	HC	8.90349	male	Azerbaijan
PRJNA445932	SRR6935781	T1D	9.25941	female	Azerbaijan
PRJNA445932	SRR6935782	HC	10.1629	female	Azerbaijan
PRJNA445932	SRR6935793	T1D	3.95072	male	Jordan
PRJNA445932	SRR6935794	HC	10.935	female	Jordan
PRJNA445932	SRR6935795	HC	8.90623	female	Jordan
PRJNA445932	SRR6935796	HC	11.2964	male	Jordan
PRJNA445932	SRR6935798	HC	8.09582	female	Jordan
PRJNA445932	SRR6935811	HC	5.83436	male	Azerbaijan
PRJNA445932	SRR6935812	T1D	8.70637	female	Azerbaijan
PRJNA445932	SRR6935813	HC	7.35387	male	Azerbaijan
PRJNA445932	SRR6935814	T1D	5.88638	female	Azerbaijan
PRJNA445932	SRR6935816	HC	7.26899	male	Azerbaijan
PRJNA445932	SRR6935820	T1D	15.0554		Sudan
PRJNA445932	SRR6935821	HC	12.4654	male	Sudan
PRJNA445932	SRR6935824	HC	5.64819	female	Sudan
PRJNA445932	SRR6935825	HC		male	Sudan
PRJNA445932	SRR6935830	T1D	13.4511	male	Azerbaijan
PRJNA445932	SRR6935831	HC	13.3142	male	Azerbaijan
PRJNA445932	SRR6935832	HC	9.40452	male	Azerbaijan
PRJNA445932	SRR6935833	HC	8.64613	female	Azerbaijan
PRJNA445932	SRR6935834	T1D	11.4962	female	Sudan
PRJNA445932	SRR6935835	HC	13.9904	female	Sudan
PRJNA445932	SRR6935838	T1D	7.22519	female	Sudan
PRJNA445932	SRR6935839	HC		male	Sudan
PRJNA445932	SRR6935840	HC	11.3703	female	Sudan
PRJNA445932	SRR6935841	HC	14.3025	male	Sudan
PRJNA445932	SRR6935849	HC	15.8193	female	Jordan
PRJNA445932	SRR6935850	HC	11.0664	female	Sudan
PRJNA445932	SRR6935851	HC	12.5585	male	Sudan
PRJNA445932	SRR6935856	HC	14.8857	male	Sudan
PRJNA445932	SRR6935857	HC	13.6427	female	Sudan
PRJNA445932	SRR6935866	T1D	6.20123	male	Jordan
PRJNA445932	SRR6935867	T1D	7.8987	female	Jordan
PRJNA445932	SRR6935868	T1D	13.7248	female	Jordan
PRJNA445932	SRR6935869	T1D	3.68241	male	Jordan
PRJNA445932	SRR6935871	HC	5.68104	female	Jordan
PRJNA445932	SRR6935874	HC	8.3614	female	Jordan
PRJNA445932	SRR6935875	HC	3.99726	male	Jordan
PRJNA445932	SRR6935876	HC	8.63518	female	Jordan
PRJNA445932	SRR6935877	T1D	13.5524	male	Jordan
PRJNA445932	SRR6935878	HC	4.73101	female	Jordan
PRJNA445932	SRR6935879	T1D	7.93703	female	Jordan
PRJNA445932	SRR6935881	T1D	13.5524	female	Sudan
PRJNA445932	SRR6935882	HC	12.5695	female	Sudan
PRJNA445932	SRR6935888	HC		male	Sudan
PRJNA445932	SRR6935889	T1D	12.8241	male	Sudan
PRJNA445932	SRR6935894	T1D	9.99589	male	Azerbaijan
PRJNA445932	SRR6935895	HC	13.4237	male	Azerbaijan
PRJNA445932	SRR6935904	HC	9.79603	male	Sudan
PRJNA445932	SRR6935905	HC	10.8994	female	Sudan
PRJNA445932	SRR6935908	HC	11.3101	female	Sudan
PRJNA445932	SRR6935910	HC	11.0335	female	Sudan
PRJNA445932	SRR6935911	HC	12.2327	male	Sudan
PRJNA445932	SRR6935912	T1D		female	Nigeria
PRJNA445932	SRR6935913	HC	12.8898	male	Sudan
PRJNA445932	SRR6935914	T1D	15.9918	male	Jordan
PRJNA445932	SRR6935915	T1D	13.9603	male	Jordan
PRJNA445932	SRR6935920	HC	10.9021	male	Azerbaijan
PRJNA445932	SRR6935921	T1D	11.2799	female	Azerbaijan
PRJNA445932	SRR6935922	T1D	15.7536	female	Azerbaijan
PRJNA445932	SRR6935923	HC	11.4825	female	Azerbaijan
PRJNA445932	SRR6935932	T1D	16.271	male	Jordan
PRJNA445932	SRR6935933	T1D	13.1417	male	Jordan
PRJNA445932	SRR6935934	T1D	13.2594	female	Jordan
PRJNA445932	SRR6935935	T1D	10.1164	female	Jordan
PRJNA445932	SRR6935936	T1D	6.05339	female	Nigeria
PRJNA445932	SRR6935937	T1D	17.4456	female	Nigeria
PRJNA445932	SRR6935938	T1D	16.0055	male	Nigeria
PRJNA445932	SRR6935939	T1D	19.1184	male	Nigeria
PRJNA445932	SRR6935940	HC	8.10404	male	Nigeria
PRJNA445932	SRR6935941	T1D	8.33676	female	Nigeria
PRJNA445932	SRR6935942	HC	19.5811	female	Nigeria
PRJNA445932	SRR6935943	HC	14.089	male	Nigeria
PRJNA445932	SRR6935944	HC	14.5325	male	Nigeria
PRJNA445932	SRR6935945	T1D	14.4586	female	Nigeria
PRJNA445932	SRR6935946	HC	13.8782	male	Azerbaijan
PRJNA445932	SRR6935947	HC	14.0014	female	Azerbaijan
PRJNA445932	SRR6935948	T1D	6.31348	female	Azerbaijan
PRJNA445932	SRR6935954	HC	12.4846	female	Sudan
PRJNA445932	SRR6935955	HC	13.1608	female	Sudan
PRJNA445932	SRR6935956	HC	7.22793	female	Sudan
PRJNA445932	SRR6935957	T1D	12.8241	female	Sudan
PRJNA445932	SRR6935958	T1D	10.4504	female	Sudan
PRJNA445932	SRR6935959	HC	14.3984	male	Sudan
PRJNA445932	SRR6935960	HC	10.3573	male	Azerbaijan
PRJNA445932	SRR6935961	HC		male	Sudan
PRJNA445932	SRR6935962	T1D	14.9158	male	Sudan
PRJNA445932	SRR6935963	T1D	12.6927	female	Sudan
PRJNA445932	SRR6935964	HC	10.204	male	Azerbaijan
PRJNA445932	SRR6935965	T1D	6.01232	male	Azerbaijan
PRJNA445932	SRR6935966	HC	9.99042	male	Jordan
PRJNA445932	SRR6935967	HC	13.4894	female	Jordan
PRJNA445932	SRR6935968	T1D	11.8303	female	Jordan
PRJNA445932	SRR6935969	HC	17.1389	male	Jordan
PRJNA445932	SRR6935970	T1D	7.86037	female	Jordan
PRJNA445932	SRR6935971	T1D	3.45517	male	Jordan
PRJNA445932	SRR6935972	T1D	10.642	male	Jordan
PRJNA445932	SRR6935973	HC	14.1136	female	Jordan
PRJNA445932	SRR6935974	HC	13.3717	female	Jordan
PRJNA445932	SRR6935975	HC	17.1964	female	Azerbaijan
PRJNA445932	SRR6935976	T1D	13.963	female	Azerbaijan
PRJNA445932	SRR6935977	T1D	14.2779	male	Azerbaijan
PRJNA445932	SRR6935978	HC	14.2094	female	Azerbaijan
PRJNA445932	SRR6935979	HC	14.2724	male	Azerbaijan
PRJNA445932	SRR6935980	T1D	17.2868	male	Azerbaijan
PRJNA445932	SRR6935981	HC	15.5921	male	Azerbaijan
PRJNA445932	SRR6935982	HC	15.7509	male	Azerbaijan
PRJNA445932	SRR6935983	T1D	6.11088	male	Azerbaijan
PRJNA445932	SRR6935984	HC	6.34634	male	Azerbaijan
PRJNA445932	SRR6935985	T1D	14.5243	female	Nigeria
PRJNA445932	SRR6935986	HC	8.59411	female	Nigeria
PRJNA445932	SRR6935987	HC	15.0198	female	Nigeria
PRJNA445932	SRR6935988	T1D	7.2334	male	Nigeria
PRJNA445932	SRR6935989	HC	6.41752	male	Azerbaijan
PRJNA445932	SRR6935990	HC	13.8727	female	Jordan
PRJNA445932	SRR6935991	T1D	17.0075	female	Nigeria
PRJNA445932	SRR6935992	HC	16.8843	male	Nigeria
PRJNA445932	SRR6935993	HC	10.4559	male	Jordan
PRJNA445932	SRR6935994	HC	13.1143	female	Jordan
PRJNA445932	SRR6935995	HC	19.4661	male	Nigeria
PRJNA445932	SRR6935996	T1D		male	Azerbaijan
PRJNA445932	SRR6935997	HC	10.2012	male	Azerbaijan
PRJNA445932	SRR6936002	HC	3.80287	male	Azerbaijan
PRJNA445932	SRR6936003	HC	3.7974	male	Azerbaijan
PRJNA445932	SRR6936004	T1D	5.85352	male	Azerbaijan
PRJNA445932	SRR6936005	HC	6.3436	male	Azerbaijan
PRJNA445932	SRR6936010	T1D	11.7509	female	Sudan
PRJNA445932	SRR6936011	HC	5.73306	female	Sudan
PRJNA445932	SRR6936013	HC	8.06297	female	Sudan
PRJNA445932	SRR6936015	HC	12.898	female	Sudan
PRJNA445932	SRR6936016	HC	6.26968	female	Azerbaijan
PRJNA445932	SRR6936017	HC	10.7296	female	Sudan
PRJNA445932	SRR6936018	T1D	15.5702	male	Sudan
PRJNA445932	SRR6936019	HC	3.06639	female	Sudan
PRJNA445932	SRR6936020	T1D	12.8925	male	Sudan
PRJNA445932	SRR6936021	T1D	12.8323	female	Azerbaijan
PRJNA445932	SRR6936022	HC	12.7502	male	Azerbaijan
PRJNA445932	SRR6936023	HC	12.6571	female	Azerbaijan
PRJNA445932	SRR6936024	T1D		female	Azerbaijan
PRJNA445932	SRR6936025	HC	12.4983	female	Azerbaijan
PRJNA445932	SRR6936026	HC	12.4244	female	Azerbaijan
PRJNA445932	SRR6936027	T1D	3.59754	female	Azerbaijan
PRJNA445932	SRR6936028	T1D	9.82067	male	Sudan
PRJNA445932	SRR6936029	HC		male	Sudan
PRJNA445932	SRR6936030	T1D	9.44011	male	Sudan
PRJNA445932	SRR6936031	HC	11.9644	male	Sudan
PRJNA445932	SRR6936032	T1D	12.9911	female	Sudan
PRJNA445932	SRR6936033	HC	12.5503	female	Sudan
PRJNA445932	SRR6936034	HC	11.6413	female	Sudan
PRJNA445932	SRR6936035	T1D	6.03696	female	Sudan
PRJNA445932	SRR6936036	HC	9.62355	male	Sudan
PRJNA445932	SRR6936038	HC		female	Nigeria
PRJNA445932	SRR6936039	HC	7.83573	female	Nigeria
PRJNA766410	SRR16074290	HC	26	Female	stool
PRJNA766410	SRR16074294	T1D	29	Male	China
PRJNA766410	SRR16074299	T1D	11	Female	China
PRJNA766410	SRR16074301	HC	26	Female	stool
PRJNA766410	SRR16074305	T1D	31	Male	China
PRJNA766410	SRR16074312	HC	42	Female	stool
PRJNA766410	SRR16074319	T1D	32	Male	China
PRJNA766410	SRR16074320	T1D	11	Male	China
PRJNA766410	SRR16074322	T1D	11	Female	China
PRJNA766410	SRR16074327	T1D	29	Female	China
PRJNA766410	SRR16074331	T1D	47	Male	China
PRJNA766410	SRR16074332	HC	25	Female	stool
PRJNA766410	SRR16074335	T1D	28	Male	China
PRJNA766410	SRR16074339	T1D	8	Female	China
PRJNA766410	SRR16074343	HC	17	Male	stool
PRJNA766410	SRR16074344	T1D	45	Female	China
PRJNA766410	SRR16074345	T1D	39	Female	China
PRJNA766410	SRR16074346	T1D	24	Female	China
PRJNA766410	SRR16074347	T1D	34	Female	China
PRJNA766410	SRR16074351	T1D	32	Male	China
PRJNA766410	SRR16074352	T1D	17	Female	China
PRJNA766410	SRR16074353	T1D	24	Female	China
PRJNA766410	SRR16074354	HC	27	Male	stool
PRJNA766410	SRR16074358	T1D	40	Male	China
PRJNA766410	SRR16074359	T1D	17	Male	China
PRJNA766410	SRR16074360	T1D	39	Male	China
PRJNA766410	SRR16074362	T1D	41	Male	China
PRJNA766410	SRR16074363	T1D	9	Male	China
PRJNA766410	SRR16074366	T1D	40	Female	China
PRJNA766410	SRR16074369	T1D	26	Female	China
PRJNA766410	SRR16074370	T1D	41	Male	China
PRJNA766410	SRR16074374	T1D	20	Female	China
PRJNA766410	SRR16074379	T1D	34	Female	China
PRJNA766410	SRR16074383	T1D	30	Female	China
PRJNA766410	SRR16074386	T1D	54	Male	China
PRJNA766410	SRR16074392	HC	17	Male	stool
PRJNA766410	SRR16074393	HC	16	Female	stool
PRJNA766410	SRR16074394	HC	25	Female	stool
PRJNA766410	SRR16074396	HC	25	Female	stool
PRJNA766410	SRR16074397	HC	9	Male	stool
PRJNA766410	SRR16074398	HC	8	Male	stool
PRJNA766410	SRR16074399	HC	26	Female	stool
PRJNA766410	SRR16074400	HC	26	Female	stool
PRJNA766410	SRR16074402	HC	30	Female	stool
PRJNA766410	SRR16074404	HC	26	Male	stool
PRJNA766410	SRR16074407	HC	38	Male	stool
PRJNA766410	SRR16074409	HC	27	Female	stool
PRJNA766410	SRR16074410	HC	27	Female	stool
PRJNA766410	SRR16074411	HC	28	Female	stool
PRJNA766410	SRR16074412	HC	6	Female	stool
PRJNA766410	SRR16074413	HC	16	Female	stool
PRJNA766410	SRR16074414	HC	12	Female	stool
PRJNA766410	SRR16074418	T1D	41	Female	China
PRJNA766410	SRR16074421	T1D	9	Male	China
PRJNA766410	SRR16074422	T1D	18	Male	China
PRJNA766410	SRR16074423	T1D	32	Female	China
PRJNA398089	SRR6704413	CD	16	male	USA
PRJNA398089	SRR6704412	CD	15	male	USA
PRJNA398089	SRR6704411	HC		female	USA
PRJNA398089	SRR6704410	CD	16	male	USA
PRJNA398089	SRR6704409	UC	16	male	USA
PRJNA398089	SRR6704408	CD	14	female	USA
PRJNA398089	SRR6704407	UC	15	male	USA
PRJNA398089	SRR6704406	CD	5	male	USA
PRJNA398089	SRR6704405	UC	20	male	USA
PRJNA398089	SRR6704404	UC	19	female	USA
PRJNA398089	SRR6704403	CD	18	female	USA
PRJNA398089	SRR6704402	CD	29	female	USA
PRJNA398089	SRR6704401	CD	45	male	USA
PRJNA398089	SRR6704400	UC	20	male	USA
PRJNA398089	SRR6704399	CD	29	female	USA
PRJNA398089	SRR6704398	CD	12	female	USA
PRJNA398089	SRR6704397	UC	35	female	USA
PRJNA398089	SRR6704396	UC	19	female	USA
PRJNA398089	SRR6704395	CD	15	male	USA
PRJNA398089	SRR6704394	CD	15	male	USA
PRJNA398089	SRR6704393	UC	17	male	USA
PRJNA398089	SRR6704392	UC	17	male	USA
PRJNA398089	SRR6704391	CD	9	male	USA
PRJNA398089	SRR6704390	CD	9	male	USA
PRJNA398089	SRR6704389	UC	16	male	USA
PRJNA398089	SRR6704388	CD	29	female	USA
PRJNA398089	SRR6704387	HC		male	USA
PRJNA398089	SRR6704386	CD	8	male	USA
PRJNA398089	SRR6704385	CD	29	female	USA
PRJNA398089	SRR6704384	CD	12	female	USA
PRJNA398089	SRR6704383	CD	8	male	USA
PRJNA398089	SRR6704382	UC	37	female	USA
PRJNA398089	SRR6704381	CD	12	female	USA
PRJNA398089	SRR6704380	HC		male	USA
PRJNA398089	SRR6704379	CD	45	male	USA
PRJNA398089	SRR6704378	UC	74	male	USA
PRJNA398089	SRR6704377	UC	74	male	USA
PRJNA398089	SRR6704376	CD	19	female	USA
PRJNA398089	SRR6704375	CD	19	female	USA
PRJNA398089	SRR6704374	UC	29	female	USA
PRJNA398089	SRR6704373	HC		male	USA
PRJNA398089	SRR6704372	HC		male	USA
PRJNA398089	SRR6704371	HC		male	USA
PRJNA398089	SRR6704370	HC		male	USA
PRJNA398089	SRR6704369	HC		female	USA
PRJNA398089	SRR6704368	UC	13	female	USA
PRJNA398089	SRR6704367	UC	58	female	USA
PRJNA398089	SRR6704366	UC	33	female	USA
PRJNA398089	SRR6704365	UC	33	female	USA
PRJNA398089	SRR6704364	UC	33	female	USA
PRJNA398089	SRR6704363	UC	25	female	USA
PRJNA398089	SRR6704362	UC	24	male	USA
PRJNA398089	SRR6704361	UC	24	male	USA
PRJNA398089	SRR6704360	UC	58	female	USA
PRJNA398089	SRR6704359	UC	37	female	USA
PRJNA398089	SRR6704358	UC	25	female	USA
PRJNA398089	SRR6704357	UC	16	male	USA
PRJNA398089	SRR6704356	CD	14	female	USA
PRJNA398089	SRR6704355	HC		male	USA
PRJNA398089	SRR6704354	UC	6	male	USA
PRJNA398089	SRR6704353	UC	6	male	USA
PRJNA398089	SRR6704352	UC	16	female	USA
PRJNA398089	SRR6704351	UC	16	female	USA
PRJNA398089	SRR6704350	CD	16	male	USA
PRJNA398089	SRR6704349	CD	16	male	USA
PRJNA398089	SRR6704348	CD	11	male	USA
PRJNA398089	SRR6704347	CD	11	male	USA
PRJNA398089	SRR6704346	HC		female	USA
PRJNA398089	SRR6704345	UC	29	female	USA
PRJNA398089	SRR6704344	UC	29	female	USA
PRJNA398089	SRR6704343	CD	47	female	USA
PRJNA398089	SRR6704342	CD	47	female	USA
PRJNA398089	SRR6704341	CD	47	female	USA
PRJNA398089	SRR6704340	CD	47	female	USA
PRJNA398089	SRR6704339	CD	28	female	USA
PRJNA398089	SRR6704338	CD	28	female	USA
PRJNA398089	SRR6704337	UC	33	female	USA
PRJNA398089	SRR6704336	UC	29	female	USA
PRJNA398089	SRR6704335	HC		male	USA
PRJNA398089	SRR6704334	CD	13	female	USA
PRJNA398089	SRR6704333	HC		female	USA
PRJNA398089	SRR6704332	HC		female	USA
PRJNA398089	SRR6704331	HC		female	USA
PRJNA398089	SRR6704330	HC		male	USA
PRJNA398089	SRR6704329	HC		male	USA
PRJNA398089	SRR6704328	HC		male	USA
PRJNA398089	SRR6704327	CD	24	female	USA
PRJNA398089	SRR6704326	CD	24	female	USA
PRJNA398089	SRR6704325	CD	41	male	USA
PRJNA398089	SRR6704324	CD	41	male	USA
PRJNA398089	SRR6704323	CD	22	female	USA
PRJNA398089	SRR6704322	CD	22	female	USA
PRJNA398089	SRR6704321	CD	24	female	USA
PRJNA398089	SRR6704320	CD	24	female	USA
PRJNA398089	SRR6704319	HC		female	USA
PRJNA398089	SRR6704318	CD	13	male	USA
PRJNA398089	SRR6704317	CD	16	female	USA
PRJNA398089	SRR6704316	CD	16	female	USA
PRJNA398089	SRR6704315	HC		female	USA
PRJNA398089	SRR6704314	HC		female	USA
PRJNA398089	SRR6704313	UC	11	female	USA
PRJNA398089	SRR6704312	UC	11	female	USA
PRJNA398089	SRR6704311	CD	13	male	USA
PRJNA398089	SRR6704310	UC	11	female	USA
PRJNA398089	SRR6704309	HC		male	USA
PRJNA398089	SRR6704308	HC		male	USA
PRJNA398089	SRR6704307	HC		male	USA
PRJNA398089	SRR6704306	HC		male	USA
PRJNA398089	SRR6704305	HC		male	USA
PRJNA398089	SRR6704304	HC		male	USA
PRJNA398089	SRR6704303	HC		male	USA
PRJNA398089	SRR6704302	HC		male	USA
PRJNA398089	SRR6704301	HC		female	USA
PRJNA398089	SRR6704300	HC		female	USA
PRJNA398089	SRR6704299	HC		female	USA
PRJNA398089	SRR6704298	HC		female	USA
PRJNA398089	SRR6704297	UC	13	male	USA
PRJNA398089	SRR6704296	HC		male	USA
PRJNA398089	SRR6704295	HC		female	USA
PRJNA398089	SRR6704294	UC	13	male	USA
PRJNA398089	SRR6704293	CD	15	male	USA
PRJNA398089	SRR6704292	CD	15	male	USA
PRJNA398089	SRR6704291	CD	10	female	USA
PRJNA398089	SRR6704290	CD	10	female	USA
PRJNA398089	SRR6704289	CD	12	male	USA
PRJNA398089	SRR6704288	CD	30	female	USA
PRJNA398089	SRR6704287	CD	30	female	USA
PRJNA398089	SRR6704286	CD	30	female	USA
PRJNA398089	SRR6704285	CD	30	female	USA
PRJNA398089	SRR6704284	UC	16	male	USA
PRJNA398089	SRR6704283	HC		female	USA
PRJNA398089	SRR6704282	HC		female	USA
PRJNA398089	SRR6704281	CD	30	female	USA
PRJNA398089	SRR6704280	CD	30	male	USA
PRJNA398089	SRR6704279	CD	30	male	USA
PRJNA398089	SRR6704278	HC		female	USA
PRJNA398089	SRR6704277	HC		female	USA
PRJNA398089	SRR6704276	HC		female	USA
PRJNA398089	SRR6704275	CD	15	female	USA
PRJNA398089	SRR6704274	CD	15	female	USA
PRJNA398089	SRR6704273	CD	15	female	USA
PRJNA398089	SRR6704272	CD	15	female	USA
PRJNA398089	SRR6704271	CD	8	male	USA
PRJNA398089	SRR6704270	CD	12	male	USA
PRJNA398089	SRR6704269	HC		female	USA
PRJNA398089	SRR6704268	HC		female	USA
PRJNA398089	SRR6704267	CD	26	male	USA
PRJNA398089	SRR6704266	CD	26	male	USA
PRJNA398089	SRR6704265	CD	26	male	USA
PRJNA398089	SRR6704264	CD	26	male	USA
PRJNA398089	SRR6704263	UC	21	female	USA
PRJNA398089	SRR6704262	CD	43	female	USA
PRJNA398089	SRR6704261	CD	43	female	USA
PRJNA398089	SRR6704260	CD	43	female	USA
PRJNA398089	SRR6704259	UC	21	female	USA
PRJNA398089	SRR6704258	UC	21	female	USA
PRJNA398089	SRR6704257	UC	35	female	USA
PRJNA398089	SRR6704256	CD	30	male	USA
PRJNA398089	SRR6704255	CD	30	male	USA
PRJNA398089	SRR6704254	UC	28	female	USA
PRJNA398089	SRR6704253	UC	28	female	USA
PRJNA398089	SRR6704252	CD	14	male	USA
PRJNA398089	SRR6704251	CD	14	male	USA
PRJNA398089	SRR6704250	CD	14	male	USA
PRJNA398089	SRR6704249	CD	14	male	USA
PRJNA398089	SRR6704248	CD	8	male	USA
PRJNA398089	SRR6704247	CD	12	female	USA
PRJNA398089	SRR6704246	CD	13	female	USA
PRJNA398089	SRR6704245	CD	15	male	USA
PRJNA398089	SRR6704244	HC		male	USA
PRJNA398089	SRR6704243	HC		female	USA
PRJNA398089	SRR6704242	CD	16	male	USA
PRJNA398089	SRR6704241	HC		male	USA
PRJNA398089	SRR6704240	CD	16	male	USA
PRJNA398089	SRR6704239	CD	16	male	USA
PRJNA398089	SRR6704238	HC		male	USA
10 autoimmune diseases (AIDs)：rheumatoid arthritis (RA), ankylosing spondylitis (SpA), multiple sclerosis (MS), psoriasis, Crohn's disease (CD), ulcerative colitis (UC), celiac disease (CeD), myasthenia gravis (MG), systemic lupus erythematosus (SLE), and type 1 diabetes (T1D)

## Sheet: Gut microbiota data
Information of Sequencing data			Microbial abundance results of gut microbiota sequencing data
Bioproject_ID	SRA_ID	AIDs	k__Bacteria;p__Bacteroidetes;c__Bacteroidia;o__Bacteroidales;f__Bacteroidaceae;g__Bacteroides	k__Bacteria;p__Firmicutes;c__Clostridia;o__Clostridiales;f__Lachnospiraceae;g__Blautia	k__Bacteria;p__Firmicutes;c__Clostridia;o__Clostridiales;f__Ruminococcaceae;g__Faecalibacterium	k__Bacteria;p__Firmicutes;c__Clostridia;o__Clostridiales;f__Lachnospiraceae;g__Roseburia	k__Bacteria;p__Actinobacteria;c__Actinobacteria;o__Bifidobacteriales;f__Bifidobacteriaceae;g__Bifidobacterium	k__Bacteria;p__Bacteroidetes;c__Bacteroidia;o__Bacteroidales;f__Prevotellaceae;g__Prevotella	k__Bacteria;p__Firmicutes;c__Clostridia;o__Clostridiales;f__Lachnospiraceae;g__Coprococcus	k__Bacteria;p__Actinobacteria;c__Coriobacteriia;o__Coriobacteriales;f__Coriobacteriaceae;g__Collinsella	k__Bacteria;p__Firmicutes;c__Clostridia;o__Clostridiales;f__Ruminococcaceae;g__Ruminococcus	k__Bacteria;p__Firmicutes;c__Clostridia;o__Clostridiales;f__Veillonellaceae;g__Megasphaera	k__Bacteria;p__Firmicutes;c__Clostridia;o__Clostridiales;f__Ruminococcaceae;g__Gemmiger	k__Bacteria;p__Firmicutes;c__Clostridia;o__Clostridiales;f__Lachnospiraceae;g__-Ruminococcus-	k__Bacteria;p__Firmicutes;c__Bacilli;o__Lactobacillales;f__Streptococcaceae;g__Streptococcus	k__Bacteria;p__Firmicutes;c__Clostridia;o__Clostridiales;f__Clostridiaceae;g__Clostridium	k__Bacteria;p__Bacteroidetes;c__Bacteroidia;o__Bacteroidales;f__Rikenellaceae;g__Alistipes	k__Bacteria;p__Verrucomicrobia;c__Verrucomicrobiae;o__Verrucomicrobiales;f__Verrucomicrobiaceae;g__Akkermansia	k__Bacteria;p__Proteobacteria;c__Betaproteobacteria;o__Burkholderiales;f__Alcaligenaceae;g__Sutterella	k__Bacteria;p__Bacteroidetes;c__Bacteroidia;o__Bacteroidales;f__Porphyromonadaceae;g__Parabacteroides	k__Bacteria;p__Firmicutes;c__Clostridia;o__Clostridiales;f__Ruminococcaceae;g__Oscillospira	k__Bacteria;p__Firmicutes;c__Clostridia;o__Clostridiales;f__Veillonellaceae;g__Dialister	k__Bacteria;p__Firmicutes;c__Clostridia;o__Clostridiales;f__Lachnospiraceae;g__Dorea	k__Bacteria;p__Firmicutes;c__Clostridia;o__Clostridiales;f__Veillonellaceae;g__Phascolarctobacterium	k__Bacteria;p__Firmicutes;c__Bacilli;o__Turicibacterales;f__Turicibacteraceae;g__Turicibacter	k__Bacteria;p__Proteobacteria;c__Deltaproteobacteria;o__Desulfovibrionales;f__Desulfovibrionaceae;g__Bilophila	k__Bacteria;p__Firmicutes;c__Erysipelotrichi;o__Erysipelotrichales;f__Erysipelotrichaceae;g__Catenibacterium	k__Bacteria;p__Bacteroidetes;c__Bacteroidia;o__Bacteroidales;f__-Odoribacteraceae-;g__Odoribacter	k__Bacteria;p__Firmicutes;c__Clostridia;o__Clostridiales;f__Veillonellaceae;g__Acidaminococcus	k__Bacteria;p__Proteobacteria;c__Gammaproteobacteria;o__Pseudomonadales;f__Moraxellaceae;g__Acinetobacter	k__Bacteria;p__Firmicutes;c__Clostridia;o__Clostridiales;f__Lachnospiraceae;g__Lachnospira	k__Bacteria;p__Bacteroidetes;c__Bacteroidia;o__Bacteroidales;f__-Paraprevotellaceae-;g__-Prevotella-	k__Bacteria;p__Firmicutes;c__Clostridia;o__Clostridiales;f__Clostridiaceae;g__SMB53	k__Bacteria;p__Firmicutes;c__Clostridia;o__Clostridiales;f__Lachnospiraceae;g__Ruminococcus	k__Bacteria;p__Firmicutes;c__Clostridia;o__Clostridiales;f__Clostridiaceae;g__Sarcina	k__Bacteria;p__Firmicutes;c__Clostridia;o__Clostridiales;f__Lachnospiraceae;g__Clostridium	k__Bacteria;p__Firmicutes;c__Clostridia;o__Clostridiales;f__Lachnospiraceae;g__Anaerostipes	k__Bacteria;p__Bacteroidetes;c__Bacteroidia;o__Bacteroidales;f__-Paraprevotellaceae-;g__Paraprevotella	k__Bacteria;p__Proteobacteria;c__Gammaproteobacteria;o__Pasteurellales;f__Pasteurellaceae;g__Haemophilus	k__Bacteria;p__Firmicutes;c__Bacilli;o__Lactobacillales;f__Streptococcaceae;g__Lactococcus	k__Bacteria;p__Firmicutes;c__Clostridia;o__Clostridiales;f__Lachnospiraceae;g__Lachnobacterium	k__Bacteria;p__Firmicutes;c__Bacilli;o__Lactobacillales;f__Enterococcaceae;g__Enterococcus	k__Bacteria;p__Actinobacteria;c__Coriobacteriia;o__Coriobacteriales;f__Coriobacteriaceae;g__Adlercreutzia	k__Bacteria;p__Firmicutes;c__Clostridia;o__Clostridiales;f__Veillonellaceae;g__Veillonella	k__Bacteria;p__Proteobacteria;c__Gammaproteobacteria;o__Pasteurellales;f__Pasteurellaceae;g__Aggregatibacter	k__Bacteria;p__Firmicutes;c__Clostridia;o__Clostridiales;f__-Tissierellaceae-;g__Tissierella_Soehngenia	k__Bacteria;p__Proteobacteria;c__Betaproteobacteria;o__Burkholderiales;f__Oxalobacteraceae;g__Herbaspirillum	k__Bacteria;p__Proteobacteria;c__Alphaproteobacteria;o__Rhodobacterales;f__Rhodobacteraceae;g__Marivita	k__Bacteria;p__Firmicutes;c__Erysipelotrichi;o__Erysipelotrichales;f__Erysipelotrichaceae;g__-Eubacterium-
PRJNA434003	SRR6723928	SpA	0.0815511	0.102682	0.0739022	0.0428527	0.000732486	0.00304139	0.0683379	0.00697712	0.05197	0	0.0239659	0.0202375	0.00309214	0.0121013	0.0288675	0.064989	0.0708627	0.00337572	0.0386176	0	0.00766465	0.0159659	0.000572035	0.00380983	0	0.00178873	0	0	0.0163344	0	0	0	0	0.0121668	0.000386885	0	0	0.00205323	0.00024141	0	0.0174339	0	0	0	0	0	0.000201735
PRJNA434003	SRR6723930	SpA	0.175528	0.102223	0.0371926	0.0775256	0.0270945	0	0.0410717	0.0196263	0.00527008	0	0.00219155	0.0371582	0.00346292	0	0.0119206	0.00136209	0.00263354	0.018492	0.0054509	0.0139633	0.0278248	0	0.000151959	0.011642	0.0867503	0	0.0306626	0.00101211	0.038407	0	0	0	0	0.0260024	0.00115052	0.0464617	0	0.000409015	0	0.000171732	0	0	0	0.000280486	0	0	0.000824261
PRJNA434003	SRR6723933	SpA	0.0639104	0.0677587	0.170476	0.079563	0.0545497	0.021532	0.04931	0.0124653	0.0137222	9.38e-05	0.036492	0.0181989	0.111152	0.00757042	0.00630502	0.000902952	0.0176894	0.000716568	0.00560902	0.0137141	0.0123776	0	0	0.00151138	0	0	0	0.00155445	0.0339223	0.000729608	0	0.0257585	0	0.00154418	0.00144123	0	0.00741965	0	0	0.000308949	0.000716568	0.0121412	0	0	0	0	0.000263657
PRJNA434003	SRR6723935	SpA	0.0418471	0.0701951	0.0504147	0.0188026	0.00469829	0.211356	0.0170202	0.00494383	0.0461675	0	0.00885944	0.0172959	0.0647669	0.0108252	0.00262019	0.000841903	0.00582958	0.00518447	0.0238427	0.0245266	0.0196716	0	0.00416478	0.00192472	0.0193561	0.00183405	0	0	0.00838474	0.0388574	0.0019381	0	0	0.00662964	0	0.0037902	0.00106408	0.000335726	0	0	0	0.00160514	0	0	0	0	0.000460587
PRJNA434003	SRR6723936	SpA	0.00742876	0.273137	0	0.0280486	0.0468614	0	0.00183	0	0.00372731	0.402402	0	0.0239748	0.0177424	0.00851153	0.00402256	0.00059775	0.0287227	0.000506118	0.00108312	0	0.006467	0	0.000260981	0.00558259	0	4.16e-05	0	0.00788603	0	0.000711138	0	0	0	0.0185525	0	0	0.00329294	0	0	0.0103632	0	0.00195114	0	0.00011906	0	0	0.000893177
PRJNA434003	SRR6723957	HC	0.041749	0.167852	0.163803	0.0645914	0.0303784	0	0.0691141	0.0132038	0.035806	0	0.0151286	0.00816567	0.0158425	0.0227656	0.00459147	0.0330397	0.0156333	0.00874456	0.0209675	0.0102764	0.00928032	0	0.000263853	0.00190583	0	0.00191368	0	0	0.00588069	0	0.00506862	0	0	0.0017829	0.00165318	0	0.00197157	0	0.00683423	0	0	0.00472129	0	0	0	0	0
PRJNA434003	SRR6723958	HC	0.0286996	0.131935	0.233239	0.0543608	0.0720035	0.00156168	0.0449375	0	0.0702413	0	0.00709501	0.0110354	0.014111	0.0409355	0.00521994	0.00851382	0.0075242	0.00500942	0.0158321	0.00819867	0.0148967	0	0.00268443	0.00225335	0	0.00145076	0	0	0.010631	0.00153214	0.00999154	0	0	0	0.000691577	0	0.00111862	0	0.00194897	0	0.000881372	0.000596679	0	0	0	0	0.000122147
PRJNA434003	SRR6723959	HC	0.1299	0.0526655	0.0707985	0.00238362	0.0932101	0	0.0103265	0.0320543	0.0705045	0	0.0293921	0.00526388	0.00119172	0.0136328	0.0474506	0.0947415	0.0077704	0.00805439	0.0499129	0	0.00386102	0.0139935	0.0153394	0.00308988	0	0.00462181	0	0	0.00229515	0	0.00290552	0.00105137	0	0.0102537	0.00121393	0	0.000213792	0	0	0.000559518	0	0	6.57e-05	0	0	0	0
PRJNA434003	SRR6723960	HC	0.174639	0.197597	0.0761541	0.0178374	0.0195031	0	0.0383389	0.00795055	0.0120626	6.04e-05	0.0689567	0.0238832	0.0249832	0.000880124	0.016945	0.0204226	0.0199241	0.00428045	0.012171	0	0.00467481	0.000434767	0.00079778	0.00398359	0	0.00382668	0	0	0.00620278	0	0	0.0100167	0	0.025041	0.00113811	0	0.000162505	0.000344013	0	0	0	0.000151162	7.17e-05	0	0	0	0.000514175
PRJNA434003	SRR6723961	HC	0.117831	0.217779	0.0368738	0.0953006	0.0326214	0	0.0752704	0.0259579	0.011655	0	0.00455499	0.0146575	0.00864613	0.0141965	0.00690654	0.00562364	0.0131323	0.0296105	0.0119217	0	0.00403307	0.00697167	0.00218671	0.00314584	0	0.0016185	0	0	0.0192259	0	0	0	0	0.0038571	0.00209699	0.0118463	0.000811033	0	0	0	0.000362444	0.000751221	0	0	0	0	0
PRJNA434003	SRR6723962	HC	0.15173	0.161854	0.0858311	0.0545269	0.0207186	0	0.064993	0.0296678	0.0535873	0	0	0.0718965	0.0085143	0.00722698	0.0136471	0	0.0115199	0.0151623	0.0269359	0	0.0263822	0.00581701	0.00360946	0.00711438	0	0.00423493	0	0	0	0	0.00173304	0	0	0.022743	0.00839249	0	0	0	0	0	0.000408503	0	0	0	0	0	0
PRJNA434003	SRR6723963	HC	0.241141	0.411057	0.00076506	0	0	0	0.00274179	0	0.00308368	0	0	0.0216124	0	0	0	0.00427019	0.000395491	0	0.00829069	0.0259232	0.0686702	0.000206296	0	0.000194799	0	0	0	0	0	0	0	0	0	0.106655	0	0	0	0	0	0	0	0.000233324	0	0	0	0	0.00390911
PRJNA434003	SRR6723964	HC	0.291395	0.0930423	0.0588118	0.221772	0.00196349	0.00463112	0.0221697	0	0.0293014	0	0.0308301	0.00966588	0	0	0.0414637	0	0.0104895	0.0110597	0.0118447	0	0.0152341	0.0226222	0	0.00178092	0	0.0035837	0	0	0	0	0	0	0	0.004033	0	0	0.000289192	0	0.0205631	0	0	0	0	0	0	0	0.00063765
PRJNA434003	SRR6723965	HC	0.294939	0.0840876	0.00106063	0.0277098	0.0393589	0	0.0194456	0.0122123	0.000829078	0.0388582	0	0.0272173	0.00207846	0.0154962	0.00443813	0.0257219	0.0522463	0.0361427	0.00395411	0.0270873	0.0230484	0	0.0063676	0.00247969	0	0.00225905	0	0.000134001	0.00947277	0	0.00630857	0.0125888	0	0.0329524	0	0	6.31e-05	0.0096261	0	0	0	0	0.000252006	0	0	0	0.000877732
PRJNA434003	SRR6723966	HC	0.0769092	0.222753	0.166685	0.0716462	0.0208775	0	0.0304532	0	0.0364918	0	0.019629	0.023254	0.00615868	0.00707994	0.00662679	0.00849382	0.007442	0.00874273	0.0144073	0	0.0131823	0.00309269	0.00874273	0.00238284	0	0.0019952	0	0	0.0014336	0	0	0.0264537	0	0.00926076	0.00167001	0	0.000775763	0.000897707	0	0	0	0	0	0	0	0	0.000531877
PRJNA434003	SRR6723977	HC	0.0770515	0.188092	0.15577	0.0872313	0.0985919	0.000266853	0.0407308	0	0.0260891	0	0	0.00711613	0.00613659	0.00425294	0.0227154	0.0356952	0.0140995	0.0123779	0.0108935	0.012742	9.29e-05	0.000111276	0.000692286	0.00611638	0	0.00277977	0	0	0.00179302	0	0	0	0	0.0119712	0.00248924	0	0.000197316	0	0	0	0	0	0	0	0	0	0
PRJNA434003	SRR6723978	HC	0.138549	0.225486	0.0880951	0.0383883	0.00725162	0.00277586	0.0345646	0.019969	0.00617637	0	0.0109618	0.016386	0.00254071	0.0130386	0.013854	0.00167679	0.024615	0.00503061	0.00378422	0.00705176	0.0190952	0.00352941	0.0100713	0.00223436	0.00904528	0.00279259	0.0296971	0.000788695	0.00576245	0	0	0.00876223	0	0.00121472	0.000940191	0	0.000258456	0.00039618	0	0	0.000616539	0.00037552	0.00234498	0	0.00181474	0.00262043	0.000155161
PRJNA434003	SRR6723979	HC	0.0395381	0.1762	0.0402702	0	0.00159083	0.00664142	0.0915074	0.000112095	0.144668	0	0	0.0533723	0.000594643	0.019117	0.0230243	0.00644415	0.00466653	0.00266069	0.0483728	0	0.025895	0.0102383	0.0272964	0.00416681	0	0.000149115	0	0.0122098	0.000458508	0	0.000697719	0.000422193	0	0.0379928	0.00230067	0	0	0	0	0	0.000260549	0	0	0	0	0	0.00454652
PRJNA434003	SRR6723980	HC	0.141338	0.121862	0.0281951	0.0129556	0.151779	0	0.0447643	0.0448352	0.0559655	0.0702767	0.0139999	0.0384812	0.00142078	0.00723394	0	0.000439073	0.013112	0.00445396	0.00588502	0.0071944	0.0540828	0	0.00683358	0.0102921	0	0.000850913	0.000111456	0.031786	0.00543873	0	0.002034	0	0	0.0257486	0	0	0	0	0	0.00448084	0	0.000676138	0	0	0	0	0.00125424
PRJNA434003	SRR6723981	HC	0.228566	0.143168	0.0202611	0.0122121	0.098123	0	0.0374427	0.041809	0.0517018	0.0906437	0.0153239	0.030666	0.00300329	0.0110995	0	0	0.012219	0.00833019	0.00887993	0.012039	0.0450931	0	0.00646056	0.00837797	0	0.000776891	0	0	0.00404676	0	0.00464079	0	0	0.0165881	0	0	0.000552535	0	0	0	0	0.000378037	0	0	0	0	0.000602392
PRJNA434003	SRR6723982	HC	0.0270234	0.103835	0.314284	0.0271666	0	0	0.0120797	0.00689316	0.000749248	0	0	0.163908	0.00263799	0	0.000459822	0	0.000844274	0.0010405	0.0041109	0	0.0187938	0	0.000563951	0.00156164	0	0.00942216	0	0	0.0673096	0	0	0	0	0.0643734	0	0	0.00109656	0	0.000283628	0	0	0.000984435	0	0	0	0	0.00120869
PRJNA434003	SRR6723983	HC	0.0639598	0.238407	0.117083	0.0473117	0.0192973	0.000955915	0.0358552	0.00344122	0.00284881	0	0	0.00509154	0.0117358	0.0919081	0.00122181	0.000653882	0.0220341	0	0.00201107	0.0236641	0.020374	0	0.0003036	0	0	0.000149647	0	0.00132739	0.0215419	0	0	0	0	0.0140337	0	0.0486449	0.014144	0.000365181	0	0	0	0.00135818	0.00268987	0	0.00137357	0.00280534	0
PRJNA434003	SRR6723984	HC	0.0503183	0.085149	0.131801	0.0235159	0.00638731	0.0346602	0.0431561	0.00495022	0.188516	0	0.00864101	0.0114258	0.00378242	0.00880639	0.00895394	0	0.0125026	0.0166286	0.0237025	0	0.0108897	0.00860655	0.000644979	0.00161651	0	0.00398449	0	0	0.0235183	0.0388498	0.000330389	0	0	0.00201318	4e-05	0	0	0	0.0185283	0.000753877	0	0	0	0	0	0	0.00029409
PRJNA434003	SRR6723985	HC	0.167759	0.157711	0.0210501	0.107615	0.00391526	0.0068098	0.0535225	0.00116614	0.00504952	9.4e-05	0.000777555	0.0203636	0.0181142	0.00174247	0.0278371	0.106175	0.0192005	0.00800097	0.0129537	0.000502151	0.0194576	9.4e-05	0.000864351	6.59e-05	4.87e-05	0.000267745	0.000154465	0.00111357	0.0157271	0.00106699	0.000486752	0	0	0.0200803	0.00214064	0	0.00333385	0.00201225	0	0.000237538	0.000101554	0.00309974	0.00203491	0	0.0029487	0.000773728	0.000162017
PRJNA434003	SRR6723986	HC	0.286495	0.211162	0.00374228	0.00499571	0.000429581	0.00271181	0.00399117	0	0.0217784	0	0	0.0284563	0.00137637	0.00245606	0.00147133	0.00226382	0.0227424	0.0895533	0.00761726	0.0208113	0.0112183	0	0.00123318	0	0	0.0065256	0	0.0311142	0	0	0.00166641	0.0586264	0	0.0867857	0.00529617	0	0	0.00181863	0	0	0	0	0	0	0	0	0.00076483
PRJNA434003	SRR6723990	SpA	0.0254191	0.282312	0.0225829	0.0816633	0	0.000351551	0.0474815	0.0139186	0.0101251	7.25e-05	0.033203	0.0435444	0.0226026	0.0167885	0.00379252	0.0380406	5.26e-05	0.0181079	0.00315232	0	0.0479691	0.00272855	0	0	0	0	0	0.002072	0.0120817	0	0	0	0	0.0142534	0.000311235	0	0.000132174	0.00448931	0	0.00239033	0.00550399	0.00220132	0	0.000370921	0	0	0.00890614
PRJNA434003	SRR6723991	SpA	0.0456048	0.065366	0.0597794	0.00489684	0.000421107	0	0.016612	0.0040325	0.0346714	0	0	0.00561125	0.0076162	0.00780194	0.0142555	0.195053	0.00116057	0.0161093	0.0276577	0.000564646	0.0253604	0.00427405	0.00173936	0	0	0.00900414	0.000721494	0.00567112	0.00330464	0	0	0.00353155	0	0.0103219	6.29e-05	0	0	0	0	0.0178057	0.0014799	0.00672891	0	0.000362247	0	0	0.00163957
PRJNA434003	SRR6723992	SpA	0.0803439	0.120973	0.180797	0.100952	0.0120823	0	0.0565394	0	0.0762233	0.00015753	0.0120647	0.00937104	0.00593566	0.00397038	0.0177901	0.00128284	0.0106543	0.0311601	0.0333956	0	0.0236674	0.0046873	0.00136376	0.00518335	0	0	0	0.0437228	0.0287523	0	0	0.00655546	0	0.00566716	0.00213369	0	0.00196687	0.000863301	0	0.000837636	0.000991623	0.000555329	4.21e-05	0.00378904	0	0	0
PRJNA434003	SRR6723993	SpA	0.0016228	0.0173983	0.0514454	0.0677836	0.000558528	0.330893	0.0125312	0.00410011	0.00770073	0.0388127	0.00220892	0.0135211	0.07803	3.29e-05	6.48e-05	0.000236432	0.00624809	0.000534988	0.00749924	0.030779	0.00995069	0.00394359	0	4.66e-05	0.0195102	0.000393766	0.00106136	0.00130529	0.00945138	0.149813	0	0	0	0.00091366	0	0	0.000181932	0	0	0	0	0.000663373	0	0	0	0	0.00954756
PRJNA434003	SRR6723995	SpA	0.00441384	0.0652285	0.105857	0.0180577	0.0110676	0.00166601	0.0366297	0.021488	0.0380371	0.0806017	0.139714	0.0718644	0.000707146	0.00220067	0.00896669	0.0944754	9.27e-05	0.0141733	0.0242859	0	0.0143452	0.003936	0	0.00217908	0	0.000555827	0	0.000369192	0	0	0	0.0024061	0	0.00754962	0.000783938	0	0	0.000320806	0.00108117	0.00600973	0.0007632	0.00278163	0	0.000244768	0	0	0.00376319
PRJNA434003	SRR6723997	HC	0.114509	0.0729476	0.0900694	0.0156967	0.00472898	0.00128246	0.0520012	0	0.0700641	0	0.0460005	0.0060353	0.00153329	0.00871209	0.00395431	0.0615034	0.00419759	0	0.0347567	0.0108473	0.00503632	0	0.00374007	0.00231023	0	0.00345793	0	0.000537429	0.0125918	0	0.00772812	0.000632815	0	0.00722059	0.00139909	0	0.000331544	0	0	0	0.00123896	0	0.00187186	0	0.000491677	0.00374769	0
PRJNA434003	SRR6723998	HC	0.0817839	0.0415446	0.0655935	0.00663093	0.0310366	0.0163316	0.0363519	0.00447249	0.0555231	0	0.00896788	0.0194391	0.000926259	0.00132276	0.0396686	0.0257172	0.00423497	0.00466075	0.0677134	0.0124994	0.0065896	0.00115688	0.000535936	0.00344634	0	0.0053704	0	8.36e-05	0.0108284	0	0	0	0	0.00423987	0.000340784	0	0	0.000394007	0.000544807	0	0	0	0	0	0	0	0.00375595
PRJNA434003	SRR6723999	HC	0.0189055	0.102178	0.159279	0.144444	0.0124814	0	0.0155708	0.00420207	0.0441802	0	0.0200547	0.00254568	0.00335235	0.00662077	0.00817755	0.00059601	0.00569702	0.000899758	0.0522171	0.00602416	0.0170225	0.0054227	0.0085339	0	0	0.00211078	0	0	0.0210749	0	0.00175617	0	0.0525456	0.00129729	0.019781	0	0.000444787	0.000250755	0.000511695	0	0.000531767	0.00011694	0	0	0	0	0
PRJNA434003	SRR6724000	HC	0.0127101	0.144464	0.0334353	0.251022	0	0	0.0446631	0.000154491	0.071374	0	0.00224419	0.00509652	0.0013785	0.0391362	0.0144123	0.00212021	0.0159257	0.00391943	0.0129696	0.00758386	0.0100544	0	0	0.00429546	0	0.0061024	0	0	0.0573418	0	0.00274234	0.00972245	0	0.00805921	0.00173647	0	0.00062358	0.000516573	0	0	0.0061024	0.000259753	0	0	0	0	0.0153693
PRJNA434003	SRR6724001	HC	0.0464652	0.255692	0.0155049	0.0393648	0.0688586	0.00235469	0.0280509	0.04418	0.0391137	0	0.0158459	0.0292513	0.00769994	0.00517619	0.0252123	0.0423082	0.0393385	0.00508383	0.0157381	0.000410541	0.00761878	0.0150166	0.0345331	0.00091495	0	0.00517108	0.000151003	0.000734889	0.00043538	0.000359915	0	0.00391415	0	0.00844512	0.000144292	0	0.000251673	0.00120468	0	0	0.000459724	0.000144292	0.000822137	0	0.00347311	0.00178186	0
PRJNA434003	SRR6724002	HC	0.133062	0.119827	0.0690568	0.033575	0.0235633	0	0.049661	0.00310177	0.00443574	0	0.0376026	0.0152801	0.00357735	0.0276793	0.0155665	0	0.0202368	0.0033333	0.00557049	0.080014	0.00964705	0.0017065	0.000613498	0.0017962	0	0.0069936	0.124911	0	0.0262463	0	0	0	0	0.0151435	0.000232217	0	0.000791429	0	0	0	0.00035931	0.000613498	0	0	0	0	0
PRJNA434003	SRR6724003	HC	0.00817887	0.0502739	0.139367	0.028525	0.00951762	0.391267	0.0393789	0.0067433	0.0178944	2.06e-05	0.013301	0.00610524	0.00160458	0.00148056	0.00192834	0.00109249	0.0663756	0.00320982	0.00767033	0.0214842	0.0038427	0	0	0.00158736	0.0160864	0.00171715	0.0147256	0.00145339	0.00362283	0	0.000500235	0	0	0.00601472	0.00294606	0.000230474	0.000404319	0.00030241	0.00341963	0	0	0.000518218	0.00135747	0	0.00101578	0.000548191	0.00327576
PRJNA434003	SRR6724004	HC	0.0477099	0.129634	0.148896	0.0496674	0.094918	0.0185466	0.0591028	0	0.0351882	9.49e-05	0.0100531	0.0132753	0.0107742	0.00860967	0.0340764	0.00582551	0.00454694	0	0.0155856	0.0161017	0.016771	0	0.00224002	0.00162431	0	0.00666397	0	0.000341022	0.0053022	0.00129477	0.00146635	0.0135745	0	0.012808	0.00448364	0.000727854	0.000425422	0.00218375	0	0.000291789	0.000657521	0.00114282	0.000537955	0	0.00100215	0.000481689	0.000397289
PRJNA434003	SRR6724005	HC	0.0553569	0.234158	0.10057	0.029539	0.00165965	0.135149	0.0305406	0.00562423	0.0274246	0.000164409	0.0229286	0.04411	0.00378699	0.00265732	0.0122359	0.0012731	0.00435473	0.00414366	0.0362319	0.000194901	0.00932077	0.0166587	0	0.00190714	0	0.00510588	0	0.0067758	0.0022211	0	0	0.048379	0	0.000512417	0.00105834	0	0.0001582	0.00027615	0.00156118	0	0	0.000319605	0.00127562	0	0.00155497	0.000878315	0
PRJNA434003	SRR6724006	HC	0.110149	0.104976	0.0716331	0.112082	0.00802678	0	0.0622383	0.00343243	0.058715	0	0.00315345	0.00682134	0.00683118	0.0179972	0.00845754	0.0533366	0.0219405	0.0162019	0.0434572	0.00877381	0.0283914	0.00585067	0.00401804	0.00305723	0	0.00362201	0	0	0.023016	0	0.00101285	0.0214935	0	0.0115428	0.00498872	0	0.000236312	0.000484804	1.89e-05	0	0	0	0	0	0	0	0.00157972
PRJNA434003	SRR6724007	HC	0.230237	0.21315	0.0605612	0.0887782	0	0.00233234	0.0208961	0.0228686	0.00502981	0	0.0165106	0.0213416	0.0423719	0.0026488	0.00990277	0	0.0148314	0.0114952	0.0240228	0	0.0449664	0	0.000189154	0	0	5.01e-05	0	0	0.00129101	0	0	0	0	0.0349295	0.000444004	0	0.000397667	0	0	0	0	0.000513507	0	0.0283847	0	0	0.00104637
PRJNA434003	SRR6724008	HC	0.00704397	0.0436935	0.0706722	0.00215955	0.0293915	0.108015	0.0222133	0.0117225	0.0119877	0	0.019411	0.00561141	0.00334984	0.052038	0.00445165	0.071854	0.00451643	0.00194196	0.0359356	0.0303872	0.0122655	0.00358026	0.0200635	0.00380519	0	0.00235989	0	0	0.00092758	0	0.0109359	0	0	0.00540241	0.00057114	0	0	0.000746672	0	0.000562781	0	0	0	0	0	0	0
PRJNA434003	SRR6724009	HC	0.0155121	0.0957276	0.108669	0.0252378	0.044247	0.000586112	0.107	0.00636333	0.0764366	0	0.0370248	0.00174159	0.129215	0.00741253	0.00539648	0.00372159	0.00530344	0.00123276	0.00911654	0	0.00801051	0.00553665	0.000162085	0.000811389	0	0.00157198	0	0	0.0500529	0	0.00108435	0.00859454	5.61e-05	0.00111579	0.000151484	0	0.00067092	0.0178335	0.00103134	0	0.000490707	0.000236289	0	0	0	0	5.61e-05
PRJNA434003	SRR6724010	HC	0.0417838	0.106767	0.115788	0.0594603	0.000668399	0	0.0627265	0.00522218	0.0690685	0	0.00336339	0.00733793	0.00752084	0.0215254	0.0270181	0.0109988	0.00984065	0	0.0254564	0.00614194	0.0174168	0.00623846	0.00593466	0.00159936	0	0	0	0	0.0217933	0	0.0165821	0.0178576	0	0.00345413	0.00173934	0	0.00140661	0	0.000104598	0	0.000625415	0.000176949	0	0	0	0	0.000336082
PRJNA434003	SRR6724011	HC	0.00580641	0.0331659	0.0841579	0.0356228	0.206959	0.229233	0.0737401	0.00384762	0.03217	0	0.00581995	0.00634049	0.0109071	0.00493981	0.00431382	0.0102021	0.00709129	0.000715802	0.0347477	0.0199702	0.00850367	0.000295861	0.000359488	0.000593794	0	0.00089396	0	0	0.00799034	0	0.00287914	0.00657409	0	0.000808329	0.00139026	0	0.00103394	0	0.00182292	0	0.000257684	0.000321312	0	0	0	0	0.000283135
PRJNA434003	SRR6724012	HC	0.07357	0.181515	0.146564	0.0953751	0.0786409	0.00356103	0.12818	0	0	0	0	0.017561	0.0191827	0.0114151	0	0.000516546	0.00609488	0.00807757	0.000521817	0	0.0165265	0.00335972	0.0025117	0.001047	0	0.00051707	0	0	0.0059217	0	0	0	0	0.0102631	0	0.0176327	0.0125088	0	0	0	0	0.00024236	0	0	0	0	0.000325967
PRJNA434003	SRR6724013	HC	0.103749	0.183813	0.0498405	0.0415317	0.0880851	0	0.0499739	0.037336	0.0364934	0	0.00610173	0.033912	0.0123758	0.0136166	0.021835	0.00034709	0	0	0.0109582	0.00190194	0.0203092	0.0148192	0.00761124	0	0	0.00360026	0	0.000107339	0.0171775	0	0	0	0	0.0289719	0	0	0	0.00115815	0	0	0	0	0	0	0	0	0.000447719
PRJNA434003	SRR6724014	HC	0.0516369	0.179884	0.0499101	0.0859157	0.0929235	0	0.0688396	0.029566	0.00530581	0.0323295	0.0183394	0.0261841	0.0102962	0.0112093	0.012964	0.0128908	0.0056558	0.0135757	0.0109762	0.00397936	0.0180242	0	0.00569962	0.0059497	0	0.0016794	0	0	0.00441872	0	0	0	0	0.0141516	0.00222711	0	0	0.000693514	0	0	0.000803056	0.0021833	0	0	0	0	0.000474428
PRJNA434003	SRR6724015	HC	0.150326	0.356253	0.108581	0	0.0077941	0	0.0760528	0.00369174	0.0316384	0.00878811	0	0.109468	0.00110555	0.000856936	0.00725674	0	0.0239751	0.00454	0.00598258	0.00443335	0.00544725	0.00714955	0.000261545	0.00276626	0	0.00273455	0.0102598	0	0	0	0	0	0	0.0279063	0.000853247	0	0.000246373	0	0	0	0	0	0.000231202	0	0	0	0.00123254
PRJNA434003	SRR6724016	HC	0.0729172	0.138881	0.11869	0.0585329	0.023723	0.00646961	0.0927989	0.00028669	0.0422197	0.000716607	0	0.0561719	0.0198204	0.0102153	0.00826761	0.0430376	0.00406065	0.00213225	0.0233138	0.00505393	0.0392	0	0.000883808	0.00319138	9.24e-05	0.0028345	0.00018156	0	0.00876682	0	0	0.0359922	0	0.0112086	0.000906101	0	0	0	0	0	0.00049367	0	0	0	0	0	0.00101757
PRJNA434003	SRR6724017	HC	0.114495	0.0201131	0.116281	0.00832973	0.0411613	0.00032042	0.0133972	0.00440352	0.0680177	1.05e-05	0.0102692	0.0165735	0.000515832	0.00829904	0.0638212	0.174429	0.010945	0.0101319	0.0368066	0	0.00590258	0.000746488	0.000206773	0.00223438	0	0.0051343	0	0	0.00131776	0	0	0	0	0.0501849	4.56e-05	0.00033294	0	0.000255838	0.00124415	0	0	0	0.000255838	0	0	0	0.000963776
PRJNA434003	SRR6724018	HC	0.0136014	0.164973	0.0310468	0.184939	0.0565196	0.0536659	0.0331714	0.0129127	0.0202338	0	0.0115616	0.0184545	0.00827998	0.0377806	0.00097733	0.00165607	0.00147324	0.00347103	0.00997265	0.000157432	0.0190314	0.0189339	0.00378269	0.00193549	0.0118857	0.00144927	0	0.000434388	0.00193865	0.00092462	0.00805796	0.00429911	0.0345487	0.00588862	9.87e-05	0.00161708	0.000738052	0.00128944	0.00120953	0.000889885	0	0.000402423	0.00146525	0	0	0	0
PRJNA434003	SRR6724019	HC	0.0617837	0.134624	0.0626659	0.0218423	0.000993375	0.36498	0.0202083	0	0.000542251	0	0	0.036554	0.00680739	0.00172413	0.000220122	0.0220297	0.0301877	0.000149147	0.00658579	0	0.021848	0.0306121	0.000493072	0.0104869	0	0.00363962	0	0.000251593	0	0	0.000741869	0.00529971	0.000244275	0.0313468	0.000163782	0	0.0020883	0.000624788	0	0	0	0.00173705	0	0	0	0	0.00070528
PRJNA434003	SRR6724020	HC	0.0840077	0.186602	0.118582	0	0.0328686	0.000346624	0.130555	0	0.00718712	0	0	0.0754717	0.00388312	0.000445505	0.00886714	0	0.0131792	0.0564885	0.011661	0.00488906	0.0626723	0	0.00509533	0.00404504	0	0.00527187	0	0	0.00615966	0	0	0	0	0.0186988	0	0	0	0.00119275	0	0.000412241	0	0.000337906	0	0	0	0	0.0018246
PRJNA434003	SRR6724021	HC	0.143624	0.0426877	0.203096	0.00514331	0	0	0.0166549	0	0.0176052	0	0	0.318432	0.0132697	0.00135522	0	0.000508404	0.00905349	0.0181151	0.00298963	0.0184186	0	0	0.00324565	0.00331792	0	0	0	0	0	0	0	0	0	0.103762	0	0	0.000143469	0	0	0.00070326	0	0.000318403	0	0	0	0	0.0025809
PRJNA434003	SRR6724022	HC	0.0334477	0.0871193	0.104674	0.0715407	0.00128806	0	0.0438864	0.0056228	0.0795126	0	0.0116043	0.0184477	0.00649975	0.00891257	0.0102167	0.00123549	0.00130954	0.00134912	0.0214732	0.0110074	0.0149796	0.00206156	0	0.000140471	0	0.00366455	6.28e-05	0	0.0260961	0	0	0.0082808	0	0.00550929	0.00090384	0.00617789	0	0.00172513	0.00115121	0.00139859	0	0.000537723	0	0	0	0	0.000151817
PRJNA434003	SRR6724023	HC	0.0593701	0.081345	0.183652	0.0555278	0.00288054	0	0.0476478	0.0102205	0.0675256	0	0.00636669	0.0185098	0.00497818	0.0139271	0.00789047	0.00417022	0.00866725	0.00312847	0.0554234	0.029923	0.0153895	0	0.0155159	0	0	0.00282908	0	5.97e-05	0.0231249	0	0.0227762	0	0	0	0.0122787	0	0.000677187	0	0.000396506	0	0.000920445	0.000452642	0.000228098	0.0062721	0	0	0
PRJNA434003	SRR6724024	HC	0.0818702	0.314396	0.148679	0.0357579	0.0398233	0	0.0407297	0.00030571	0.0212772	0	0.0427298	0.0279205	0.0140716	0.0102633	0.00351656	0	0.03077	0.0134029	0.0224622	0.0169682	0.0151662	0.000400146	0	0	0	9.35e-05	0	0	0.0133904	0	0.000742799	0	0	0.014336	0.0001657	0	0.000526387	0	0	0	0.000923142	0	0	0	0	0	0.000598524
PRJNA434003	SRR6724026	HC	0.0980091	0.228741	0.165004	0	0.0144468	0.0548575	0.0638236	0	0	0	0	0	0	0	0	0.0471984	0	0.0218134	0.0211722	0	0	0.005323	0.0111744	0	0	0	0	0.0143661	0	0	0	0	0	0	0	0	0	0	0	0	0	0	0	0	0	0	0
PRJNA873789	SRR21283005	SpA	0.0380525	0.0199104	0.09534	0.0885381	0.0455187	0.356983	0.0199653	0.00323732	0.0102684	0	0.0209319	0.000147927	0	0	0.0166005	0.00308469	0.0079527	0.00766629	0.00828806	0.0450581	0.0258752	0.00301209	0	0.00316892	0	0.00150842	0	0	0.0234288	0	0	0	0	0	0.000863991	0	0	0	0	0.00279728	0	0	0	0	0	0	0
PRJNA873789	SRR21283006	HC	0.185979	0.0129832	0.14062	0.0602692	0.0286389	0.0241252	0.0619194	0	0.019819	0	0.0394094	0.00623407	0.0294531	0.00320211	0.00477529	0.00502234	0.00692629	0.00147507	0.0229465	0	0.0186128	0.0355668	0.00130201	0	0.00381131	0.000782851	0	0	0.0151255	0.00476707	0	0	0	0	0.000436742	0.0259623	0	0	0	0	0	0	0	0	0	0	0.0105604
PRJNA873789	SRR21283007	SpA	0.00678825	0.0625064	0.0479527	0.0193089	0.023863	0.460472	0.0305352	0.00997131	0.000988633	0	0.0148709	0	0.0114564	0.0024248	0.00406103	0	0.00408918	0	0.000766482	0.125066	0	0	0.00712877	0	0	0	0.00646386	0	0.0114878	0.00836798	0	0	0	0	0	0	0.00285434	0	0	0	0	0	0	0	0	0	0
PRJNA873789	SRR21283008	HC	0.0123757	0.0235816	0.0529004	0.0188465	0.0183723	0.00364703	0.0516779	0.00647402	0.0185331	0	0.0240701	0.0105633	0.0374132	0.00326949	0.00352204	0.00627065	0.000418707	0.00938611	0.018784	0	0.040261	0.00311932	0	0	0	0.000418707	0	0.000418707	0.0130083	0	0	0.00068571	0	0	0.00308469	0	0	0.000591824	0	0	0	0	0	0	0	0	0.00322319
PRJNA873789	SRR21283009	SpA	0.0380841	0.00619515	0.0389254	0.0221843	0.0014125	0.000931139	0.0355462	0.00121727	0.0809667	0	0.00206513	0.00948524	0.000559956	0.00069705	0.0193268	0.0546855	0	0.00329366	0.00839863	0.00040466	0.00401035	0.008449	0	0.00104842	0	0.000159007	0	0	0.0112099	0	0.000599412	0	0	0	0.00189472	0	0.000236725	0	0.00119526	0	0	0	0	0	0	0	0
PRJNA873789	SRR21283010	HC	0.0201734	0.0318453	0.0545922	0.0731586	0.01303	0.0157344	0.0998064	0.00671207	0.0242945	0	0.0207646	0.0215446	0.00950177	0.0147596	0.00190391	0.00909948	0.000698097	0.011571	0.0175709	0	0.0198103	0.0854331	0.00155648	0.000667787	0.000861598	0	0.0025375	0	0.00380397	0.0370008	0.00449952	0.00114452	0	0	0.00421339	0.00159736	0	0	0	0	0	0	0	0	0	0	0
PRJNA873789	SRR21283011	HC	0.0311467	0.0119976	0.0316964	0.00622345	0.0101717	0	0.0193034	0.00854841	0.0189533	0	0.00606291	0.0125524	0.00776787	0.00512087	0.0165379	0.000537632	0.00124375	0.0114264	0.00913285	0.00721107	0.00580315	0.000672609	0.000280968	0.00427388	0	0.000982659	0.000232012	0.000444151	0.00299723	0	0.00310405	0.00441258	0	0	0.000378878	0	0	0	0	0	0.000280968	0.000509425	0	0	0	0	0.00271241
PRJNA873789	SRR21283012	SpA	0.056333	0.000941848	0.157963	0.0910199	0.00504197	0.0031279	0.0774306	0.00425025	0.0607187	0	0.0185579	0.00207986	0.00227009	0.00416642	0.0395161	0.0147821	0.00664729	0.0204265	0.13189	0	0.00934373	0.0101382	0	0.000369934	0	0.000772683	0.0103381	0	0.0250023	0.020586	0	0.0108813	0	0	0.0052786	0	0.00080344	0	0.000357463	0	0	0.00017292	0	0	0	0	6.53e-05
PRJNA873789	SRR21283013	HC	0.0173023	0.0241	0.0869046	0.0160128	0	0.0136023	0.0409247	0	0.0599461	0.00174342	0.0147025	0.149366	0.0103053	0.0026852	0.00141102	0.0108555	0.0028308	0.000960502	0.0651516	0.063252	0.0117328	0	0.00117798	0	0	0.000134092	0.00143895	0.00217837	0.000952817	0.00335595	0	0	0	0	0.00235235	0	0	0	0	0	0	0	0	0	0	0	0
PRJNA873789	SRR21283014	HC	0.128644	0.0327428	0.0339413	0.02135	0.0010254	0.00169096	0.0380961	0.0103625	0.0206238	0	0.00129006	0.383409	0.0279589	0.0367624	0.00970317	0.00758171	0.0057156	0.000602826	0.00677142	0.00189141	0.025086	0.0428273	0	0.0158464	0	0.000373632	0	0	0.00237949	0.000484364	0	0	0	0.0249822	0.000179699	0	0	0	0	0	0	0.000673347	0	0	0	0	0.00148434
PRJNA873789	SRR21283015	HC	0.000673318	0.0114285	0.0058403	0.160489	0	8.21e-05	0.00276241	0.146705	0.0153557	0	0	0.0804053	0.00383905	0.00536818	0.000425856	0	0	0.000225037	0.00203257	0.327932	0.0742049	0	0	0.00219086	0	0	0	0	0.000148118	0.000741285	0	0.00334461	0	0	0	0	0	0.000237403	0	0	0	0.000299232	0	0	0	0	0.000361062
PRJNA873789	SRR21283016	SpA	0.272144	0.041164	6.16e-05	0.00235476	0.0391371	0.000356127	0.00664206	0.0298555	0.027035	0	0	0.0581296	0.000756233	0.000758969	0.0360651	8.45e-05	0.00957604	0.0679364	0.0324114	0	0.0159223	0	0.000237915	0	0	0.00452619	0	3.87e-05	0.0041437	0.000542154	0	0	0	0.0816801	0	0	0	0.000331648	0	0.00301475	0	0.0572274	0	0	0	0	0.00654144
PRJNA873789	SRR21283017	SpA	0.126696	0.00213118	0.0180616	0.0266019	0.00447287	3.94e-05	0.0153665	0.000952814	0.0023474	0	0.00447337	0.030754	0.00114976	0.0151822	0.00269242	0.0134728	0.00244869	0.00192481	0.00195479	0	0.00312336	0.0168791	0.000210299	0.0132177	0	0	0	0	0.000289929	0	0	0	0	0.00595572	0.00152793	0	0	0	0	0.00259156	0	0	0	0	0	0	0.00341707
PRJNA873789	SRR21283018	SpA	0.118969	0.036324	0.168373	0.0175515	0.0876554	0.0177626	0.0569885	0.00112517	0.0432563	0	0.0160313	0	0.0406778	0.0307632	0.00740802	0.000885165	0	0.00662468	0.00964691	0.0190295	0.00740671	0	0.000445204	0	0	0.000823539	0	0	0.0342575	0	0	0	0	0	0.00120187	0	0.00120187	0	0.00504828	0	0	0.00189549	0	0	0	0	0
PRJNA873789	SRR21283019	SpA	0.0045667	0.0258284	0.0862863	0.0930436	0.00185682	0.000116426	0.00289541	0.0212732	0.00466729	0.0284736	0.00669116	0.000425437	0.0708302	0.00504506	0	0.00476032	0.000785429	0.00028457	0.00242387	0.013643	0.00868739	0.030117	0	0	0	0	0.0900636	0	0.00175501	0.000331787	0	0.0289538	0	0.0051435	0.00159933	0	0	0	0	0.00036283	0	0.00915917	0	0	0	0	0.00782876
PRJNA873789	SRR21283020	HC	0.0284808	0.00512712	0.0824705	0.0524291	0.00443871	0.0163623	0.0204662	0.00683328	0.0158013	0	0.0382474	0.00260465	0.000779351	0.00322739	0.0206155	0.207318	0.00140648	0.00419696	0.0298373	0	0.00402849	0.0633489	0	0.00160588	0	0.00996712	0	0	0.0194798	0	0	0.00260747	0	0	0.000318663	0.0467321	0	0.00011374	0.00167449	0	0.000350194	0	0	0	0	0	0.00385012
PRJNA873789	SRR21283021	SpA	0.0379999	0.0043437	0.0609442	0.0233301	0	0.0448484	0.00479503	0.00345625	0.00152053	0	0.0164177	0	0.000692782	0.00270171	0.0166871	0.000167735	0.00128815	0.00260189	0.00767565	0	0.00348182	0.0387814	0	0.00247303	0	0.00202621	0	0	0.0127067	0	0	0.00211552	0	0.00815614	0.000948649	0.111923	0	0.000579621	0	0	0	0	0	0	0	0	0.00114054
PRJNA873789	SRR21283022	HC	0.0599491	0.00177847	0.218148	0.0227708	0	0	0.146543	0.00217824	0.0322145	0	0.00934437	0.00124603	0.000872249	0.018366	0.0306397	0.0287693	0.00150419	0.00639295	0.0484239	0	0.00887314	0.0123143	0	0.00071734	0	0.00321445	0	0	0.0125699	0	0	0.0230712	0	0.0151832	0.00231091	0.0336926	0.00040704	0	0.033983	0	0	0.000165022	0	0	0	0	0.000810404
PRJNA873789	SRR21283023	HC	0.430953	0.0131383	0.0905443	0.0135995	0.0551651	0	0.00441274	0.0146981	0.00168732	0	0.0666789	0.0174255	0.00348765	0	0.000382961	0	0	0.0251666	0.00210187	0.000325025	0.0126456	0.0387402	0	0.00454174	0	0	0	0	0.0204755	0	0	0	0	0.0665601	0	0	0.00162496	0	0	0	0	0.00115534	6.46e-05	0	0	0	0.00273085
PRJNA873789	SRR21283024	SpA	0.0878648	0.0142743	0.219721	0.282638	0	0	0.0204242	0.0311571	0.0212668	0	0.0279968	0.0305659	0.00345181	0.00904341	0.0133712	0	0.00995815	0.00489353	0.0102472	0.00310966	0.022667	0.018341	0.000477585	0.00272849	0	0.00122605	0	0	0.00988537	0	0	0.0223884	0	0.00369987	0.00469394	0	0	0	0	0	0	0.00117615	0	0	0	0	0
PRJNA873789	SRR21283025	SpA	0.0605724	0.0557	0.107002	0.271747	0.105624	0.00379324	0.0156627	0.0276711	0.000723886	0.000482895	0.0103118	0.00417328	0.0123047	0.0101297	0.00174461	0	0.00256273	0.00303203	0.002369	0.0185686	0.017118	0	0.00177346	0.000689734	0.00887691	0	0	0	0.00937917	0	0.000568221	0.0338554	0	0.00343495	0.00372531	0	0.0144551	0.000290909	0	0	0.000440231	0.00682907	0	0	0	0	0.0043226
PRJNA873789	SRR21283026	SpA	0.340151	0.0208169	0.0779017	0.0310553	0.00494729	0.000110553	0.0122424	0.000439784	0.00774016	0	0.0274291	0.012525	0.00139332	0.00312429	0.0379194	0.132498	0.00494034	0.0550243	0.0265254	0.0505017	0.00800376	0	0.00010109	0	0	0.00643787	0	0	0.00699439	0.000261498	0	0	0	0.00954826	0.0134679	0	0	0	0	0	0.000225901	0.000406158	0	0	0	0	0.000198168
PRJNA873789	SRR21283027	SpA	0.172163	0.0377775	0.218845	0.0817993	0.00830524	0.00993413	0.0267436	0.00017267	0.0228928	0	0.00225388	0.0403953	0.00892957	0.00913154	0.0130202	0.0002955	0.000294822	0.0180908	0.0177327	0	0.020189	0.0435156	0	0.00732947	0	0.00252924	0	0	0.00417751	0	0.000585693	0.00620053	0	0.048116	0.00214582	0	0.000268379	0	0	0	0.000770793	0.000519585	0	0	0	0	0.000559251
PRJNA873789	SRR21283028	SpA	0.154622	0.0137923	0.151005	0.111017	0.0206147	0.00024572	0.0907713	0.0127365	0.0268426	0	0.0529947	0.0033387	0.000750357	0.00463951	0.0207121	0.0145321	0.00264452	0.013697	0.028309	0.0293802	0.0133153	7.19e-05	0.000167242	0.0044294	0	0.00235868	0.00365176	0	0.033639	0.000457639	0	0	0	0.00511613	0.00422344	0	0	0	0	0	0	9.92e-05	0	0	0	0	0
PRJNA873789	SRR21283029	HC	0.0632835	0.0555677	0.0726393	0.0735822	0.0113479	0.0674413	0.0451635	0.001066	0.0497143	0	0.030027	0.00374802	0.0226434	0.00656434	0.01024	0.000769845	0	0.00362917	0.0104576	0	0.00750314	0.0107603	0	0.00181174	0	0.00125212	0	0	0.0136892	0.0030016	0.00410458	0	0	0.000863486	0.00160867	0	0	0	0	0	0	0.00083613	0	0	0	0	0
PRJNA873789	SRR21283030	HC	0.151709	0.0268204	0.190821	0.0620572	0.0459201	0.00787583	0.0280539	0.0271937	0.0011273	0	0.0332985	0.00408798	0.00103899	0.0146034	0.0124083	0.000232008	0.0109748	0.00542941	0.00417056	0.0517878	0.0290599	0.00129734	0.00207585	0.000560314	0.0144721	0.00144106	0	6.37e-05	0.0603718	0.0134411	0	0	0	0.00322108	0.0143044	0.0315872	0.00920217	0	0	0	0	0.000327202	0.000327202	0	0	0	0
PRJNA873789	SRR21283031	SpA	0.15952	0.018583	0.269498	0.0129545	0.0546632	0.00128894	0.0555766	0.00375917	0.0456242	0	0.0101434	0	0.0208875	0.0190314	0.00608367	0.00405705	0	0.00678725	0.00887526	0.0512679	0.0130433	0	0.000766806	0	0	0.00204717	0	0	0.0411461	0.00409433	0	0.00813405	0	0	0.00270097	0	0.00302788	0	0.00899384	0	0	0.00648759	0	0	0	0	0
PRJNA873789	SRR21283032	HC	0.00425124	0.00906165	0.0519689	0.0249472	0.0202561	0.000809485	0.0537531	0.00773802	0.0192758	0	0.0373193	0.00454371	0.0435817	0.00131898	0.0028816	0.00421412	0.00047984	0.00178527	0.0240543	0	0.0170153	0.00228474	0.000377676	0.000489959	0	0.000457137	0	0	0.0133347	0.00177999	0	0.00334083	0	0.00358193	0.00487291	0	8.25e-05	0.00204636	0	0.000320918	0	0.000207403	0	0	0	0	0.00466858
PRJNA873789	SRR21283033	SpA	0.0661829	0.00797722	0.0585577	0.0264086	0.00147763	0.000477931	0.04963	0.00367578	0.0503856	0	0.00470382	0.0058147	0	0.00100591	0.0318988	0.0280342	0.000136418	0	0.0139576	0.000413766	0.00773951	0.00566876	0.000322156	0.00169317	0	0.000481361	0	0	0.0211151	0.00145672	0.000388492	0	0	0	0.00326743	0	0	0	0	0.000229287	0	0.000123092	0	0	0	0	0.000176219
PRJNA873789	SRR21283034	HC	0.00321809	0.0372557	0.0844208	0.10085	0.00166173	0.00596376	0.143329	0.0201803	0.0193465	0	0.0597716	0.0163119	0.00735388	0.0157402	0.000737223	0	0.000843453	0.00126373	0.00776079	0	0.0419076	0.0708894	0	0.00136297	0	0	0	0	0.00316365	0.0366014	0.00113531	0.00547103	0	0.00436117	0.00574667	0	0	0	0	0	0.000843453	0.000154668	0	0	0	0	0.000364805
PRJNA873789	SRR21283035	HC	0.037353	0.0308183	0.145081	0.0329049	0	0.00520439	0.0470079	0	0.119348	0.000642222	0.044927	0.0326485	0.00186518	0.00536744	0.00105744	0.00245319	0	0.00289798	0.0581184	0.128081	0.017898	0	0.00285542	0	0	0.000698971	0	0	0.00200566	0.000210968	0	0	0	0.00516298	0.00457207	0	0	0	0	0.000188233	0	0	0	0	0	0	0.00207513
PRJNA873789	SRR21283036	HC	0.141136	0.00168139	0.0661809	0.00912165	0.00892759	0.00108652	0.0391577	0.00222897	0.0319197	0	0	0.00139583	0.00615631	0	0.122919	0.0149702	0.005465	0.00764236	0.0258603	0.0102185	0.000822671	0.0115331	0.000396387	0	0	0.00382306	0	0	0.0322797	0	0	0.0137993	0	0	0.000467775	0.0807803	0.00143153	0	0	0	0	0.00132444	0	0	0	0	0
PRJNA873789	SRR21283037	HC	0.174303	0.0192984	0.0521273	0.02786	0.0537963	0.0419145	0.020897	0	0.0231455	0	0.0159336	0.00809803	0.00750806	0.00400235	0.0426136	0	0.00591045	0.0388116	0.0540425	0	0.0193278	0.0580186	0	0.00577231	0	0.00354786	0	0	0.00263438	0.0036503	0.00101027	0.0175048	0	0.00334928	0.000310244	0.00954183	0	0	0.000966519	0	0	0.000353997	0.000310244	0	0	0	0.00175405
PRJNA873789	SRR21283038	HC	0.0182911	0.00672043	0.0470122	0.114748	0.144468	0.00774346	0.0747026	0.00252978	0.0300527	0	0.00778166	0.00766657	0.0232214	0.00772843	0.00149953	0.0379595	0.00128015	0.000712464	0.0182208	0.000452158	0.0364752	0.016781	0.00142207	0.000559203	0	0.000192089	0	0	0.0295332	0	0	0.0294217	0	0	0.00129591	0.00746157	0	0	0	0	0.00156399	0.000539006	0	0	0	0	0
PRJNA873789	SRR21283039	HC	0.0221171	0.00363801	0.0333736	0.00982545	0.00278014	0.00990457	0.0124024	0.00723364	0.0356547	0	0.0048883	0.0180929	0.0194254	0.00280241	0.00542651	0	0	0.0217272	0.00529932	0.0168712	0.000873856	0.00182083	0.00116004	0.00210459	0	0.000334047	0	0	0.00344721	0.00163994	0.00149043	0	0	0	0	0	0	0	0	0	0	0.00157303	0	0	0	0	0.00289462
PRJNA873789	SRR21283040	SpA	0.0553719	0.000667187	0.116904	0.0735389	0.0125433	0.0132327	0.0527863	0.00471493	0.0495063	0	0.0166796	0.00983734	0.00348846	0.00274718	0.0270274	0.0468596	0.00663985	0.0238339	0.0898463	0	0.013037	0.0227681	0	0	0	0.000445977	0.0157698	0	0.0165594	0.0396945	0.000425867	0.0338091	0	0.0018385	0.00436742	0	0.00100906	0	0	0	0	0	0	0	0	0	0.000385647
PRJNA873789	SRR21283041	SpA	0.0821121	0.0614245	0.195602	0.133568	0.0164216	0.0186873	0.0330828	0	0.0256456	0	0.00474316	0.0378167	0.0176095	0.00440945	0.00470032	0	0	0.00250647	0.0114579	0.00247402	0.0319366	0.0163735	0	0.0100496	0	0.00135652	0	0	0.00727832	0	0	0.00543319	0	0.0472954	0.0010183	0	0	0	0	0	0	0.00155945	0	0	0	0	0
PRJNA873789	SRR21283042	HC	0.0646303	0.0417393	0.0358247	0.0245551	0.00286284	0.0127965	0.0411542	0.0121516	0.0508225	0.000383853	0.0076001	0.281807	0.0162544	0.0252714	0.0103481	0.00828869	0.0020959	0.0067755	0.00825549	0.00256726	0.0150688	0.0118736	0.000764309	0.00522006	0.00221004	0.0016774	0.000688218	0	0.00480408	0.00299761	0.00232417	0	0	0.0240884	0.00057408	0.000916491	0	0.000764309	0.0008404	0	0	0	0	0	0	0	0.00163935
PRJNA873789	SRR21283043	HC	0.0133238	0.0199443	0.0249734	0.0775691	0.00125341	0.0202607	0.0169475	0.121075	0.0205109	0	0.00597478	0.071782	0.00574922	0.0108178	0.00355792	0.000508511	0.00170324	0.00592858	0.00611335	0.0805969	0.238181	0.00494954	0.000672674	0.00123731	0.00211547	0.00139407	0.000672674	0.000260446	0.00138542	0.00167767	0.00391897	0.00345031	0	0	0.000208919	0	0	0	0	0	0	0	0	0	0	0	0
PRJNA873789	SRR21283044	SpA	0.0763548	0.0362184	0.0642222	0.0331194	0.00781144	0.0144107	0.0327955	0.00267483	0.0320873	0.0012141	0.00571507	0.111524	0.00744955	0.00836837	0.0151412	0.0170547	0.002561	0.0238996	0.0201095	0.00383023	0.0190269	0.0207518	0.000548216	0.00280368	0.00327229	0.00306042	0.00186485	0.00100223	0.00759407	0.00290363	0.00139571	0.000624306	0	0.076244	0.00151677	0.00831182	0.00032121	0	0.00283341	0	0	0.000593618	0	0	0	0	0.00755514
PRJNA873789	SRR21283045	SpA	0.00637597	0.0289834	0.0537568	0.0259783	0.0105702	0.409245	0.0143518	0.0207943	0.00306089	0	0.00969444	0.0235455	0.00703428	0.00293996	0.00463729	0	0.00911416	0.000399568	0.00195123	0.087428	0.0514379	0.00163123	0.00541917	0	0	0	0.0173407	0	0.0306701	0.0588825	0	0	0	0	0.00153828	0.000841107	0.00876558	0.00118969	0	0	0	0.00177066	0	0	0	0	0
PRJNA873789	SRR21283046	SpA	0.0299135	0.0094517	0.0108669	0.00688385	0.0014184	0.0347034	0.0286042	0.000733754	0.00629045	0.00750933	0.000600716	0.566286	0.00342518	0.000449545	0.000699442	0.0021952	0.00214313	0.00548466	0.00391647	0.000954932	0.00595959	0.00724596	0.000694582	0.000672665	0	0	0	0	0.00103013	0	0	0	0	0.0339133	0.000283063	0	0	0	0	0	0	0	0	0	0	0	0.00255465
PRJNA873789	SRR21283047	SpA	0.136345	0.0441542	0.053695	0.0172938	0.0196526	0.0297899	0.0383697	0.0157635	0.0402015	0	0.00286432	0.0269289	0.00126123	0.00676801	0.0130079	0.0150983	0.0020525	0.0396388	0.0242144	0.00301958	0.0172467	0.0104979	0.00267964	0	0.00192707	0.0034322	0.00146717	0.000212901	0.00902249	0.00384243	0	0	0	0.0370298	4.57e-05	0.0029723	0	0	0.0025124	0.000881847	0	0.016184	0	0	0	0	0.00247059
PRJNA873789	SRR21283048	SpA	0.0620754	0.0609801	0.0552975	0.0402108	0.0221218	0.0317878	0.0532194	0.00233043	0.0367686	0.000482031	0.0121435	0.0179843	0.00328579	0.00860046	0.0106982	0.0100921	0.0019171	0.018547	0.0113503	0.00322244	0.0196318	0.0124691	0	0.00293707	0.00470282	0.00141061	0.00211407	0	0.00649115	0	0.000932249	0.00620864	0	0.021431	0.000847832	0.00323962	0	0	0.00110108	0.00107294	0	0.00115736	0	0	0	0	0.000960387
PRJNA873789	SRR21283049	SpA	0.0521903	0.037789	0.0556743	0.04329	0.00786109	0.05294	0.0536384	0.010949	0.0295221	0.0404848	0.00948257	0.00624862	0.0267463	0.0195679	0.00333442	0.00613605	0	0.00788854	0.0107493	0.00505813	0.00719401	0.0108988	0	0	0.000812179	0	0.0229623	0.000722321	0.00871532	0.00224172	0.00465363	0.0289319	0	0.0464733	2.59e-05	0.00177816	0	0	0	0	0	0.00285646	0	0	0	0	0.00658559
PRJNA873789	SRR21283050	HC	0.0623258	0.0297636	0.0762268	0.0514858	0.00238821	0.0599264	0.0429593	0.00396189	0.0401337	0	0.0192313	0.00678787	0.00598382	0.00597323	0.0109491	0.235353	0.00108917	0.00496067	0.00954027	0.000814302	0.00653013	0.0226538	0.000148432	0.000833771	0	0.00324201	0.000112301	0	0.016292	0	0.00362193	0.00879327	0	0.00534986	0.00145099	0.0091759	0.00110726	0	0.000347434	0	0.000709257	0	0	0	0	0	0.00434557
PRJNA873789	SRR21283051	SpA	0.105957	0.0395032	0.0834917	0.0596616	0	0.0965779	0.0613935	0.000792822	0.0510117	0.000195823	0.025799	0.000514877	0.00718661	0.0162198	0.0118735	0.00668445	0.00340763	0.00398193	0.00972458	0.00149772	0.0133342	0.01115	0.000514877	0.00335818	0	0.000599958	0	0	0.020738	0	0.00853376	0.00103438	0	0.00483366	0.00132315	0.0269751	0.00115299	0.000302176	0	0	0.000514877	0	0	0	0	0	0.000323446
PRJNA873789	SRR21283052	SpA	0.147157	0.0279237	0.108995	0.123872	0.0573904	0.0219214	0.0743613	0.00484763	0.0388996	0	0.0288214	0.00143744	0.0049506	0.00415771	0.0124065	0.00346898	0.000959593	0.00764941	0.0109443	0.0216904	0.00599831	0.00205181	0	0.0104629	0	0.00068654	0.00232486	0	0.0271257	0	0	0	0	0.00961195	0.00259792	0	0	0	0	0	0	0	0	0	0	0	0
PRJNA873789	SRR21283053	HC	0.0662485	0.0349806	0.115142	0.0376795	0.00105273	0.0499762	0.0875742	0.00164473	0.0425593	0	0.0142137	0.00386998	0.00243718	0.00573834	0.013698	0.0830461	0.00141335	0.00900473	0.0141822	0.00186184	0.013792	0.0134146	0	0.00182144	0	0.00125226	0.0003864	0	0.0132608	0	0.00505802	0.0505932	0	0.0112183	0.00159458	0.0102733	0.00153417	0.000547491	0.00825969	0	0	0.00119185	0	0	0	0	0.00258126
PRJNA873789	SRR21283054	HC	0.15184	0.0394308	0.105242	0.0567345	0.0199502	0.101734	0.0704067	0.00416221	0.0535435	0	0.0347174	0.0110921	0.00613975	0.00619893	0.00947422	0.00321024	0.0017698	0.00471206	0.00761441	0.000535384	0.0139227	0.0208171	0	0.00143764	0	0.00167688	0	0	0.0209345	0	0.0054244	0	0	0.0132836	0.00248214	0	0.00158397	0	0	0	0	0.000407065	0	0	0	0	0
PRJNA873789	SRR21283055	SpA	0.0870009	0.010821	0.111601	0.103608	0	0.0505201	0.0144872	0.0359254	0.0137519	0	0.0170555	0.0101161	0.00214959	0.00405097	0.0135753	0.00308315	0.012773	0.0120139	0.0102429	0.00187432	0.00976995	0.0133152	0.0105228	0.00190127	0.000274671	0.000545785	0	0	0.00881858	0.098022	0	0.0174431	0	0.0131005	0.00271469	0.00157602	0.000220449	0	0	0.000844009	0	0.00065423	0	0	0	0	0
PRJNA873789	SRR21283056	SpA	0.0453339	0.0278315	0.0737425	0.165469	0.0810397	0.0226876	0.0101459	0.0138187	0.00270845	0.000523624	0.00810714	0.0113319	0.0513084	0.014411	0.00373486	0.00351081	0.00221129	0.00526345	0.00647141	0.030786	0.0237971	0.000810886	0.00330648	0.000630125	0.00630478	0	0.000362039	0	0.0233298	0.00738955	0.000433854	0.0810863	0	0.00254219	0.00258832	0.000236361	0.0243844	0.000954517	0	0	0	0.0111882	0	0	0	0	0.00230106
PRJNA873789	SRR21283057	SpA	0.141382	0.0275455	0.0766974	0.0339892	0.00927923	0.0370145	0.0337204	0	0.0309428	0	0.0187154	0.0271432	0.00267171	0.00801965	0.0109944	0.179126	0.00456434	0.021599	0.0209589	0.0139133	0.0138947	0.0112486	0	0	0	0.00337951	0.0007863	0	0.00960849	0	0	0.0010597	0	0.00712353	0.00901304	0.00203819	0	0	0	0	0	0	0	0	0	0	0.000339194
PRJNA873789	SRR21283058	SpA	0.0294224	0.00778269	0.109525	0.074893	0.0461132	0.367713	0.0101873	0.00814657	0.0125673	0	0.0198999	0.00299635	0	0.000899827	0.0155612	0.000689468	0.0119707	0.00948783	0.00847414	0.0386356	0.0116157	0.00171001	0.00416302	0.00105188	0	0.0014707	0	0	0.0265103	0.016959	0	0	0	0	0.000603173	0	0.000184367	0	0	0.00126129	0	0	0	0	0	0	0.000932234
PRJNA873789	SRR21283059	SpA	0.0908572	0.0276345	0.134569	0.071948	0.0266884	0.022055	0.0253822	0	0.0316508	0	0.00570578	0.0411959	0.0129824	0.0136071	0.00645336	0.000601901	0	0.00872351	0.0182174	0	0.0339874	0.0386013	0	0.00362966	0	0.00144797	0.00345409	0.000271047	0.00646462	0.00338619	0.000699021	0.0211093	0	0.055852	0.00249116	0.00200969	0.00152822	0	0	0	0.000699021	0.000378041	0	0	0	0	0.000404789
PRJNA873789	SRR21283060	SpA	0.0898922	0.00373377	0.0697739	0.0491634	0.0426046	0.00118922	0.0711486	0.00638354	0.0405818	0	0.0556903	0.0164567	0	0.00730428	0.0162493	0.112038	0.00180201	0.00892952	0.0250515	0.0247483	0.058381	0.0012025	0	0.00322638	0	0.00106928	0.00146895	0	0.0269076	0	0	0	0	0	0.00060299	0	0.00060299	0	0	0	0	0	0	0	0	0	0
PRJNA873789	SRR21283061	HC	0.102251	0.0119239	0.246172	0.0414451	0.0648505	0.00251134	0.0160769	0.0123409	0.00446442	0	0.00794553	0.013266	0.00154937	0.00554802	0.00977992	0.00181553	0.0302669	0.0215108	0.00607277	0.0235329	0.0145086	0.00105862	0	0.00200601	0.00457384	0.000930797	0	0.00118645	0.150044	0	0.000611232	0	0	0.0184319	0.00773755	0.0140969	0.00546863	0	0	0	0	0.000451448	0.000898841	0	0	0	0
PRJNA873789	SRR21283062	SpA	0.155659	0.0240706	0.167453	0.0165857	0.067127	0.0065146	0.0793979	0.00213684	0.0288832	0	0.00705327	0.000216028	0.021186	0.011037	0.00316102	0.00526778	0	0.0101484	0.0241959	0.0151945	0.0187199	0.00390883	0.000767826	0	0	0.002593	0	0	0.0228623	0.00531852	0	0.0114973	0	0.0118233	0.00131962	0.00123473	0.00339947	0	0.00501242	0	0.000598042	0.00267789	0	0	0	0	0
PRJNA873789	SRR21283063	HC	0.190457	0.0301072	0.0932329	0.0713612	0.0248059	0.0537689	0.0493195	0.0101557	0.037002	0	0.0190009	0.00128256	0.0040171	0.0104767	0.0122836	0.0022819	0.00404543	0.00775675	0.00566638	0.035754	0.023243	0.00466398	0.00082895	0.00212325	0.00932376	0.000540291	0	0	0.0303947	0.00471888	0.00577738	0	0	0	0.00198358	0.0355092	0.0044578	0	0	0	0	0.00132379	0	0	0	0	0
PRJNA873789	SRR21283064	SpA	0.0846035	0.00386822	0.24459	0.117607	0.0218454	0.00118095	0.0559356	0.00411768	0.0423773	0	0.00961786	0.00805341	0.0126597	0.0191379	0.0182019	0.0115241	0.0227818	0.0108241	0.00689825	0.0284352	0.0150955	0.00869505	0.00171	0.000522235	0	0.00136002	0.000135092	0	0.0340312	0.00277784	0	0	0	0.00223135	0.00152043	0	0.0102845	0.00068922	0.0035474	0	0	0.00828674	9.13e-05	0	0	0	0
PRJNA873789	SRR21283065	HC	0.15253	0.0142606	0.116915	0.0577277	0.00738565	0.0347122	0.100118	0.000697101	0.025464	0	0.0433714	0.00469812	0.00539667	0.00273904	0.00671941	0.00670535	0.00863095	0.00198637	0.0228041	0	0.00841496	0.038254	0.000178539	0.000343369	0.00460297	0.00426995	0	0	0.0192313	0	0	0.0134631	0	0.00130661	0.00113003	0.0434872	0.000178539	0	0	0	0.000860441	0.000368838	0	0	0	0	0.0385395
PRJNA873789	SRR21283066	SpA	0.00930121	0.041563	0.0880046	0.0443673	0.037912	0.437966	0.0349213	0.0341961	0.00897184	0	0.0161876	0.00566663	0.00407557	0.00783522	0.00499068	0	0.0118268	0.000570929	0.00238906	0.0613197	0.0173984	0.00140889	0.00260921	0	0	0.000978584	0.00695754	0	0.0237824	0.025018	0	0	0	0	0.00152213	0.000729461	0.003651	0	0.000978584	0	0	0.00145418	0	0	0	0	0
PRJNA873789	SRR21283067	SpA	0.0399234	0.0102348	0.103945	0.0745362	0.0946788	0.000355503	0.0455633	0.0023924	0.030651	0.000393364	0.0023802	0.017874	0.0108744	0.00997805	0.00742194	0.0410201	0.0129189	0.00300858	0.0060143	0.013147	0.035694	0.0077802	0.00271035	0.000277756	0	0.00135687	0	0.0011504	0.059058	0	0.000714532	0	0	0	0.00206802	0	0.0165205	0	0.0018845	0	0	0.0109001	0	0	0	0	0
PRJNA873789	SRR21283068	SpA	0.0893433	0.0383717	0.0755926	0.0502944	0.00116965	0.0673795	0.0523143	0.000854643	0.0620548	0	0.0154925	0.000438152	0.00514966	0.00833435	0.0304921	0.0128568	0.000510475	0.0146858	0.0177382	0.00181289	0.0121488	0.0109973	0	0.00264285	0	0.0161685	0.000546638	0	0.0163664	0.000999996	0.00188462	0	0	0.00189286	0.00340341	0	0.001523	0	0	0	0	0.00108906	0	0	0	0	0
PRJNA873789	SRR21283069	HC	0.14812	0.00296245	0.0612614	0.00515313	0.00924812	0.00348286	0.0283767	0.00321262	0.0272064	0	0	0.000418661	0.00606463	0.000180035	0.123387	0.0301679	0.0056686	0.00918661	0.0190783	0.00792453	0.00193626	0.0208411	0.00132071	0	0	0.00480263	0	0	0.0220889	0.00920687	0.00022021	0.00736973	0	0	0.000562989	0.0801781	0.000581029	0	0	0	0.000148045	0.000833605	0	0	0	0	0
PRJNA873789	SRR21283070	HC	0.136788	0.00766894	0.0444206	0.0128051	0.0335244	0.0633754	0.0186061	0.00055793	0.0149387	0	0.0156613	0.00769755	0.00682998	0.0160794	0.0469049	0.000660634	0.00523787	0.0560044	0.065735	0.00204704	0.0168073	0.0443924	0.00506627	0.00563451	0	0.00315001	0	0	0.00171876	0.0251092	0.000861942	0.0113936	0	0.00315287	0.00111935	0.009385	0	0	0	0	0	0.000232722	0	0	0	0	0.00214898
PRJNA873789	SRR21283071	HC	0.0338807	0.0090132	0.065105	0.125961	0.0959452	0.0206167	0.0748396	0.00577635	0.0278222	0	0.00450289	0.00750911	0.0298004	0.00908603	0.00190167	0.0622731	0.00207683	0.00104002	0.0144981	0.00113371	0.00391387	0.0369924	0.00101081	0.000908876	0	0.000134642	0	0	0.0283513	0	0	0.0138285	0	0.00114305	0.0019308	0.0134817	0.000163847	0	0	0	0.00169715	0.000368287	0	0	0	0	0
PRJNA873789	SRR21283072	HC	0.0121354	0.00325112	0.00939796	0.000927399	0	0.0592598	0.00545405	0.0024097	0.00744348	0	0.00115259	0.00329121	0.00352249	0.0149569	0.00499738	0	0.000925571	0.00136662	0.00453218	0.00472038	0.00160627	0.00613801	0.0194498	0.00130019	0	0.000484519	0	0.000925571	0	0.0588769	0	0	0	0	0	0	0	0	0	0	0	0	0	0	0	0	0
PRJNA873789	SRR21283073	HC	0.0857198	0.0129966	0.10424	0.0311975	0.00382608	0.0143839	0.0322364	0.000778635	0.0280421	0	0.0259087	0.0847927	0.0159561	0.0045573	0.000968881	0.0049868	0.00348247	0.00109346	0.0234683	0.00440518	0.0376241	0.0223012	0.00113537	0	0.00281187	0.000967724	0	0.0163077	0.0116079	0	0	0.0465531	0	0	0.00147067	0.0165173	0	0	0	0	0	0.00100964	0	0	0	0	0.0129966
PRJNA873789	SRR21283074	SpA	0.0647947	0.00557097	0.166626	0.142481	0.0340365	0.00691348	0.0565575	0.00298824	0.0567778	0	0.0236092	0.00560977	0.00178418	0.00550533	0.0337993	0.0157527	0.00708402	0.0338146	0.0946538	0	0.00750375	0.0123991	0	0.000694569	0	0.000643865	0.0170352	0	0.0181747	0.00940579	0	0.00578137	0	0	0.00665726	0	0.000139516	0	0.000663263	0	0	0.000721457	0	0	0	0	0
PRJNA873789	SRR21283075	HC	0.0494065	0.0284617	0.0206339	0.0161628	0.00102745	0.00713672	0.0676602	0.0302436	0.0656271	0	0.000757284	0.125504	0.0358085	0.039546	0.00494219	0.0160027	0.00326409	0.0010196	0.0143087	0.00178386	0.0160355	0.0256243	0.00144309	0.019557	0	0.000786684	0.000850208	0	0.000361667	0.00604238	0	0	0	0.0213298	0.000342021	0.000744336	0.000596115	0	0	0	0	0.000363195	0	0	0	0	0.00152779
PRJNA873789	SRR21283076	HC	0.00333366	0.00942416	0.00904438	0.0868322	0	0.00180209	0.0019735	0.18802	0.0182692	0	0	0.0493908	0.00149283	0.00427714	0.00164702	0.00140103	0	0	0.00361893	0.1067	0.295455	0.000982361	0	0.000721143	0	0	0	0.000190943	0	0.0016371	0	0.00197275	0	0	0	0	0	0	0	0	0	0	0	0	0	0	0
PRJNA873789	SRR21283077	SpA	0.124418	0.0527273	0.0501005	0.0442252	0.00191287	0.0283886	0.0194493	0	0.034433	0	0.00308517	0.0804633	0.00470912	0.00993749	0.026247	0.0006649	0.000545706	0.00877166	0.0297434	0	0.0153896	0.0445981	0.00536515	0.00139105	0	0.00341028	0	0.00373931	0.00715388	0.0164258	0.00101023	0	0	0.0429045	0.00282962	0.00228767	0	0	0.000836035	0	0.000584417	0.00402964	0	0	0	0	0.00294575
PRJNA873789	SRR21283078	SpA	0.139262	0.0470428	0.00447497	0.0118565	0	0.0486163	0.0458421	0.00270525	0.00621501	0.0182921	0	0.30692	0.00101571	0	0.000336481	0.00237795	0.00342511	0.00366109	0.0102515	0	0.00385814	0.0200227	0.00171422	0	0	0.000121332	0.00134058	0	0.000555152	0.000706221	0	0	0	0.145051	0.000357316	0	0	0	0	0	0	0	0	0	0	0	0.00159623
PRJNA873789	SRR21283079	HC	0.0916583	0.0554403	0.0936607	0.0707457	0	0.0930127	0.0804252	0.0011002	0.0660863	0	0.0277228	0.00471393	0.00811167	0.00455299	0.0273177	0.00125472	0.000724216	0.00492392	0.00867065	0.00127789	0.0155874	0.0282922	0	0.000363034	0	0.000934201	0	0	0.0150531	0.00428768	0.00726375	0	0	0.00219674	0.00246409	0	0.000424237	0	0	0	0	0.000724216	0	0	0	0	0
PRJNA873789	SRR21283080	SpA	0.231144	0.0119957	0.00226274	0.00225469	0.0547372	0.0133589	0.00858875	0.0174963	0.0180201	0.00274	0	0.0644717	0	0.00125258	0.0204434	0	0.00728738	0.0690996	0.0285003	0	0.011364	0.00261927	0.00829344	0	0	0.0011303	0	0	0.00401234	0	0	0	0	0.0918823	0	0	0	0	0	0	0	0.0551355	0	0	0	0	0.00447042
PRJNA873789	SRR21283081	SpA	0.01507	0.050772	0.0165128	0.0313143	0.0558358	0.000716535	0.046036	0.00326235	0.00340732	0	0.0027047	0.00914443	0.00277503	0.00166192	0	0.00503432	0.000426504	0.000114352	0.00168973	0	0.0161247	0.00608981	0	0.0186743	0	0	0	0	0	0.00612241	0.0010954	0	0	0	9.21e-05	0	0	0	0	0.0042615	0	0	0	0	0	0	0.00131836
PRJNA873789	SRR21283082	SpA	0.00293092	0.114331	0.0538127	0.0750295	0.0240455	0.00250023	0.0246575	0.0253022	0.00344969	0.0380199	0.00179497	0	0.130995	0.0180263	0	0.000930859	0	0	0.00677021	0.00472386	0.0118521	0.0260852	0	0	0	0	0.0630354	0.000397882	0	0	0	0	0	0	0	0	0.00707658	0	0	0.00241335	0	0.00980339	0.000753552	0	0	0	0.00348036
PRJNA873789	SRR21283083	HC	0.0267012	0.0127689	0.0776955	0.0920377	0.00714674	0.0121447	0.0226504	0.0108707	0.0148691	0	0.03217	0.0022078	0.00238813	0.00220686	0.0129995	0.128601	0.00119924	0.00863376	0.0262466	0	0.00436546	0.0832528	0	0.00486126	0	0.0153479	0	0	0.0231353	0	0	0.000306775	0	0	0.000190677	0.0572175	0	0	0.00190523	0	0.000363573	0	0	0	0	0	0.00428255
PRJNA873789	SRR21283084	SpA	0.0452216	0.00995156	0.0794799	0.0264246	0.00164027	0.0793116	0.00256779	0.00584719	0.00317313	0	0.0167224	0	0	0.00424776	0.0199916	0.000359239	0.00044983	0.0015475	0.00808871	0	0.00160355	0.0735137	0	0.00230981	0	0.00110157	0	0	0.0109378	0.0103998	0	0	0	0.0232173	0.000415528	0.164415	0	0	0	0	0	0	0	0	0	0	0.000518435
PRJNA873789	SRR21283085	HC	0.0505914	0.0120879	0.211243	0.0154332	0.00114469	0.000599547	0.101303	0.00876205	0.0462143	0	0.00655262	0.00345638	0.00193169	0.00621608	0.0193819	0.0361618	0.000858387	0.0253855	0.035707	0	0.00604019	0.0200527	0.000482362	0.0016815	0	0.00113186	0	0	0.0123641	0.000472161	0	0.0225253	0	0.00809118	0.00173008	0.0215398	0.000413994	0	0.0246847	0	0.000140521	0	0	0	0	0	0.00203774
PRJNA873789	SRR21283086	HC	0.243519	0.0314079	0.0624445	0.0151933	0.066029	2.92e-05	0.0131028	0.0158749	0.00206971	0	0.0120834	0.00544086	0.00163236	0	0.000506625	0	0	0.0237685	0.000754194	0	0	0.0533944	0	0.0189239	0	0	0	0	0.00951871	0	0	0	0	0.0775511	0	0	0.000782717	0	0	0	0	0.00059639	0	0	0	0	0.000427003
PRJNA873789	SRR21283087	SpA	0.127392	0	0.20326	0.227573	0	0	0.00634223	0.0432945	0.0126866	0	0.0195335	0.0313642	0	0.00852633	0.0209909	0	0.0133877	0.00964803	0.0149782	0.00241235	0.0122007	0.0191611	0	0.0027143	0	0.000397348	0	0.00164389	0.0107511	0	0	0.0273798	0	0	0.00197193	0	0.00125025	0	0	0	0	0.00223436	0	0	0	0	0
PRJNA873789	SRR21283088	SpA	0.0158177	0.034704	0.104854	0.151975	0.0220533	0.00489694	0.037952	0.0102644	0.00242183	0.01084	0.00803534	0	0.0580317	0.0122082	0	0	0.00247355	0.000789027	0.00470533	0.0194837	0.0603549	0	0.00870627	0.00116038	0.00303505	0.000452122	0	0	0.0083578	0	0	0	0	0.00803143	0.000283671	0.00106978	0.00932393	0	0	0	0	0.00752711	0	0	0	0	0.00157514
PRJNA873789	SRR21283089	SpA	0.34338	0.0326685	0.0969895	0.0194389	0.00749907	0.0102434	0.0230009	0	0.0108376	0	0.0260701	0.00548083	0.00490581	0	0.0238943	0.0451209	0.00404647	0.0719179	0.0230417	0.0279121	0.0163126	0	0	0	0	0.00313369	0	0	0.00542081	0	0	0	0	0.0311028	0.00339449	0	0	0	0	0	0.00156893	0	0	0	0	0	0
PRJNA873789	SRR21283090	HC	0.0657515	0.0535635	0.0978747	0.0509663	0	0.0580429	0.0597044	0	0.0924204	0	0.0257295	0.00254814	0	0.0068886	0.00136635	0.00310437	0.00428882	0	0.0434245	0.0321696	0.0170617	0.0100465	0.00388713	0	0	0.000539659	0	0	0.0174308	0.0226962	0.00562781	0	0	0.0254511	0.000807458	0	0	0	0	0	0	0	0	0	0	0	0
PRJNA873789	SRR21283091	SpA	0.0848373	0.0221293	0.186518	0.115786	0.0156454	0.00550254	0.0611158	0.00466054	0.0420273	0	0.00741617	0.00397703	0.029947	0.00656368	0.00834328	0.00223296	0.0181171	0.0112613	0.0097888	0.0106841	0.0278904	0.00288633	0.00253576	0.000996426	0	0.00113343	0	0	0.0259349	0.00522685	0	0	0	0.00354139	0.00195146	0	0.00288633	0.00109448	0.00202936	0	0	0.00432761	0	0	0	0	0
PRJNA450340	SRR8534033	UC	0.0272232	0.557514	0.00380276	0.146343	0.00110059	0	0.00234068	0.000594068	0.000389386	0	0.00178902	0.0147739	0.0509824	0.00331289	0	0.00166015	0.000135796	0.000335407	0	0.0554984	0.00057534	0	0.000185699	0	0	0.000152431	0	0	0	0	0	0.0181345	0	0.000465038	0	0	0	0.0015497	0	0.00625717	0.000851066	0.000518382	0	0	0	0	0.0305597
PRJNA450340	SRR8534034	CD	0.0792999	0.460178	0	0.199286	0	0	0.00098364	0.0130551	0.00436835	0	0	0.0408597	0.010049	0.00109329	0	0.0308106	0	0.000512771	0.0155133	0.0487584	0.022563	0	0.000529212	0	0	0	0	0	0	0	0	0.00927506	0	0	0	0	0	0.00218978	0	0	0	0.000545654	0	0	0	0	0.0031927
PRJNA450340	SRR8534035	CD	0.0378569	0.736973	0.00221821	0.00219427	0.00924907	0	0.0220848	0.000632793	0.00238577	0	0	0.00657749	0.00210046	0.000973333	0.00527392	0	0	0	0.00161215	0	0.00103957	0	0.00133534	0	0	0	0	0	0	0	0	0.022438	0	0.00358566	0	0	0	0.00180871	0	0	0.000616513	0	0	0	0	0	0.00345674
PRJNA450340	SRR8534036	CD	0.0884865	0.605438	0	0.00325614	0.000445864	0	0.0223256	0.0121543	0.018376	0	0	0.0282715	0.0128391	0.00872793	0.00288123	0.00397092	0.000336367	0.00143093	0.014352	0	0.00315205	0.000431546	0	0	0	0	0	0	0	0	0	0.0518059	0	0.00437827	0	0	0	0.00502395	0	0	0	0	0	0	0	0	0.00766517
PRJNA450340	SRR8534037	CD	0.0904413	0.221228	0.0584486	0.0553954	0	0	0.0651042	0.00342254	0.0423022	0	0	0.00192054	0.0660393	0.0117266	0.00922208	0	0	0	0.0228252	0	0.0115401	0.000289049	0	0	0	0	0	0	0.00370988	0	0	0.00725285	0	0.00937453	0	0	0	0.00234988	0.00217815	0	0.0340924	0.000518031	0	0	0	0	0.00226401
PRJNA450340	SRR8534038	CD	0.0144257	0.459763	0.00481882	0	0.00157052	0	0.0411444	0.000268509	0.00253236	0	0	0.0108236	0.00210563	0.000308166	0.00153881	0	0	0	0.0197072	0	0.0111577	0	0	0	0	0	0	0	0.00656142	0	0	0.0566518	0	0.00148197	0.00138945	0	0	0.00147521	0	0	0.000188732	0	0	0	0	0	0.00935134
PRJNA450340	SRR8534039	CD	0.0790425	0.302948	0.0174668	0.0398614	0.0047256	0	0.0217367	0.000885028	0.00977319	0.000387529	0.216234	0.0466642	0.00693353	0.00406575	0.00134074	0.00117605	0	0.000547767	0.019237	0	0.00363536	0.0034	0.00030741	0.000719379	0	8.31e-05	0	0	0.0028061	0	0	0.0156369	0	0.0311263	0.00128486	0	0	0.00304748	0	0	0.00160534	0.00200593	0	0	0	0	0.0092647
PRJNA450340	SRR8534040	CD	0.0984494	0.218242	0.178508	0.0216631	0	0	0.0509648	0.00252295	0.017929	0	0	0.0025236	0.0286114	0.0192599	0.0153808	0.0828938	0	0.000105291	0.0177396	0	0.00500474	0.000388286	0	0	0	0	0	0	0.00209463	0	0	0.004665	0	0.0376561	0	0	0	0.000362558	0	0	0.0187314	0.000568372	0	0	0	0	0
PRJNA450340	SRR8534041	CD	0.0342267	0.386565	0	0.237206	0	0	0.000556648	0.00611921	0.00250727	0	0	0.0950252	0.00478962	0.00156186	0	0.0333364	0	0	0.0162553	0.0501176	0.0353047	0	0	0	0	0	0	0	0	0	0	0.0226141	0	0	0	0	0	0.00223285	0	0	0	0.000498412	0	0	0	0	0.0213116
PRJNA450340	SRR8534042	CD	0.0306794	0.442495	0.00623675	0.20775	0.000475281	0	0.0026218	0.00498729	0.00520906	0	0.000445804	0.105656	0.00358983	0.0029748	0.00125078	0.0229602	0	0	0.0135109	0.0231296	0.0341749	0	0	0	0	0	0	0	0	0	0	0.0241437	0	0.00102997	0	0	0	0.00211784	0	0	0	0.000543536	0	0	0	0	0.0205961
PRJNA450340	SRR8534043	HC	0.118353	0.269073	0.111932	0.015888	0.000848888	0	0.0195348	0.00261506	0.0232123	0	0.0179689	0.00694462	0.00101524	0.012277	0.0304422	0	0	0	0.00922592	0.0200156	0.00808621	0	0.0184686	0	0	0	0	0	0	0	0	0	0	0.0136936	0	0	0	0.00154496	0	0	0.0705016	0	0	0	0	0	0
PRJNA450340	SRR8534044	HC	0.107473	0.308163	0.0600602	0.0267499	0.144805	0.000870662	0.0479247	0.0127376	0.00799722	0	0.0512447	0.00482169	0.0025638	0.00180997	0.00421262	0.00710068	0	0.000592278	0.0116095	0.00782452	0.0141302	0	0	0	0	0	0	0	0.00198285	0	0	0.00307106	0	0.00705732	0.00129105	0	0	0	0	0	0.0114784	0	0	0	0	0	0.000481944
PRJNA450340	SRR8534045	HC	0.0444884	0.220594	0.232264	0.0198524	0.0224424	0.0181599	0.0169489	0.00362658	0.00625338	0.000217777	0.008443	0.00645832	0.0161695	0.00594108	0.00456608	0	0	0	0.00356972	0.127398	0.0060273	0.00255991	0.00152752	0.00167698	0	0	0	0	0.0171023	0	0	0.000859237	0	0.01014	0.00135802	0	0	0.0057187	0	0	0.0164586	0.000911171	0	0	0	0	0
PRJNA450340	SRR8534046	HC	0.0835909	0.172834	0.0328183	0.0140766	0.0450063	0	0.0185046	0.0108958	0.0272554	0	0.00850796	0.00480165	0.000294361	0.00319244	0.00595026	0	0	0.000635938	0.00553341	0	0.00916427	0.00029651	0.00291936	0.000320939	0.058925	0	0	0	0.0079979	0.0018641	0	0	0	0.0517539	0.00029651	0.000913652	0	0.000173082	0.00365993	0	0.00236394	0	0	0	0	0	0.00295022
PRJNA450340	SRR8534047	HC	0.242627	0.073615	0.192429	0.0239179	0.018778	0	0.0251419	0.00588408	0.0237302	0	0.00060771	0.00157474	0.0154129	0.00341051	0.0443315	0.00137115	0	0.00284738	0.0194225	0	0.00317728	0	0.00257569	0	0	0.000416486	0	0	0.00599477	0	0	0.00045268	0	0.0104441	0.00117435	0.00173203	0	0	0.00257569	0	0.00760907	0.000845468	0	0	0	0	0.0001162
PRJNA450340	SRR8534048	RA	0.00686827	0.130662	0.0251735	0.0223065	0.0487024	0	0.0180073	0.00216916	0.0247114	0	0.00214293	0.00531597	0.0108424	0.152111	0.000802003	0.00648009	0	0	0	0.000823573	0.0278442	0	0.022049	0	0	0	0	0	0.00992249	0	0	0.000392062	0	0.0264138	0	0	0	0.00173533	0	0.00398201	0.0088498	0.000682206	0	0	0	0	0.00463729
PRJNA450340	SRR8534049	HC	0.034916	0.173067	0.108379	0.107134	0.0106024	0.0499597	0.0219667	0.00398394	0.0207791	0.000325802	0.123474	0.0241449	0.00257693	0.00481242	0.00415356	0.00229433	0	0.000164105	0.00401172	0.0179686	0.0105537	0.000885519	0.00171888	0	0	0	0	0	0.0537618	0	0	0.0119526	0	0.00759401	0.000300925	0	0	0.00321146	0	0	0.00327365	0.0007487	0	0	0	0	0.000276049
PRJNA450340	SRR8534050	HC	0.354497	0.136363	0.06281	0.00233532	0.0427282	0	0.0304116	0.00602921	0.0312356	0	0.00314609	0.00400454	0.00523369	0.00278666	0.039822	0.00995036	0.00025224	0.00583899	0.0231119	0	0.00470935	0.000280035	0.00197552	0	0	0.00019665	0	0	0	0	0	0	0	0.0063268	0	0.001503	0	0.00166977	0	0	0.00875745	0	0	0	0	0	0
PRJNA450340	SRR8534051	RA	0.0458556	0.175259	0.0258492	0.00216805	0.0143592	0	0.0201752	0.000797709	0.0279709	0	0.00201259	0	0.00242791	0.00826097	0	0.00276603	0	0	0.00773816	0	0.0168452	0.000177155	0.00201747	0	0	0.000215898	0	0	0.00316084	0	0	0.0162793	0	0.0619548	0.000312757	0	0	0.00234679	0.00102951	0	0.00635673	0	0	0	0	0	0.000487102
PRJNA450340	SRR8534052	RA	0.116439	0.127954	0.050217	0.00544022	0.00325179	0	0.0256842	0.000370489	0.0214257	0	0.00655261	0.000767027	0.00199203	0.0108528	0.00463115	0.057141	0.000585907	0.000847525	0.00968693	0	0.0151024	0.00141101	0	0	0	0.00028404	0	0	0.00206076	0	0	0.0111968	0	0.029141	0	0	0	0.00187387	0.0010689	0	0.0136266	0	0	0	0	0	0
PRJNA450340	SRR8534053	RA	0	0.413542	0.0349219	0.034596	0.0167475	0	0.0488062	0.0228647	0.0163156	0	0	0.0145138	0.0431892	0.015925	0	0.00291493	0	0	0.00918961	0	0.0654066	0	0	0	0	0	0	0	0	0	0	0.0651504	0	0.0236157	0	0	0	0.00703608	0	0	0.0105691	0	0	0	0	0	0.00141065
PRJNA450340	SRR8534054	RA	0.0345879	0.151689	0.0329907	0.0067075	0.0125569	0	0.0179584	0.000189368	0.0255233	0	0.00190803	0	0.00269455	0.00748611	0	0.00217147	0	0.000434131	0.00632278	0	0.0174414	0	0.00218494	0	0	0.000281887	0	0	0.00197964	0	0	0.0133871	0	0.0617158	0	0	0	0.00256555	0.000814743	0	0.00931506	0	0	0	0	0	0
PRJNA450340	SRR8534055	CD	0.207331	0.0875568	0.245283	0.0384241	0.0129896	0	0.0177776	0.00498044	0.0182377	0	0.00481904	0.00274173	0.00264885	0.00498354	0.0430805	0.00143876	0	0.00183878	0.00857627	0.00700274	0.00917475	0	0.00316207	0	0	0.00102924	0	0	0.00495482	0	0	0.00193662	0	0.00808035	0.00210344	0	0	0.00109151	0	0	0.00470331	0	0	0	0	0	0
PRJNA450340	SRR8534056	UC	0.104029	0.398632	0	0	0	0	0.0749863	0.000204563	0.00887711	0	0	0.0196898	0.00208542	0.0146848	0	0.00209717	0.000272454	0.000407297	0.00102208	0	0.0130781	0.000609562	0	0.0126	0	0.000238744	0	0	0	0	0	0.00319762	0	0.0301292	0	0.000643272	0	0.0109925	0	0	0	0	0	0	0	0	0.00681233
PRJNA450340	SRR8534057	CD	0.0120831	0.6185	0	0	0.0135998	0	0.0346941	0	0	0	0	0.0961439	0.00308374	0	0	0	0	0	0	0	0.0542839	0	0	0	0	0	0	0	0	0	0	0.0336276	0	0.0957109	0	0	0	0	0	0	0	0.00215679	0	0	0	0	0.0060765
PRJNA450340	SRR8534058	CD	0.0313298	0.113008	0.128087	0.0325059	0.0239318	0	0.0230042	0.00013246	0.0380454	0	0.00797257	0.00382884	0.00672358	0.0085579	0.00245142	0.00376334	0	0.000193182	0.0123651	0.00550794	0.0166807	0	0.00256249	0	0	0.000152332	0	0	0.00372629	0	0	0.0016875	0	0.0390306	0.00250802	0	0	0.000261266	0	0	0.00434628	0	0	0	0	0	0.000710617
PRJNA450340	SRR8534059	UC	0.124796	0.149856	0.292805	0.0228511	0.0263645	0.0257334	0.0131575	0.00372447	0.0128322	0	0.00302514	0.00997235	0.00867297	0.00162259	0.00112963	0.000139468	0	0.00011338	0.0241459	0	0.00940404	0	0.00453505	0	0.00422541	0	0.00145103	0	0.00727654	0.00354563	0	0.00428046	0	0.0311745	0.000125766	0	0	0.00106708	0.000497336	0	0.00152534	0.00251619	0	0	0	0	0.0174161
PRJNA450340	SRR8534060	UC	0.0329435	0.294999	0.0863141	0.0569918	0.0937132	0	0.0356413	0	0.0366527	0	0.00989382	0.000986296	0.00509634	0.0107974	0.00398811	0.00178885	0	0	0.0177161	0.0685314	0.0193795	0	0.00246128	0	0	0	0	0	0	0	0	0	0	0.00692536	0.00404161	0	0	0	0	0	0.017492	0	0	0	0	0	0.00207497
PRJNA450340	SRR8534061	UC	0.0717024	0.411017	0	0.0186815	0	0	0.0343039	0	0.014048	0	0	0.0547167	0.00548158	0.0133826	0	0.000135426	0	0	0	0	0.0228177	0	0	0	0	0	0	0	0	0	0	0.0139241	0	0.0267967	0	0	0	0.00368752	0	0	0	0	0	0	0	0	0.0191214
PRJNA450340	SRR8534062	UC	0.0906848	0.219711	0.274621	0.0171541	0.0156746	0.0148157	0.00153618	0.00184708	0.00446401	0	0	0.0128966	0.0162684	0	0	8.74e-05	5.59e-05	0	0.0149373	0	0	0	0.017631	0	0	0	0.00101356	0	0.0145702	0.00172101	0	0.00296425	0	0.0291448	0	0	0	0.0016475	0	0.00151262	0.000123337	0.000231243	0	0	0	0	0.0467654
PRJNA450340	SRR8534063	UC	0.194928	0.153539	0.0506273	0.0484581	0.0804714	0	0.0462475	0.00014026	0.0251414	0	0.00264551	0.00509285	0.00350395	0.00827444	0.0115633	0.0196587	0.000384297	0.00242043	0.0180824	0.0528221	0.0111796	0	0.000320668	0	0	0.00021462	0	0	0.00338608	0	0	0.000875893	0	0.00489392	0.0030143	0	0	0.00753196	0	0	0.0175005	0.00114785	0	0	0	0	0.000638813
PRJNA450340	SRR8534064	UC	0.00144123	0.181514	0.148258	0.0160867	0.0626335	0	0.0273938	2.95e-05	0.000609178	0	0	0.00418831	0.00180187	0.0217099	0	0	0.000144475	0	0.00290872	0.112424	0.0158055	0	0	0	0	0	0	0	0	0	0	0.00540683	0	0.00651695	0.00156336	0	0	0.000375044	0	0	0.0104492	0.000109003	0	0	0	0	0.00404642
PRJNA450340	SRR8534065	HC	0.0553434	0.106595	0.057694	0.016519	0.0110732	0	0.038376	0.00719277	0.0291542	0	0.0114746	0.00602184	0.00136347	0.0270276	0.00447635	0	0	0.000184628	0.0162541	0.0254008	0.0162747	0.000866015	0.00402311	0	0	0	0	0	0.00327815	0	0	0.00522492	0	0.0240166	0.000911441	0.000230053	0	0	0	0	0.00879282	0	0	0	0	0	0.000684312
PRJNA450340	SRR8534066	MS	0.0750399	0.0604294	0.0255306	0.0977001	6.21e-05	0	0.0627035	0.0110431	0.0347742	0	0	0.0400229	0.109733	0.0147253	0.0233308	0.000240681	0	0	0.0232222	0	0.0152821	0	0	0	0	0	0	0	0.00229902	0	0	0.0506875	0	0.0263188	0	0	0	0	0	0	0	0.0149445	0	0	0	0	0.000532166
PRJNA450340	SRR8534067	MS	0	0.133062	0.188793	0.0109684	0	0	0.0190796	0.00071662	0.0361693	0	0.0319888	0.00709346	0.00128793	0.0171466	0	0.0604921	0	0	0.0215667	0	0.0189463	0	0.0117342	0	0	0	0	0	0	0	0	0.0138899	0	0.0054195	0	0	0	0	0	0	0.0140732	0	0	0	0	0	0.0130336
PRJNA450340	SRR8534068	MS	0.00768251	0.167973	0.123794	0.0109488	0	0	0.0228352	0.000843005	0.0190769	0	0.0129014	0.0205692	0.00679192	0.0269601	0	0.00775283	0	0	0.0131326	0	0.0214914	0.00014009	0.0535505	0	0	0.000277594	0	0	0	0	0	0.00694106	0	0.00292067	0.000395454	0	0	0.00420627	0	0	0.0194495	0	0	0	0	0	0.0107672
PRJNA450340	SRR8534069	UC	0.01057	0.390261	0.050737	0.0577326	0.0144699	0	0.0185258	0.00400283	0.0399434	0	0.00493899	0.0268063	0.00184145	0.0240176	0.00277673	0.00784295	0.000231298	0.000605009	0.0132428	0.00849601	0.0175628	0	0.00228671	0	0	0	0	0	0	0	0	0	0	0.0593504	0	0	0	0.00330404	0	0	0	0	0	0	0	0	0.00340785
PRJNA450340	SRR8534070	MS	0.0462933	0.3718	0.0285951	0.0114041	0.00548112	0	0.0406195	0.0329851	0.0267146	0	0	0.0469729	0.0126361	0.00369171	0	0	0	0.00174824	0.0128359	0	0.022631	0.000249829	0.0127002	0	0.0016665	0.000386048	0	0	0	0	0	0.0262656	0	0.00373913	0	0	0	0.00943098	0	0	0	0	0	0	0	0	0.014798
PRJNA450340	SRR8534071	MS	0.279412	0.0483791	0.0307299	0.0122249	0.0170942	0	0.0358922	0.00583067	0.0219765	0	0.00384507	0.00191467	0.00101021	0.00654513	0.00702347	0.00420321	0.000143375	0.00152961	0.0156688	0.00140811	0.0089142	0	0.00770347	0	0	0.00041292	0	0	0.00258336	0	0	0.000288644	0	0.00367029	0.00837091	0	0	0.00505936	0	0	0.00734408	0	0	0	0	0	0.000143375
PRJNA450340	SRR8534072	MS	0.0858301	0.0539424	0.080745	0.0171216	0.0341457	0	0.0424012	0.00785444	0.0157527	0	0.00409003	0.00482609	0.00268756	0.00968056	0.00684062	0.00303262	0.000199912	0.000967661	0.0101773	0	0.00882961	0.000121169	0.00346777	0	0.00331028	0.00025897	0	0	0.0116872	0	0	0.00431844	0	0.00535152	0.00293625	0	0	0.0250041	0.0018929	0.00122358	0.00561353	0.000219598	0	0	0	0	0.011598
PRJNA450340	SRR8534073	MS	0.0172986	0.0552307	0	0.0288489	0.0024505	0	0.0248596	0.0050688	0	0	0	0.0238001	0.0612335	0.0193671	0	0	0	0	0.0180698	0	0.0138009	0	0.00400867	0	0	0	0	0	0.00290204	0	0	0.337196	0	0.0143168	0.0021709	0	0	0	0	0.00226515	0	0.00141694	0	0	0	0	0.00316047
PRJNA450340	SRR8534074	CD	0.0160095	0.145295	0	0	0	0	0.0217456	0.000100762	0	0	0	0.0575075	0.033895	0.00170515	0	0	0	0.000807502	0.00223966	0	0.0411703	0	0	0	0	0	0	0	0	0	0	0.0164277	0	0.122997	0	0	0	0	0	0.0272502	0	0	0	0	0	0	0.00662023
PRJNA450340	SRR8534075	UC	0.268503	0.157062	0.0531221	0.063755	0.0283102	0	0.0171092	0.0137374	0.0252378	0	0.013503	0.00457521	0.00159973	0.00383739	0.0271625	0.00495155	0.000137114	0.00580802	0.0164414	0.01433	0.0162994	0	0	0	0	0.00222167	0	0	0.00204612	0	0	0	0	0.0298491	0	0	0	0	0	0	0.00258031	0	0	0	0	0	0.0028717
PRJNA450340	SRR8534076	CD	0.0179674	0.577246	0	0.00971826	0.00449114	0	0.00165238	0.00528064	0.00646208	0	0.00227017	0.0160133	0.0158654	0.00949096	0	0.0085999	0	0	0.0115247	0	0.00329466	0	0	0	0	0	0	0	0	0	0	0.195796	0	0.00418291	0	0	0	0.0029216	0	0	0.00121217	0	0	0	0	0	0.00550658
PRJNA450340	SRR8534077	HC	0.0307979	0.209458	0.0764306	0.0367072	0.023026	0	0.0630531	0.0057342	0.039869	0	0.0318272	0.0329354	0.00334208	0.00507803	0.0130283	0	0	0.000320616	0.023628	0	0.0250902	0.000850076	0	0.00249306	0	0	0	0	0.00617717	0	0	0.0269351	0	0.0452456	0.0141925	0	0	0.000426508	0	0	0.0108039	0	0	0	0	0	0
PRJNA450340	SRR8534079	HC	0.0140017	0.2511	0.126515	0.0378654	0.00418143	0	0.0232483	0.00285492	0.0309085	0	0.0155268	0.00391492	0.00327278	0.00531008	0.00558995	0.00189672	0	0.000162888	0.0129746	0	0.0178417	0.000194957	0.00869314	0.00455101	0	0	0	0	0	0	0	0.00650168	0	0.0160165	0.000932535	0	0	0.0102645	0	0	0.0117076	0	0	0	0	0	0.000675987
PRJNA450340	SRR8534080	HC	0	0.494716	0.0165267	0.0174642	0.00632351	0	0.0295002	0.015931	0.0203443	0	0.00687261	0.00843835	0.00218345	0.00366082	0	0.000127068	0	0	0.0161764	0	0.0310451	9.25e-05	0	0	0	0	0	0	0	0	0	0.00339718	0	0.0162671	0	0	0	0.0122561	0	0	0.0158371	0	0	0	0	0	0.000891587
PRJNA450340	SRR8534081	HC	0.0130905	0.317637	0.00579641	0.0129705	0.001732	0	0.0320696	0.0239186	0.0155993	0	0.00799309	0.0635125	0.00463278	0.0102776	0	0.0313546	0	0	0.0076511	0	0.0715893	0.00027874	0.000980321	0	0	0	0	0	0	0	0	0.01504	0	0.00671997	0	0.000217733	0	0.000492264	0	0	0.0284945	0	0	0	0	0	0
PRJNA450340	SRR8534082	HC	0.0343373	0.293432	0.0126204	0.0123384	0.00216285	0.00926387	0.0256233	0.00783755	0.00947491	0	0.0458468	0.0129295	0.00659487	0.000943517	0.0101189	0.188784	0	0.000410052	0.0121841	0	0.0232124	0.000290362	0.00732806	0	0	0.000481864	0	0	0.00146643	0	0	0.0942512	0	0.00711422	0	5.1e-05	0	0.00160694	0.00622692	0	0.00596361	0	0	0	0	0	0
PRJNA450340	SRR8534083	RA	0.0258418	0.310338	0.0193103	0.0227115	0.000877709	0	0.0547184	0.0149852	0.07465	0	0.0147056	0.0164147	0.0244156	0.00731635	0.00500782	0.0186769	0	0.000322407	0.047835	0	0.0504073	0.00159705	0	0	0.000441904	0	0	0	0.00840203	0	0	0.0115776	0	0.00307601	0	0	0	0	0	0	0.00295135	0	0	0	0	0	0.00159705
PRJNA450340	SRR8534084	HC	0.172514	0.068267	0.182065	0.026588	0.0167793	0	0.0128525	0.00354612	0.024646	0	0.00393056	0.00159946	0.00399602	0.00567601	0.00468453	0	0	0.00179509	0.00920642	0.00239615	0.00672148	0.0014473	0.00293629	0.00032523	0.0129136	0.000719109	0	0	0.0178997	0.00219889	0	0.000801044	0	0.0140039	0.00179509	0.00149077	0	0	0.00575124	0	0.000719109	0.000219156	0	0	0	0	0.00225157
PRJNA450340	SRR8534085	CD	0.00216918	0.686353	0	0	0.000189443	0	0.000506975	0.000138546	0	0	0	0.00191909	0.0219792	0.00152059	0	0	0	0	0	0	0.0189757	0	0	0	0	0	0	0	0.000480035	0	0	0	0	0	0	0	0	0.0120741	0	0.0231234	0	0.00128041	0	0	0	0	0
PRJNA450340	SRR8534086	CD	0	0.755941	0	0.00155603	0.000500325	0	0.000393314	0.00016497	0	0	0.000743983	0.00279523	0.0141541	0.00140323	0	0	0	0	0.000753246	0	0.0176769	0	0	0	0	0	0	0	0.00179138	0	0	0	0	0.00163563	0	0	0	0.00842261	0	0.0163052	0	0.000905113	0	0	0	0	0
PRJNA450340	SRR8534087	HC	0.176357	0.266833	0.0576637	0.0222982	0.0875744	0.0109202	0.0454096	0.0346966	0.00959842	0	0.0726854	0	0.00639724	0.000194024	0	0.0318457	0	0.000414171	0.0165157	0	0.0156185	0	0	0	0	0	0	0	0	0	0	0.00931371	0	0.00564766	0	0	0	0	0	0	0.00339974	0	0	0	0	0	0
PRJNA450340	SRR8534088	CD	0	0.111531	0.0185565	0.0119839	0	0	0.0029042	0	0	0	0	0.0284215	0.0258431	0.00668988	0	0	0	0	0	0	0.00523136	0	0	0	0	0	0	0	0.00615085	0	0	0	0	0.00968897	0	0	0	0.0038875	0	0.108464	0.0010252	0	0	0	0	0	0.0995703
PRJNA450340	SRR8534089	CD	0.0111422	0.662333	0	0.0470298	0.0291876	0	0.0480296	0.00851168	0.00265788	0	0	0.0190647	0.00185938	0.00597853	0	0.00175085	0	0	0.0157793	0	0.00874258	0	0.000355058	0	0	0	0	0	0	0	0	0.0102701	0	0.038091	0.00636889	0	0	0.00123427	0	0	0.000530901	0	0	0	0	0	0.00439945
PRJNA450340	SRR8534090	HC	0.0736895	0.221954	0.207226	0.0105535	0.122147	0	0.0199867	0.0183738	0.0396994	0.00215707	0.0281802	0.00159772	0.00299708	0.0172327	0.0332319	0	0.000143405	0.0010104	0.0164468	0	0.0120389	0	0	0	0.0150221	0	0.00179349	0	0	0	0	0	0	0.0160277	0.00363934	0	0	0.00844975	0	0	0.00937268	0	0	0	0	0	0.015973
PRJNA450340	SRR8534091	CD	0	0.334884	0	0.301365	0.0112408	0	0.0211025	0.00392486	0.000576471	0	0	0.0630282	0.00583338	0.00186989	0	0	0	0	0	0.00537907	0.0194342	0	0.00726517	0	0	0	0	0	0	0	0	0.0267797	0	0.014355	0.00104047	0	0	0.00488768	0	0	0	0	0	0	0	0	0.000910785
PRJNA450340	SRR8534092	CD	0.0535716	0.622829	0.00424824	0.0428058	0.0054141	0	0.0388991	0.00535351	0.000857226	0	0	0.0274268	0.0142225	0.00289271	0	0.00190159	0	0.000561271	0.0277495	0	0.0244086	0	0	0	0	0	0	0	0	0	0	0.0163892	0	0.0172409	0.0113773	0	0	0.000282149	0	0	0	0.000421711	0	0	0	0	0.00715554
PRJNA450340	SRR8534093	CD	0	0.298762	0	0.408279	0.0550397	0	0.0321563	0.00410164	0	0	0	0.0394597	0.00215304	0.00183516	0	0	0	0	0	0	0.0235539	0	0.00193557	0	0	0	0	0	0	0	0	0.0112538	0	0.0116504	0	0	0	0	0	0	0.00268356	0	0	0	0	0	0.000751259
PRJNA450340	SRR8534094	CD	0	0.298387	0	0.45359	0.0268877	0	0.0309521	0.00376836	0.000148221	0	0	0.0339975	0.00150526	0.00350179	0	0	0	0	0	0	0.0291126	0	0.00114755	0	0	0	0	0	0	0	0	0.0109725	0	0.0130779	0.000130256	0	0	0	0	0	0.00263109	0	0	0	0	0	0.000723674
PRJNA450340	SRR8534095	CD	0.0153214	0.478495	0	0	0.000362171	0	0.0375386	0.0104418	0.00075209	0	0	0.105611	0.00414904	0.000468193	0	0.0974629	0	0.000207391	0.000325614	0	0.139419	0.000156446	0	0	0	0	0	0	0	0	0	0	0	0.00365505	0	0	0	0	0	0	0	0.000283807	0	0	0	0	0.0280483
PRJNA450340	SRR8534096	CD	0.091326	0.314783	0	0	0.000512405	0.00552052	0.038897	0.0102334	0.00368392	0	0	0.0360832	0.00381866	0	0.00282273	0.28717	0.00134656	0.00352264	0.00943246	0	0.066162	0	0	0	0	0	0	0	0	0	0	0	0	0.00502178	0	0.000513739	0	0.00341518	0	0	0	0.00392562	0	0	0	0	0.0164448
PRJNA450340	SRR8534097	CD	0.00450347	0.612276	0	0.00144613	0.0150023	0	0.0503581	9.25e-05	0	0	0	0.135959	0.00241887	0	0	0	0	0	0	0.0323413	0.0244196	0	0	0	0	0	0	0	0	0	0	0.023924	0	0.0634605	0	0	0	0	0	0	0	0.00452546	0	0	0	0	0.00209936
PRJNA450340	SRR8534098	CD	0	0.6473	0	0.00133462	0.020391	0	0.0464745	0	0	0	0	0.110449	0.00181429	0	0	0	0	0	0	0.0197193	0.0327589	0	0.000229582	0	0.000538436	0	0	0	0	0	0	0.0158731	0	0.0788054	0	0	0	0	0	0	0	0.00160913	0	0	0	0	0.0023092
PRJNA450340	SRR8534099	HC	0.0166076	0.0117652	0.00470669	0.0381897	0.00228568	0.00484453	0.0185655	0.00765097	0.00711504	0	0.00331516	0.00604503	0.00342195	0.0430383	0.00111852	0	0.000212367	0.000951493	0.00602623	0.00446243	0.0369875	6.78e-05	0.00673596	0	0.00500062	0	0	0	0.0109527	0	0	0.00301195	0	0.00716941	0	0.000115972	0	0.000501591	0	0	0.00136926	0	0	0	0	0	0.00116038
PRJNA450340	SRR8534100	HC	0.00256141	0.00419197	0	0.0105842	0.000227098	0	0.00197534	0.000588113	0.00809146	0	0.002009	0.00120368	0.00134466	0.00983538	0	0	0	0	0	0.000568033	0.0180027	0	0.00688001	0	0.00307673	0	0	0	0.0261503	0	0	0.000394244	0	0.00133091	0	0	0	0.000574566	0	0	0.000217114	0	0	0	0	0	0
PRJNA450340	SRR8534101	MS	0.0169501	0.222562	0.0135458	0.0102779	0.0167772	0	0.0536686	0.00584089	0.0177659	0	0.0212983	0.00626861	0.0446211	0.0744487	0.000385971	0	0	0	0.00173314	0	0.00622491	0	0	0	0	0.000583222	0	0	0.00816956	0	0	0	0	0.00956939	0.000445227	0	0	0	0	0.00466787	0.00370191	0.000528024	0	0	0	0	0.00969088
PRJNA450340	SRR8534102	MS	0	0.075721	0	0.0300249	0.31966	0	0.0627267	0.0351629	0.0325466	0	0.00533404	0.0178744	0.0324698	0.0021159	0.000807242	0.216845	0	0.000118396	0.00590678	0	0.0228126	0	0.00592538	0	0	0	0	0	0	0	0	0	0	0.00670542	0	0	0	0.00207267	0	0	0.0101131	0	0	0	0	0	0.000341737
PRJNA450340	SRR8534103	MS	0.164768	0.0213259	0.0286409	0.0220128	0.0957851	0.0118173	0.0284931	0.0110425	0.238421	0	0.00563788	0.0195779	0.00503273	0.00708931	0.00922621	0.0471678	0	0.00225341	0.0246833	0.0105429	0.0158597	0	0	0	0	0	0	0	0.00650437	0	0	0.00132295	0	0.0109747	0	0	0	0.00147459	0	0	0.00202842	0.000211167	0	0	0	0	0.00098999
PRJNA450340	SRR8534104	MS	0.384199	0.0176257	0.0110597	0.0212723	0.0293268	0	0.0140066	0.0136795	0.0175556	0	0.00751135	0.0264201	0.00351171	0.00361218	0.0278066	0	0.000243815	0.0139355	0.0392273	0.00053483	0.00921716	0.00100255	0.00865886	0.00619588	0	0.00731384	0	0	0	0	0	0.00264614	0	0.0168123	0.000795622	0	0	0.00383056	0	0	0.00879682	0	0	0	0	0	0.0118662
PRJNA450340	SRR8534105	MS	0.0110033	0.223359	0.00339553	0.0097686	0.00317791	0	0.073555	0.00574137	0.0137971	0	0.0596771	0.0805481	0.0307061	0.00396615	0.000706497	0.0300773	0	0	0.00830423	0	0.0125975	0.000222565	0.00498841	0	0	0.000587764	0	0	0.000917127	0	0	0.0498871	0	0.00357788	0	0	0	0.00210334	0	0	0.00356413	0.000934703	0	0	0	0	0.00402063
PRJNA450340	SRR8534106	MS	0.159053	0.0738922	0	0.0374912	0.0261362	0	0.0268435	0.027557	0.110528	0	0.0597071	0.0307461	0.00238527	0.029383	0	0.0467586	0	0.000719764	0.0380482	0	0.0185553	0.00221065	0.00641493	0	0.000153229	0.000361952	0.000242682	0	0.0026244	0	0	0	0	0.00753193	0.000361952	0	0	0.000660129	0	0	0.00388043	0	0	0	0	0	0.0163442
PRJNA450340	SRR8534107	MS	0.0252694	0.290786	0	0.0140117	0.0272365	0	0.0372321	0.0314809	0.0434458	0	0.168668	0.0792463	0.00331334	0.000758742	0.00124522	0.00917957	0	0	0.0159403	0	0.0298595	0.00114886	0.00376409	0	0	0	0	0	0	0	0	0	0	0	0.000200836	0	0	0	0	0	0.00843882	0	0	0	0	0	0.0213515
PRJNA450340	SRR8534108	MS	0.0102023	0.121118	0.0384977	0.0660118	0.151737	0	0.0260274	0.00441339	0	0	0.00284844	0.00530211	0.0310454	0.100374	0	0.000239474	0	0	0.00203591	0	0.0172625	0	0.015243	0	0	0	0	0	0.0136522	0	0	0	0	0.0567324	0	0	0	0.00487485	0	0.000887097	0	0	0	0	0	0	0.00957471
PRJNA450340	SRR8534109	HC	0.0738293	0.130573	0.138801	0.0501438	0.00974897	0.157611	0.0273538	0.00555755	0.0147669	0	0.0150261	0.00439471	0.00496682	0.00790435	0	0.0049472	0	0	0.0128552	0	0.0119061	0	0.00840542	0	0	0	0	0	0.00637127	0	0	0.00461427	0	0	0.00133894	0	0	0.000925135	0	0	0.00786429	0	0	0	0	0	0.0252758
PRJNA450340	SRR8534110	MS	0.0972487	0.345905	0	0.0116681	0.000888705	0	0.0113789	0.0682943	0.029313	0	0	0.04148	0.0366328	0.00608634	0	0	0	0.00422531	0.0168549	0	0.0434323	0	0.00401735	0	0	0.000452299	0	0	0	0	0	0.0344501	0	0.00133672	0	0	0	0.00579987	0	0	0	0	0	0	0	0	0.0208622
PRJNA450340	SRR8534111	MS	0.0581108	0.368222	0.010163	0.00380196	0.000567885	0	0.0614434	0.00276476	0.0175081	0	0.106893	0.077206	0.0112096	0.000575827	0.000819447	0.0812017	0	0	0.00133784	0	0.00202999	0	0.0012623	0	0	0	0	0	0	0	0	0.00099122	0	0.0189081	0	0	0	0.000854892	0	0.00454004	0.0108548	0	0	0	0	0	0.0025771
PRJNA450340	SRR8534112	RA	0	0.264688	0.0739358	0.0119199	0.0089593	0.0112992	0.0291892	0.00253253	0.0208608	0	0.0137883	0.0226989	0.0683953	0.00971738	0.000887371	0.00633988	0	0	0	0	0.0186201	0	0	0	0	0	0	0	0.0108774	0	0	0	0	0.00258059	0.00288187	0	0	0.0789365	0	0	0.00750138	0	0	0	0	0	0
PRJNA450340	SRR8534113	RA	0.0135358	0.170363	0.117465	0.0792408	0.0455973	0.00433118	0.0347723	0.0195708	0.0221684	0	0.00606589	0.0380332	0.0282719	0.0104034	0	0	0	0	0.0146981	0.00920552	0.0122542	0	0.00893586	0	0	0	0	0	0	0	0	0	0	0.00374069	0.00982905	0	0	0.00117199	0	0	0.0150164	0	0	0	0	0	0.000347512
PRJNA450340	SRR8534114	HC	0.106525	0.0628792	0.394855	0.00693302	0	0	0.0107803	0.00167506	0.00608988	0	0.00509791	0.00090947	0.0046944	0.00704033	0.0209325	0	0	0.000866225	0.0104439	0.00342742	0.00472629	0	0.00174193	0.000623264	0	0.000660813	0	0	0.0294478	0	0	0.00683282	0	0.0180033	0.00127705	0	0.000779736	0.00154733	0	0	0.00143922	0	0	0	0	0	4.46e-05
PRJNA450340	SRR8534115	RA	0.140428	0.0807447	0.0190434	0.00757217	0.297642	0.000379916	0.0326218	0.00629805	0.0338128	0	0.0011057	0.0101656	0.0245438	0.00542358	0.0091379	0.00928111	0	0.000812358	0.00527081	0	0.00715433	0.00104684	0.035177	0.00896171	0.0365839	0.000187072	0	0	0.00897212	0	0	0.00331172	0	0.0170472	0.0021932	0	0	0	0	0	0.000656036	0	0	0	0	0	0.00208898
PRJNA450340	SRR8534116	RA	0.158949	0.0182809	0.0131842	0.00617364	0.225293	0.00173426	0.0361178	0.00412444	0.0317902	0	0	0.00274827	0.018894	0.0020389	0.00545044	0.176828	0	0.00243761	0.0294801	0	0.00479044	0.0039391	0.00114323	0.00640968	0.0317166	0.000288931	0	0	0.00329147	0	0	0	0	0.00808648	0.00129855	0.000366594	0	0.00274827	0	0	0.000832573	0	0	0	0	0	0.00238584
PRJNA450340	SRR8534117	RA	0.0155101	0.832674	0	0	0.000211272	0	0.00263593	0	0.0014618	0	0	0.0687146	0.00455779	0	0	0.00176024	0	0	0.0200117	0	0	0	0	0	0	0	0	0	0	0	0	0.00521875	0	0	0	0	0	0	0	0	0	0.00103691	0	0	0	0	0.00227368
PRJNA450340	SRR8534118	RA	0	0.807087	0	0.00151505	0	0	0	0.000124828	0.00239281	0	0	0.0738241	0.00262759	0	0	0.0139841	0	0	0.0227672	0.00185215	0.000606544	0	0	0	0	0	0	0	0	0	0	0.00768965	0	0.00658201	0	0	0	0	0	0	0	0	0	0	0	0	0.000318089
PRJNA450340	SRR8534119	RA	0.100309	0.0931921	0.0141545	0.0128577	0.0222466	0	0.0341918	0.00911361	0.0814839	0	0.00484497	0.00800178	0.000702224	0.000958491	0.0181455	0.235071	0	0.00114351	0.0351648	0	0.00490643	0.000468927	0.016675	0	0	0.00164142	0	0	0	0	0	0.00167796	0	0.0022768	0.000661666	0	0	0.000340435	0	0	0.00777692	5.13e-05	0	0	0	0	0.00263723
PRJNA450340	SRR8534120	RA	0.163125	0.102483	0.0191882	0.00841539	0.028266	0	0.0299405	0.0107668	0.0389619	0	0.0127651	0.00793499	0.000900755	0.00606527	0.0164378	0.209921	0	0.000669363	0.0184297	0	0.00563475	0.000764546	0.00923582	0	0.001177	0.00317584	0	0	0.00556367	0	0	0	0	0.00379602	0	0	0	0	0	0	0.0106636	0.00070109	0	0	0	0	0.00206538
PRJNA450340	SRR8534121	RA	0.0160738	0.584348	0.0465146	0.00568714	0.012637	0	0.0780886	0.0200947	0.00775378	0	0.0196924	0.00400549	0.00274659	0.00808676	0.00228054	0.000570772	7.75e-05	0	0.0121419	0.00269611	0.0154626	0	0.00511025	0	0	0	0	0	0	0	0	0.0270434	0	0.0170052	0	0	0	0.00592041	0	0	0.0160842	0	0	0	0	0	0.0174099
PRJNA450340	SRR8534122	RA	0.004817	0.607108	0.00842699	0	0.0259162	0	0.0640276	0.00751489	0	0	0.00638124	0.0164911	0.0147804	0.00151457	0	0	0	0	0.00275095	0	0.0129427	0	0.00164104	0	0	0	0	0	0	0	0	0.0295318	0	0.0433817	0	0	0	0.000561708	0	0	0.0224089	0.00026396	0	0	0	0	0.0114667
PRJNA450340	SRR8534123	HC	0.0340978	0.17525	0.106308	0.0420394	0.0977843	0	0.0459044	0.0105563	0.0466881	0	0.0479512	0.0217359	0.00713867	0.0110373	0.0100439	0	0	0.000542956	0	0.0476156	0.0133845	0	0.000851217	0	0	0	0	0	0	0	0	0.00681988	0	0.0209225	0	0	0	0.0178056	0	0	0.0235855	0	0	0	0	0	0
PRJNA450340	SRR8534124	CD	0	0.300529	0.111182	0.0452094	0	0	0.0673078	0.0501334	0.0554645	0	0.0127954	0.0352779	0.0126303	0	0	0.134177	0	0	0	0	0.0263033	0	0	0	0.0298046	0	0	0	0	0	0	0	0	0	0	0	0	0	0	0	0.0127767	0	0	0	0	0	0.00639116
PRJNA450340	SRR8534125	CD	0.156949	0.122699	0.277865	0.0152425	0.119425	0	0.0157891	0.000140425	0.0142337	0	0.00417669	0.00480925	0.000942396	0.00956598	0.00443847	0	0.00279465	0.000249885	0.0036153	0.0529629	0.00810596	0	0.000161525	0	0	0	0	0	0.00111141	0	0	0	0	0.00745437	0.00254724	0	0	0.00224682	0.000850732	0	0.0266518	0	0	0	0	0	0
PRJNA450340	SRR8534126	UC	0.0234705	0.0392305	0.217627	0.00440633	0.043755	0	0.0104199	8.98e-05	0.0130624	0	0	0	0.00503336	0.0296762	0	0	0.000392987	0	0.00028581	0	0.00273664	0	0.0240951	0	0	0	0	0	0	0	0	0.00478728	0	0.00381686	0.00475675	0	0	0	0	0.00372323	0.0130479	0	0	0	0	0	0.00425147
PRJNA450340	SRR8534127	HC	0.0439763	0.252209	0.0972651	0.0423931	0.0971113	0.0297558	0.026542	0.010183	0.0131252	0	0.00943864	0.0191708	0.00649652	0.002349	0.00488602	0.00123845	0	0.000333204	0.0103398	0	0.0263957	0.000250764	0.00532084	0	0.0268584	0	0	0	0.000845656	0.000190111	0	0.0130934	0	0.0194024	0	0	0	0.00342472	0.00387814	0	0.00243543	0.000271374	0	0	0	0	0.0248592
PRJNA450340	SRR8534128	UC	0.0390554	0.175624	0.164475	0.0467098	0.0432957	0	0.00523583	0	0.013539	0	0	0.00587656	0.00672651	0.0104166	0	0	0	0	0	0	0.00281422	0	0.027943	0.000271709	0	0	0	0	0.00207155	0	0	0.0105535	0	0.00129986	0.00439507	0	0	0.00205587	0	0	0.033661	0	0	0	0	0	0.00494088
PRJNA450340	SRR8534131	CD	0	0.00114494	0	0	0.00758085	0	0.000251529	0	0	0	0	0	0.00028198	0.0165826	0	0	0	0	0	0	0	0	0	0	0	0	0	0	0	0	0	0	0	0	0	0	0	0	0	0.136574	0	0	0	0	0	0	0
PRJNA450340	SRR8534133	HC	0.0169372	0.252545	0.112069	0.0796562	0.0664192	0.0223479	0.032672	0.0103781	0.0650547	0	0.0482449	0.0157131	0.00206163	0.00132924	0.0102332	0.0170295	0	0	0.0188274	0	0.0201773	0.00201632	0.000753224	0	0	0	0	0	0	0	0	0.00801446	0	0.0258165	0.00158213	0	0	0	0	0	0.0093581	0	0	0	0	0	0.000397976
PRJNA450340	SRR8534135	RA	0.110975	0.278543	0	0.00233968	0.0089993	0	0.0484942	0.000164466	0.0571253	0	0.000870376	0.0209025	0.00130349	0.00269608	0.0207373	0.0259943	0.000226941	0.000638208	0.0268935	0	0.00309847	0	0.00060082	0.00126516	0	0.000114777	0	0	0	0	0	0.0152696	0	0.000330414	0	0	0	0.00060082	0	0	0.0275949	0	0	0	0	0	0.0419145
PRJNA450340	SRR8534136	RA	0.10761	0.307489	0	0.00460515	0	0	0.0577975	0.000151219	0.053612	0	0	0.0105436	0.000504735	0.00333921	0.0183134	0.0423678	0	0.000785102	0.0326007	0.00153931	0.00131105	0	0	0	0	0	0	0	0	0	0	0.0131401	0	0.000651336	0	0	0	0.000462885	0	0	0.00545723	0	0	0	0	0	0.0212228
PRJNA450340	SRR8534137	RA	0.113552	0.263726	0	0.00467058	0.00043387	0	0.0457253	0.000135811	0.0490389	0	0	0.00962445	0.00076826	0.00239338	0.0332299	0.0815102	7.02e-05	0.00178683	0.0354097	0	0	0	0	0.0030672	0	0	0	0	0.00494132	0	0	0.0106923	0	0	0	0	0	0	0	0	0.00580728	0	0	0	0	0	0.0216632
PRJNA450340	SRR8534138	RA	0.0173742	0.268357	0.0067004	0.0114432	0.0373081	0	0.0652482	0.0130836	0.0201413	0	0.0153743	0.0190461	0.148957	0.0132189	0.00297448	0.0148624	0	0.000279642	0.0105255	0.00032645	0.0363917	0.000500101	0	0	0	0	0	0	0	0	0	0.00955935	0	0.0120333	0	0	0	0.00196064	0	0	0.00827125	0	0	0	0	0	0.000279642
PRJNA450340	SRR8534139	RA	0.439664	0.0465822	0.0531738	0.0435027	0.05698	0.0133501	0.0396016	0.000382069	0.00358145	0	0.000910716	0.00334581	0.00492684	0.00216384	0.0255575	0.000553734	0	0	0.0123746	0.00643254	0.012047	0	0.00679242	0	0	0	0	0	0.010945	0	0	0.00388173	0	0.0130849	0	0	0	0.000401843	0	0	0.00962355	0.00161226	0	0	0	0	0.00381767
PRJNA450340	SRR8534140	RA	0.599071	0.00681864	0.033084	0.00469453	0.00409765	0.000877186	0.00404176	1.97e-05	0.00172761	0	0.00263956	0.00216577	0.00338673	0.000236637	0.0257335	0	0.000224997	0	0.0217178	0.00149891	0.00611296	0	6.58e-05	0	0	0	0	0	0.0317735	0	0	0	0	0.00542609	0	0	0	0	0	0.076144	0.00104609	0.000115518	0	0	0	0	0.00395227
PRJNA450340	SRR8534141	RA	0.0407327	0.196535	0.0808765	0.0416079	0.00170351	0	0.0324317	0.00416143	0.0435575	0	0.0348274	0.0289811	0.0784996	0.000411874	0	0	0	0.000450855	0.0319326	0	0.0252439	0.000406066	0	0	0	0	0	0	0	0	0	0.00802278	0	0.00431981	0.00860236	0	0	0.000294095	0	0.00199606	0.0242111	0	0	0	0	0	0.000338883
PRJNA450340	SRR8534142	RA	0.106731	0.0693265	0.0176301	0.0058619	0.000991256	0	0.0150206	0.00154878	0.0164726	0	0.00608247	0.00905177	0.0103208	0.00318024	0.00421017	0.00160441	0	0.00358348	0.0150976	0	0.00889178	0	0.000249586	0	0	0	0	0	0.00108464	0	0	0.0017784	0	0.00370418	0.00104337	0	0	0	0	0.000637658	0.00538273	0	0	0	0	0	0
PRJNA450340	SRR8534143	HC	0	0.159933	0.184226	0.0416101	0.0216394	0.00322517	0.0202651	0.001131	0.0129397	0	0.00895181	0.0123351	0.00664168	0.00701393	0.00101797	0	0	0.000320186	0.00495401	0.0072762	0.0333248	0	0	0	0.0290775	0	0	0	0	0	0	0.00208469	0	0.0961489	0.000619157	0	0	0.000731272	0	0	0.000749957	0	0	0	0	0	0.0333378
PRJNA450340	SRR8534144	RA	0.0257284	0.338772	0.0237625	0.0188719	0.0449735	0	0.0553595	0.0110755	0.0203525	0	0.0105428	0.0144436	0.10179	0.0096882	0	0.0136514	0	0	0.00913648	0	0.0316353	0	0.000570098	0	0	0.000239776	0	0	0.00240066	0	0	0.00693429	0	0.00985492	0.00108917	0	0	0.00314189	0	0	0.00863938	0	0	0	0	0	0.00517101
PRJNA450340	SRR8534145	RA	0	0.292551	0	0.0282403	0.0199001	0	0.0474334	0.0271617	0.0313699	0	0.0202909	0.0195122	0.168894	0.00447297	0	0.0127566	0	0	0.0216395	0	0.0277048	0	0.00115237	0	0	0	0	0	0	0	0	0.0169785	0	0.0138467	0.00357486	0	0	0	0	0	0.011926	0	0	0	0	0	0
PRJNA450340	SRR8534146	HC	0.0270676	0.232113	0.0784937	0.0324059	0.177088	0.00130274	0.0533938	0.0192237	0.0264023	0	0.04747	0.0125311	0.00338655	0.0035116	0.00355133	0	0	0.000412061	0.0122514	0.0277745	0.0213343	0	0	0	0	8.61e-05	0	0	0	0	0	0.00363604	0	0.0111228	0.00117289	0	0	0.00117289	0	0	0.0231556	0	0	0	0	0	0.00217828
PRJNA450340	SRR8534147	HC	0.019509	0.207054	0.10861	0.10244	0.0144498	0.0198175	0.0492613	0.0221996	0.0530322	0	0.0364771	0.012514	0.00320349	0.0097792	0.0269737	0.0129109	0	0	0.0239645	0	0.0137795	0	0	0	0	0.00019477	0	0	0	0	0	0	0	0.0302813	0.00330873	0	0	0	0.00169712	0	0.0103834	0	0	0	0	0	0
PRJNA450340	SRR8534148	HC	0.0732537	0.120471	0.0615001	0.0151136	0.000577762	0.0125307	0.0389177	0.00774464	0.0358895	0	0.0271552	0.0114208	0.00092303	0.00351733	0.0190986	0.0595314	0.000143488	0.000237336	0.0389782	0	0.0165634	0.00508611	0	0.00105411	0	0.000190412	0	0	0.00299588	0	0	0.00502323	0	0.00996063	0.00302147	0	0	0	0	0	0.00935616	0	0	0	0	0	0.000127848
PRJNA450340	SRR8534149	RA	0.110941	0.265307	0.102153	0.0476657	0.00408183	0	0.0325026	0.00920097	0.0347857	0	0.0409775	0.0118984	0.0142419	0.00345769	0.0149018	0.00312201	0.00125584	0.00123819	0.0226572	0	0.0140924	0.00563287	0.00083226	0.00103565	0	0.000161587	0	0	0.00539074	0	0	0.0040452	0	0.00123945	0	0.000885208	0	0	0	0	0.00122054	0.00035573	0	0	0	0	9.1e-05
PRJNA450340	SRR8534151	RA	0.0291048	0.596842	0	0.180097	0	0	0.0256353	0	0.0134201	0	0.0024667	0.000297276	0.00173209	0.00601059	0	0.00412536	9.34e-05	0.000274623	0.00711491	0.000441574	0.0132309	0	0	0	0	0	0	0	0	0	0	0.0108565	0	0.000178058	0.000138705	0	0	0.000455847	0	0	0.0238111	0	0	0	0	0	0.000319929
PRJNA450340	SRR8534152	RA	0.0188038	0.558885	0.0180666	0.0886468	0.0139133	0	0.0242985	0.00545228	0.0109972	0	0.00842174	0.00762938	0.0324396	0.00947137	0	0.0113456	0	0.000236813	0.0047616	0.00369073	0.0161071	0	0.000428	0.000541812	0	0	0	0	0.000795717	0	0	0.0120371	0	0.00395865	0.000597944	0	0	0.00132021	0	0	0.0268118	0	0	0	0	0	0.00461287
PRJNA450340	SRR8534153	RA	0.140505	0.0230309	0.0352064	0.00732426	0	0.00123466	0.169516	0.00832951	0.0161739	0	0.0163211	0.00126208	0.0127196	0.000314168	0.0565605	0.0140297	0	0.000282768	0.0379304	0	0	0	0.00324869	0	0	0	0	0	0	0	0	0.00924194	0	0.00748794	0	0.000198827	0	0.00378032	0.00372436	0	0.00870488	0.000226807	0	0	0	0	0.00811729
PRJNA450340	SRR8534154	RA	0.0980837	0.0345483	0.0147896	0	0.00253241	0	0.136817	0.0032188	0.00677388	0	0.0570355	0.00301839	0.00718482	0	0.0433011	0.00698997	0	0	0.028878	0	0.000235768	0	0.0160212	0	0	9.94e-05	0	0	0	0	0	0.00481042	0	0.00565613	0	0	0	0.0354168	0	0.000823115	0.0113653	0.000437133	0	0	0	0	0.00755368
PRJNA450340	SRR8534155	RA	0.0308759	0.611824	0.0420283	0.00916944	0.0050607	0	0.00946664	0.0138561	0	0	0.0303454	0.00563856	0.0597912	0.0138488	0	0	0	0	0	0	0.0125574	0	0	0	0	0	0	0	0	0	0	0	0	0.00577164	0	0	0.00326927	0	0	0	0	0	0	0	0	0	0.00176446
PRJNA450340	SRR8534156	RA	0.0362176	0.573668	0.0116972	0.00492713	0.0193582	0	0.0160036	0.00309448	0.000716685	0	0.00601736	0.00920074	0.0604099	0.00813408	0	0.000373177	0.000351547	0	0	0	0.00676582	0	0.000746392	0	0	0	0	0	0	0	0	0.00262018	0	0.0321509	0	0	0	0	0	0.00316192	0	0	0	0	0	0	0
PRJNA450340	SRR8534157	RA	0.00368958	0.536568	0	0.00674375	0.116339	0	0.00494898	0.000552516	0	0	0	0.160654	0.0167298	0.0284844	0	0.000539317	0	0.00029116	0.000744014	0	0.0156881	0	0	0	0	0	0	0	0	0	0	0	0	0.00293912	0	0	0	0.0128338	0	0.00462883	0	0	0	0	0	0	0.00462883
PRJNA450340	SRR8534158	RA	0	0.00153463	0	0	0.00137382	0	0.00204908	0.000105548	0.00784115	0	0	0.110428	0.1489	0.0991464	0	0	0	0	0.00588914	0	0	0	0.000539348	0	0	0	0	0	0	0	0	0.00903108	0	0.00708352	0	0	0	0.0134269	0	0.105886	0	0.000182069	0	0	0	0	0.133549
PRJNA450340	SRR8534159	HC	0.00533762	0.256041	0.184851	0.0271505	0.0095414	0	0.0285841	0.00861254	0.0189475	0	0.0141071	0.0147134	0.00350042	0.00418786	0.00156948	0.000905414	0	0.00014988	0.00363948	0.00152352	0.0120661	0	0.000296987	0.000492035	0	0	0	0	0.00234195	0	0	0.0169051	0	0.0667072	0.00345977	0	0	0.0167729	0	0	0.00593606	0	0	0	0	0	0.0170916
PRJNA450340	SRR8534160	HC	0.176825	0.115665	0.0470137	0.0137241	0.0565618	0	0.0758034	0.00469172	0.0263466	0	0.0138075	0.0133943	0.0103445	0.00494532	0.0351172	0.00130661	0	0.000262616	0.0206421	0.00597592	0.0221295	0.00122571	0.00594944	0.00103843	0	0.000232043	0	0	0.0102255	0	0	0.0306259	0	0.0435379	0.0165587	0	0	0.00194421	0	0	0.00177605	0.000155606	0	0	0	0	0.000339053
PRJNA450340	SRR8534161	MS	0.13046	0.111311	0.0201601	0.0256345	0.00157824	0	0.042797	0.0106071	0.0872156	0	0.00554687	0.0171804	0.00338564	0.0172382	0.00253598	0.0135099	0.000392785	0.000422763	0.0294319	0	0.03306	0.00141203	0.000842454	0	0	0	0	0	0.00740763	0	0	0.0194792	0	0.0091673	0.0113647	0	0	0.00872664	0.00120219	0	0.00521923	0	0	0	0	0	0.00405009
PRJNA450340	SRR8534162	MS	0.0465425	0.0216973	0.00994341	0.0104891	0.119392	0	0.0157626	0.0651867	0.102092	0	0.00647298	0.0185534	0.0108588	0.107685	0.00164325	0.083688	0.000261117	0	0.0207797	0.00809485	0.00550562	0.00061045	0.0209669	0	0	0	0	0	0	0	0	0.00871018	0	0.0100795	0.00321455	0	0	0.00797816	0	0	0.00851803	0	0	0	0	0	0.0282394
PRJNA450340	SRR8534163	MS	0.0988248	0.143545	0.0162893	0.01755	0.00160555	0	0.0308922	0.00735414	0.069492	0	0.0171948	0.0155812	0.0046903	0.0358903	0.00415233	0.0211302	9.72e-05	0.000342421	0.0300201	0	0.0214656	0.00173805	0.0137329	0	0	0	0	0	0.0093311	0	0	0.0128298	0	0.0086129	0.0142987	0	0	0.00671704	0	0.035648	0.00618897	0.000266982	0	0	0	0	0.00203981
PRJNA450340	SRR8534164	MS	0.0279478	0.140393	0.0213021	0.0269345	0.00152443	0	0.0487457	0.00399428	0.140309	0	0.00643121	0.0217648	0.00356583	0.0221085	0.00125362	0.0108031	0.000268485	0	0.0310106	0	0.0308207	0.00152304	0.000702756	0	0	0	0	0	0.00362859	0	0	0.0206351	0	0.012331	0.0144788	0	0	0.00613113	0.00101639	0	0.006107	7.55e-05	0	0	0	0	0.00482832
PRJNA450340	SRR8534165	MS	0.561758	0.0356138	0.00526653	0.00164859	0.0345361	0.00044388	0.033292	0.00236092	0.026274	0	0.00374234	0.00405811	0.000768891	0.00626053	0.00322196	0.0102057	0	0	0.0150167	0.000487381	0.00536003	0.00133807	0.0214318	0	0	0.000206023	0	0	0.00167359	0	0	0	0	0.00218086	0	0	0	0	0	0	0.00368076	0	0	0	0	0	0.00482853
PRJNA450340	SRR8534166	MS	0.342513	0.0750613	0	0	0.0661032	0	0.0512071	0.0062663	0.0604708	0	0.0078747	0.0103836	0.00136019	0.0122588	0	0.0111343	0	0	0.0199703	0	0.0107248	0.000610919	0.0370657	0	0	0	0	0	0.00300484	0	0	0	0	0.00283066	0	0	0	0	0	0.000286517	0.0106674	0	0	0	0	0	0.00973474
PRJNA450340	SRR8534167	MS	0.0081902	0.736579	0	0	0.0178335	0	0.018626	0	0.00151641	0	0	0.0129871	0.0515956	0.00476035	0	0	0	0	0	0	0.00671564	0	0	0	0	0	0	0	0	0	0	0.042231	0	0	0	0	0	0.00155471	0	0	0	0	0	0	0	0	0.00917633
PRJNA450340	SRR8534168	MS	0.0551715	0.0831001	0.0426757	0.0192219	0.0147481	0	0.249454	0.000118721	0.00796981	0	0	0.0864109	0.00797139	0.0119908	0	0.0241824	0	0	0.00240774	0.00319996	0.0374619	0	0.00817819	0	0	0	0	0	0.00194738	0	0	0.00906458	0	0.00863427	0	0	0	0	0	0.00695197	0	0	0	0	0	0	0.026081
PRJNA450340	SRR8534169	MS	0	0.147511	0.0718427	0.00922842	0	0.112682	0.0393616	0.00614279	0.0207851	0	0.00606964	0.0142407	0.0403013	0.0152105	0	0.00324669	0	0	0	0	0.0149087	0.000344782	0.0161059	0	0	0	0	0	0	0.0127072	0	0.0108828	0	0.00446074	0	0	0	0.0084896	0	0	0.0408202	0	0	0	0	0	0.126372
PRJNA450340	SRR8534170	MS	0.0480996	0.760724	0	0.00125642	0.0170681	0	0.0166393	0.0007859	0.00110113	0	0	0.00869372	0.0136542	0.000254477	0	0.000229643	0	0	0	0	0.013255	0	0	0	0	0	0	0	0	0	0	0.0382844	0	0	0	0.000181695	0	0.00205836	0	0	0	0	0	0	0	0	0.00107535
PRJNA450340	SRR8534171	CD	0.0444309	0.372845	0.0275076	0.0934701	0.0182208	0	0.0332602	0.0161173	0.0322213	0	0	0.0275338	0.0074745	0.00100276	0.00104007	0.010845	0	0	0.0175314	0.00366039	0.00494559	0	0.00180426	0	0	0	0	0	0.00129682	0	0	0.0132075	0	0.00948361	0.00692174	0	0	0.00106981	0	0.00156734	0.0188388	0	0	0	0	0	0.00163842
PRJNA450340	SRR8534172	CD	0.0328082	0.252649	0	0.00176679	0.00532963	0	0.100652	0.000923983	0.00343933	0	0.00133394	0.14003	0.0303982	0.00488895	0	0.000733758	0	0.000485255	0.00573979	0	0.0989327	0	0.00295934	0	0	0	0	0	0	0	0	0.020925	0	0.0113804	0	0	0	0	0	0.0108635	0.00276655	0	0	0	0	0	0.00238098
PRJNA450340	SRR8534173	HC	0.0446482	0.424222	0.0554779	0.0586504	0.0177487	0.00127888	0.0355608	0.0189968	0.0218558	0	0.0646654	0.0128598	0.0041747	0.00604521	0	0.0054931	0	0.000446059	0.0153423	0	0.00246409	0	0.00213214	0	0	0	0	0	0	0	0	0.010586	0	0.0221163	0	0	0	0.00221645	0	0	0.00896078	0.000193147	0	0	0	0	0.00168954
PRJNA450340	SRR8534174	RA	0.0517971	0.0660898	0.0148947	0.00696559	0.0135517	0.00846734	0.0400185	0.00845853	0.0161382	0	0.00946471	0.00916323	0.00404907	0.195701	0.00327356	0.00876286	0	0.000236028	0.00729626	0.00140043	0.00820459	0	0.0220621	0	0	0	0	0	0.00824185	0	0	0	0	0.00389779	0.00358149	0	0	0.000683282	0	0	0.00231129	0	0	0	0	0	0.233166
PRJNA450340	SRR8534175	RA	0.0410116	0.167925	0.0200339	0.0115713	0.101034	0.0206454	0.0352844	0.014569	0.0150696	0	0.0179487	0.0122113	0.00849305	0.0156701	0	0.022581	0	0.000462573	0.0106076	0.00224651	0.0158772	0	0.0394913	0	0	0	0	0	0	0	0	0	0	0.00824258	0.00584979	0	0	0.000519885	0	0	0.00321349	0	0	0	0	0	0.214519
PRJNA450340	SRR8534176	RA	0.0226102	0.711368	0	0.0145358	0.0135466	0	0.0175302	0.00660201	0.00721005	0	0	0.020572	0.0194778	0.00130281	0	0.00489377	0	0	0.000791767	0	0.00562593	0	0	0	0	0	0	0	0	0	0	0.0107393	0	0.0334047	0	0	0	0.00344454	0	0	0.0142036	0	0	0	0	0	0.00613431
PRJNA450340	SRR8534177	RA	0	0.548104	0	0.0129984	0.0363119	0	0.0225914	0.00404397	0.0139598	0	0.0106587	0.0185831	0.0786126	0.0143754	0	0.00933088	0	0	0.0166874	0.000607267	0.00598192	0	0	0	0	0	0	0	0	0	0	0.0176408	0	0.0178858	0.00176801	0	0	0	0	0	0.00374016	0	0	0	0	0	0.00794394
PRJNA450340	SRR8534178	RA	0.00422862	0.0696515	0.122854	0.126329	0.00216483	0	0.0235801	0.0104596	0.0636565	0	0.00963975	0.0115869	0.0159447	0.0117606	0	0.00176722	0	0	0.0233541	0	0.00703912	0.000173081	0.00966839	0	0	0.000124511	0	0	0.00988118	0	0	0.00301979	0	0.00964742	0.000658775	0	0	0.00216442	0	0	0.0171723	0	0	0	0	0	0.0562707
PRJNA450340	SRR8534179	RA	0.0679647	0.0915211	0.0656686	0.149781	0.00146994	0	0.0464851	0.0166844	0.0707944	0	0.0265387	0.00725007	0.0048142	0.0117625	0.0142059	0	0.000195458	0.0011013	0.0194418	0	0.0096614	0.00291299	0.0124381	0	0	0.000579756	0	0	0.0211345	0	0	0	0	0.0202069	0.000662106	0	0	0.00519133	0	0	0.0123557	0	0	0	0	0	0.011395
PRJNA450340	SRR8534180	RA	0.00508414	0.221309	0	0.0778345	0.139329	0	0.10204	0.00939287	0.00962414	0	0	0.0193056	0.0183594	0	0	0.000836861	0	0	0.0226837	0.000198871	0.0385622	0	0	0	0	0	0	0	0	0	0	0.00397326	0	0.100004	0.00672313	0	0	0.000639577	0	0	0.00809132	0.000468554	0	0	0	0	0.00212993
PRJNA450340	SRR8534181	RA	0.0243461	0.432531	0.0084177	0.0537578	0.119107	0	0.0611358	0.00787504	0.00722926	0	0	0.0159553	0.0121162	0.000954037	0.000695389	0.000235573	0	0	0.0156526	0	0.0149486	0	0	0	0	0	0	0	0	0	0	0.00428139	0	0.0359161	0.00181147	0	0	0.061653	0	0	0.00225545	0	0	0	0	0	0.000574681
PRJNA450340	SRR8534182	HC	0.022722	0.142806	0.271905	0.019652	0.0126306	0.000829818	0.0215072	0.0115552	0.0334139	0	0.0109016	0.00884533	0.00925604	0.0269017	0.00216346	0.00165923	0	0.000572483	0.00748589	0.0015939	0.0150453	0	0.000732014	0	0	0	0	0	0	0	0	0.0136118	0	0.0169692	0.00399101	0	0.00196269	0.0063612	0	0.00111945	0.00879975	0	0	0	0	0	0.023978
PRJNA450340	SRR8534183	RA	0.00515088	0.364606	0.052281	0.0292285	0.0244634	0	0.0470703	0.0210429	0.0157485	0	0	0.0158399	0.0557983	0.0205738	0	0.0041779	0	0	0.0154058	0	0.0586228	0	0	0	0	0	0	0	0	0	0	0.0501165	0	0.0187786	0	0	0	0.0111055	0	0	0.0109423	0	0	0	0	0	0.000221893
PRJNA450340	SRR8534184	RA	0.0113336	0.395595	0.0687008	0.0800981	0.0223776	0	0.0597343	0.0218252	0.0128172	0	0	0.00865322	0.0706081	0.0122146	0	0.00269461	0	0	0	0	0.0322485	0	0.00423921	0	0	0	0	0	0.00418334	0	0	0.00647848	0	0.0237092	0	0	0	0.0055813	0	0	0.00644621	0	0	0	0	0	0.00239009
PRJNA450340	SRR8534185	HC	0.0619264	0.345355	0.0327232	0.0540153	0.0124559	0.00709234	0.020011	0.0213998	0.00916618	0	0.0111669	0.0239225	0.00312129	0.00596812	0	0	0.000134905	0.000360025	0.0197196	0.000435838	0.0151265	0.000603904	0.00161694	0	0.0286688	0.000172425	0	0	0	0	0	0	0	0.0044981	0.000322505	5.99e-05	0	0.00193586	0	0	0.00227354	0	0	0	0	0	0.117422
PRJNA450340	SRR8534186	HC	0.0401507	0.398051	0.0118605	0.0112596	0.0178754	0	0.0536653	0.00537229	0.0138502	0	0	0.00875477	0.00250854	0.0103055	0.0050604	0.00920484	0	5.38e-05	0.0196109	0.00104687	0.0192073	0	0	0	0	5.38e-05	0	0	0	0	0	0.00622255	0	0.0256924	0	0	0	0.00260496	0	0	0.0072849	7.07e-05	0	0	0	0	0
PRJNA450340	SRR8534187	HC	0.152644	0.0766222	0.0390071	0.00681243	0.0306225	0	0.0134102	0.00772163	0.0431809	0	0.00975455	0.004919	0.000726375	0.00630567	0.00789926	0	0	0.00208522	0	0	0.0045699	0.000367782	0.00234284	0	0	0	0	0	0.00754325	0	0	0	0	0.00515364	0.000410718	0.000539526	0	0.00584213	0	0.0167479	0.00328743	0	0	0	0	0	0.00232137
PRJNA450340	SRR8534188	HC	0.031583	0.255503	0.115641	0.0142717	0.224655	0	0.0295588	0.0238006	0.0427095	0	0.0257229	0.00172647	0.00559368	0.0414838	0	0.00441228	0	0	0.0055124	0	0.0267198	0	0	0	0.0199204	0	0.000513535	0	0.00192596	0	0	0.00293285	0	0.0148292	0.0126037	0	0	0.00513049	0	0	0.0086519	0	0	0	0	0	0.0084954
PRJNA450340	SRR8534189	MS	0.0022889	0.215622	0.0568619	0.0768022	0.0198812	0.0808225	0.0622454	0.011585	0.00618583	0	0.00648866	0.0425874	0.0104038	0.00614158	0	0.00104202	0.00033701	0	0.00253225	0	0.0163349	0	0.0107675	0	0	0	0	0	0.00865469	0.0147106	0	0.00172311	0	0.00516273	0	0	0	0.00712378	0	0.000420453	0.0495411	0	0	0	0	0	0.0351331
PRJNA450340	SRR8534190	MS	0.111378	0.163918	0.0684242	0.049543	0.0337435	0	0.0335371	0.0029583	0.037627	0	0.0202008	0.0660657	0.00490021	0.00103709	0.00327678	0.0775916	0	0	0.0233838	0	0.0120527	0.00013484	0.00674113	0	0	0	0	0	0	0	0	0.00495899	0	0.00830342	0	0	0	0	0	0	0.0116034	0	0	0	0	0	0.00137682
PRJNA450340	SRR8534191	MS	0.0155041	0.429018	0	0.051141	0.00521273	0	0.0445642	0.000104734	0.0277552	0	0.0658884	0.0125545	0.00430463	0.00708892	0	0.0175369	0	0	0.00814891	0	0.00942391	0	0.00599562	0	0	0	0	0	0	0	0	0	0	0.0335497	0.000757973	0	0	0.00307008	0	0	0.0433669	0	0	0	0	0	0
PRJNA450340	SRR8534192	MS	0.0149657	0.414842	0.0410065	0.071275	0.101423	0	0.0216618	0.00721651	0.0188563	0	0.0238815	0.0124779	0.00738616	0.0138382	0	0.000740367	0.00011456	0	0.00246617	0	0.0287142	0	0.00707238	0	0.00773767	0	0.000142232	0	0	0	0	0.0357762	0	0.0184176	0.00554774	0	0	0.0050765	0	0	0.0143629	0	0	0	0	0	0.00929002
PRJNA450340	SRR8534193	MS	0.0648922	0.17325	0.0201457	0.0462298	0.0465161	0	0.0858999	0.0166483	0.0422172	0	0.0195022	0.0209711	0.00283758	0.0146728	0	0.0079762	0.000422508	0	0.0304796	0.00327932	0.0232368	0	0	0	0	0	0	0	0.023154	0	0	0.0054908	0	0.0201817	0.000744586	0	0	0.00776591	0	0	0.0085389	0.000519131	0	0	0	0	0.00425525
PRJNA450340	SRR8534194	MS	0.0144518	0.439509	0	0.081312	0.000567748	0.000585633	0.0269312	0	0.0399636	0	0.0712528	0.0185413	0.00998114	0.0080604	0.00121449	0	0	0	0.000253964	0	0.00892478	0	0.00297496	0	0	0	0	0	0.00417525	0	0	0	0	0.0133036	0.00421085	0	0	0.000620885	0	0	0.0221313	0	0	0	0	0	0.00559387
PRJNA450340	SRR8534195	MS	0.0115745	0.442011	0	0.0188054	0.00216366	0	0.0537908	0.00813993	0.0091029	0	0	0.0182326	0.0140845	0.00542427	0	0	0	0	0	0	0.0141689	0.000438416	0	0	0	0	0	0	0.00395147	0	0	0	0	0.0160428	0	0	0	0.00731883	0	0	0.00569759	0	0	0	0	0	0.0196561
PRJNA450340	SRR8534196	MS	0	0.463263	0.00347664	0.0508846	0.0044786	0	0.0488924	0	0.0244194	0	0.0092108	0.0121297	0.00504359	0.00855025	0.00059795	0.0300443	0	0.000477857	0.0149917	0	0.0061726	7.61e-05	0.00261463	0	0	0	0	0	0	0	0	0.00208385	0	0.0127745	0.000258701	0	0	0.00434962	0	0	0.0305023	0	0	0	0	0	0.00977373
PRJNA450340	SRR8534197	MS	0.0404353	0.224584	0.00554587	0.214985	0.00212554	0	0.0230915	0.00206069	0.0198497	0	0.0761007	0.0195316	0.00518255	0.00835884	0.00142033	0.000867984	0	0.00015306	0.0023339	0.00368858	0.0160722	0	0.00561736	0	0.00458459	0	0	0	0.00124876	0	0	0.0554826	0	0.0119113	0.0187054	0	0	0.000171837	0	0	0.0691047	0	0	0	0	0	0.0133538
PRJNA450340	SRR8534198	MS	0.0248016	0.476376	0.0499892	0.0419244	0.0548659	0	0.0346211	0.00583559	0.0181295	0	0.00337505	0.00694966	0.0179073	0.00541746	0.000416645	0.0198927	0	0	0.00113148	0.00174443	0.0139953	0.000198409	0.00166183	0	0	0.000705728	0	0	0.0134621	0	0	0.00456762	0	0.0042541	0	0	0	0.00613014	0	0	0.0107936	0	0	0	0	0	0.0168424
PRJNA450340	SRR8534199	UC	0.0110383	0.548102	0.0988413	0	0.00345906	0	0.00358893	0.0096771	0.00113988	0	0	0.0291499	0.00299145	0.00712637	0	0.000165006	0	0	0.00262046	0	0.0350368	0	0	0	0	0	0	0	0	0	0	0.00835487	0	0.000559414	0	0	0	0	0	0	0	0.000287662	0	0	0	0	0.0110675
PRJNA450340	SRR8534200	CD	0.18773	0.15622	0.0858327	0.0101383	0.032593	0	0.0313335	6.02e-05	0.0101509	0	0.00701478	0.00714121	0.00438184	0.003021	0.0277658	0.000841221	0.000130633	0.000330527	0.0184862	0.0194286	0.0128671	0	0	0	0	0	0	0	0.010897	0	0	0	0	0.0169477	0.00525649	0	0	0.00170123	0.000330527	0	0.0354548	0	0	0	0	0	0.00374301
PRJNA450340	SRR8534201	UC	0.168908	0.0169325	0.08741	0.0122721	0.101325	0	0.0164098	0.00890839	0.00621829	0	0.00272257	0.0123436	0.00511428	0.0112254	0	0	0.00049931	0	0.00416102	0.00103245	0.00469078	0.000375286	0.020922	0	0	0	0	0	0.00915015	0	0	0	0	0.00326777	0.000974736	0	0	0.00502619	0	0	0	0	0	0	0	0	0.004034
PRJNA450340	SRR8534202	UC	0.0575484	0.171102	0.0852133	0.040906	0.00316315	0	0.0436606	0.00556237	0.0762017	0	0	0.00185054	0.00843132	0.0328495	0.00920354	0.0403417	0	0.00010982	0.0153691	0.035049	0.00696786	0	0.00546587	0	0	0.000190162	0	0	0.00364449	0	0	0	0	0.00820492	0.00559977	0	0	0.00166307	0	0	0.00865272	0.00260038	0	0	0	0	0
PRJNA450340	SRR8534203	CD	0.0286439	0.189742	0.152237	0.0240397	0	0	0.0467884	0.00701265	0.0666786	0.00601127	0.00737093	0.0141279	0.0151097	0	0	0.286874	0	0	0.026847	0	0.00904738	0	0	0	0.0177118	0	0	0	0	0	0	0	0	0.019121	0	0	0	0	0	0	0.0082776	0	0	0	0	0	0
PRJNA450340	SRR8534204	UC	0.0166299	0.0242229	0.0373346	0.005087	0.194972	0	0.0206659	0.00506913	0.0010639	0	0.00732767	0.0164106	0.0215212	0.00450529	0	0	0	0	0	0	0.00256493	0	0.050673	0	0	0	0	0	0	0	0	0	0	0.00730522	0	0	0.000841914	0	0	0	0	0	0	0	0	0	0.00212536
PRJNA450340	SRR8534205	UC	0.00510906	0.257354	0	0.158278	0.0544805	0	0.0836619	0.0121965	0.0511938	0	0.00357069	0.00408589	0.0281078	0.0122212	0.000778854	0.000172751	0	0	0.0285609	0	0.0207655	0	0.00269561	0	0	0	0	0	0	0.000490225	0	0.000690531	0	0.0502169	0.0069552	0	0	0.0048254	0.000950363	0	0.00657065	0	0	0	0	0	0.00192652
PRJNA450340	SRR8534206	UC	0.036326	0.310547	0.137569	0.058197	0.00229298	0	0.0484452	0.0112905	0.0280268	0	0.0365077	0.00687419	0.00119939	0.00598585	0.00309892	0.000746473	0	0.000240662	0.0199114	0	0.0177866	0	0	0	0	0	0	0	0	0	0	0.00368588	0	0.0128704	0	0	0	0	0	0	0.00981283	0.000262269	0	0	0	0	0.00525362
PRJNA450340	SRR8534207	UC	0.105288	0.0858859	0.0444283	0.0277909	0.00730015	0	0.0266747	0.00171043	0.0706517	0	0	0.00404601	0.00563667	0.0158956	0.013071	0.0647871	0	0.000939153	0.0192636	0.0150561	0.0174853	0	0.00974451	0	0	0.000548845	0	0	0.00934422	0	0	0.0016985	0	0.00566433	0.00334345	0	0	0.00120456	0	0	0.00432703	0.00356203	0	0	0	0	0
PRJNA450340	SRR8534208	UC	0.022743	0.233745	0.0519993	0.151518	0.0772334	0	0.0557548	0.00405327	0.0644478	0	0.0117787	0.0216229	0.0220752	0.0125827	0	0.0172529	0	0	0.0222774	0	0.0155569	0.000113401	0.00327008	0	0	0	0	0	0	0	0	0.00465594	0	0.0100775	0.00235244	0	0	0	0.00576607	0	0.00668371	0	0	0	0	0	0.00084751
PRJNA450340	SRR8534209	HC	0.00246066	0.229184	0.159439	0.0434703	0.00865998	0.0234203	0.0177994	0.00510887	0.00695535	0	0.013107	0.0117947	0.00343256	0.00825354	0	0	0	0	0.0114562	0	0.0156673	0.00118181	0.00469876	0	0.0251384	0	0	0	0	0	0	0	0	0.0077973	0	0	0	0.00492632	0	0.00558834	0.00420225	0	0	0	0	0	0.0991185
PRJNA450340	SRR8534210	HC	0.258509	0.104529	0.199526	0.0439907	0	0	0.0113346	0.000936715	0.0206098	0	0.0479255	0.00434363	0.00181152	0.0108743	0.0493816	0.000701648	0	0.00388406	0.0131468	0.0165485	0.0106326	0	0.0067207	0	0	0	0	0	0	0	0	0	0	0.00485691	0.00226766	0	0	0	0	0	0.0158328	0	0	0	0	0	0
PRJNA450340	SRR8534211	MS	0.0156507	0.454364	0.036353	0.0171423	0.0477703	0.0079007	0.0470219	0.0179592	0.00937052	0	0.0117564	0.011469	0.00605996	0.00939149	0	0	0	0	0.000572785	0	0.0410632	0	0.0206062	0	0.0096971	0	0	0	0	0	0	0.00412789	0	0.00799153	0.000629369	0	0	0.000559884	0	0	0.0100793	0	0	0	0	0	0.00987082
PRJNA450340	SRR8534212	MS	0.00766642	0.310542	0.0051008	0.0311663	0.0191333	0	0.0453038	0	0.0776232	0	0.00965352	0.0156394	0.010146	0.0014437	0	0.0335452	0	0.00202073	0.0141626	0	0.00604005	0	0.000969906	0	0	0	0	0	0	0	0	0.00571535	0	0.0131885	0	0	0	0.00786329	0	0.000801775	0.0243822	0	0	0	0	0	0.0161438
PRJNA450340	SRR8534213	HC	0.0377368	0.479013	0.00877533	0.0135528	0.0261298	0	0.0472356	0.00616079	0.0187118	0	0.000543109	0.0111208	0.00189541	0.0111059	0.00314065	0.00849083	0	0.000103317	0.0204566	0.000773628	0.0182504	0	0	0	0	0	0	0	0.00134564	0	0	0.00473481	0	0.0173522	0	0	0	0.00200636	0	0	0.0088422	0	0	0	0	0	0
PRJNA450340	SRR8534214	HC	0.00938136	0.414573	0.0800834	0.0317656	0.0255927	0	0.0496815	0.00412843	0.0277168	0	0.00111399	0.00831642	0.00668935	0.00699749	0.00257509	0.0151921	0	9.97e-05	0.0202375	0	0.00923354	0	0.000853654	0	0	0	0	0	0.00417567	0	0	0.00229694	0	0.0148522	0	6.1e-05	0	0.00891576	0	0	0.00690507	0	0	0	0	0	0
PRJNA450340	SRR8534215	HC	0.125808	0.0623677	0.0608613	0.0251285	0.000659991	0.0184262	0.031071	0.0116869	0.037079	7.51e-05	0.0621065	0.00232418	0.00114591	0.00905957	0.0224814	0.0196957	0	0.00257085	0.0141926	0.0738944	0.00915908	0	0.00471837	0	0	0.000292739	0	0	0.0183144	0	0	0.00706713	0	0.0176309	0.000670007	0	0	0.00111983	0.00181632	0	0.0044717	0.00033627	0	0	0	0	0.000133127
PRJNA450340	SRR8534216	HC	0.114886	0.118197	0.0233309	0.0126058	0.00389659	0.00207239	0.0372958	0.0119024	0.0287261	0	0.0356369	0.00188622	0.000166863	0.00890507	0.0107246	0.106599	0	0.00054374	0.0214939	0.0307251	0.0236303	0	0.0130176	0	0	0.000170828	0	0	0.00502648	0	0	0.0147847	0	0.0125496	0.00037593	0	0	0.000730195	0	0.000879359	0.00964278	0	0	0	0	0	0.000394574
PRJNA450340	SRR8534217	HC	0.040366	0.0620554	0.0437932	0.0166849	0.00869211	0.0181999	0.0307683	0.003437	0.0171996	0	0.00242836	0.00290164	9.58e-05	0.00777895	0	0	0	0	0.0197384	0.0111788	0.0203189	0	0.0314363	0	0.036851	7.45e-05	0	0	0.00487858	0.000438269	0	0.00350799	0	0.0152239	0	0.00132037	0	0	0	0	0	0	0	0	0	0	0.0251113
PRJNA450340	SRR8534218	HC	0.122057	0.025767	0.00710838	0.0237452	0.00634095	0.00896433	0.0254472	0.00206963	0.0122217	0	0.00209955	0.00253079	0.000121823	0.0418943	0	0.00689478	0	0.00105852	0.021387	0.0310123	0.013074	0	0.0839217	0	0.025223	0	0	0	0.0131717	0.0015848	0	0	0	0.0073477	0.000546426	0.000930496	0	0	0.00051442	0	0	0	0	0	0	0	0.0189818
PRJNA450340	SRR8534219	UC	0.0776487	0.197905	0.114688	0.112399	0.00391316	0	0.0284377	0.00380385	0.0371123	0	0	0.0151867	0.00136202	0.00266079	0.0145928	0.0526731	0	0.00065931	0.0247724	0	0.0114587	5.87e-05	0.00912423	0	0	0	0	0	0	0	0	0.00123622	0	0.0154217	0.00326823	0	0	0.000246388	0.000396542	0	0.0138728	0	0	0	0	0	0.0193159
PRJNA450340	SRR8534220	UC	0.052282	0.278139	0.0540196	0.0956139	0.00508617	0	0.0337253	0.0140264	0.0240507	0	0	0.0173726	0.00584985	0.00306406	0.00477451	0.0245594	0	0.000758464	0.0299206	0	0.0219251	0	0.00140037	0	0	0	0	0	0	0	0	0	0	0.0322871	0.0118975	0	0	0.00223108	0	0	0.0211108	0	0	0	0	0	0.0230365
PRJNA450340	SRR8534221	UC	0.0216305	0.308873	0.12159	0.00658233	0.0389381	0.000619577	0.0277047	0.00599699	0.0119667	0	0	0.0031164	0.0262717	0.00980278	0	0.000312132	0	8.29e-05	0.00791943	0	0.0188994	0	0.00515198	0	0	0	0	0	0	0	0	0.00413737	0	0	0.00577064	0	0	0.00060185	0	0	0.00826522	0	0	0	0	0	0
PRJNA450340	SRR8534222	UC	0.00671374	0.361785	0.157069	0.00292637	0.0476292	0	0.0270524	0.00360389	0.00348464	0	0	0.00194569	0.0388717	0.00434887	0	0	0	0	0	0	0.00992187	0	0.00478495	0	0	0	0	0	0	0	0	0	0	0	0	0	0	0.00129814	0	0	0.00822195	0	0	0	0	0	0
PRJNA450340	SRR8534223	UC	0.017445	0.150841	0.0875837	0.0196215	0.0320059	0	0.0440814	0.0196744	0.0350721	0	0.00466045	0.00956922	0.00424119	0.0100456	0.0023098	0.000858723	0	0.000148335	0.0239744	0.00230693	0.0198802	0	0.042264	0	0	0	0	0	0	0	0	0.00400351	0	0.00884134	0.0047454	0	0.000436941	0.0572302	0.00286947	0.0012203	0.00973413	0	0	0	0	0	0.00612658
PRJNA450340	SRR8534224	UC	0.0208472	0.0927702	0.0398781	0.0394417	0.0283259	0	0.038424	0.00848138	0.0567265	0	0	0.00854585	0.0180691	0.0054815	0.00466399	0	0	0.000185213	0.0253049	0.00368525	0.0200245	0	0.0124354	0	0	0	0	0	0.01552	0	0	0.00156374	0	0.00456491	0	0	0	0.0496947	0.00327502	0.00374757	0.0149072	0.000439667	0	0	0	0	0.00058507
PRJNA450340	SRR8534225	UC	0.0439871	0.175185	0.0597569	0.0187723	0.0322591	0	0.0422348	0.0132776	0.0567838	0	0	0.0101971	0.00751861	0.00467708	0.00560041	0	0	0.000144741	0.0145899	0.00877381	0.020254	0	0.0128513	0	0	0	0	0	0.0063824	0	0	0.00371618	0	0.00560361	0.000822426	0	0	0.0826246	0.00277077	0.00223427	0.0114112	0	0	0	0	0	0.000991847
PRJNA450340	SRR8534226	MS	0.0190535	0.272953	0.0165001	0.0108208	0.047516	0	0.0647	0.00846418	0.0243227	0	0.00898079	0.0125612	0.0102108	0.029543	0.00420164	0	0	0	0.0230245	0	0.0418629	0.000627692	0.0241826	0	0	0	0	0	0	0	0	0.00524284	0	0	0	0	0	0	0.00183664	0	0.0203998	0	0	0	0	0	0
PRJNA450340	SRR8534229	CD	0.0266085	0.488557	0	0.00918089	0.0463483	0	0.0272129	0.0229589	0.00104852	0	0	0.0203254	0.0326658	0	0	0.000201672	0	0	0	0	0.00768381	0	0	0	0	0	0	0	0	0	0	0.0921009	0	0	0	0	0	0	0	0	0	0.00237776	0	0	0	0	0.00400345
PRJNA450340	SRR8534230	CD	0.0888684	0.238651	0	0	0.0126312	0	0.0121703	0.0283359	0.000900228	0	0	0.0411776	0.139154	0	0	0	0.000529046	0.00126334	0	0	0.0494301	0	0	0	0	0	0	0	0	0	0	0.176657	0	0	0	0	0	0	0	0	0	0	0	0	0	0	0.00482992
PRJNA450340	SRR8534231	CD	0.124881	0.333538	0.038578	0.0683903	0.00953592	0	0.0260319	0.00583018	0.0325181	0	0	0.0147715	0.0142801	0.00140222	0.00202502	0	0	0	0.0228477	0.0014068	0.0033446	0	0.00199787	0	0	0	0	0	0.00127219	0	0	0.00532668	0	0.00763418	0.0115838	0	0	0.00438289	0	0	0.00580472	0	0	0	0	0	0.00114936
PRJNA450340	SRR8534232	UC	0.0271738	0.200939	0.0105162	0.060146	0.00587981	0	0.0363503	0.0114283	0.00333716	0	0.00401712	0.0104687	0.000686035	0.0435942	0	0	0	0	0.0231324	0.000735032	0.0203727	0.000592068	0.000703398	0	0	0	0	0	0.00163355	0	0	0.00254716	0	0.0585759	0.00393198	0	0	0.000242173	0.00127595	0	0.00523613	0	0	0	0	0	0.000512547
PRJNA450340	SRR8534233	CD	0	0.00508522	0	0.00741405	0	0.0375553	0.0027944	0.000558991	0.00224693	0	0.00121477	0.00641679	0.00229209	0.000183139	0	0	0	0	0.000797211	0.0243313	0.000269354	0	0.000509139	0	0	0	0	0	0	0	0	0	0	0.00556467	0	0	0	0.000209067	0	0.00977384	0	0.840165	0	0	0	0	0.000959246
PRJNA450340	SRR8534234	UC	0.0343921	0.397572	0	0.178609	0.00432992	0	0.00368915	0.000196025	0.00121897	0	0	0.0263598	0.0741215	0.00486676	0	0	0	0.000693798	0.0276149	0.0800927	0.0029983	0	0	0	0	0	0	0	0	0	0	0.00738066	0	0	0	0	0	0	0	0	0	0	0	0	0	0	0.034055
PRJNA450340	SRR8534235	UC	0.00965733	0.571004	0.0434093	0.0313444	0.00689923	0	0.0409575	0.0105989	0.000294755	0	0	0.000838649	0.00287778	0.0519131	0	0.000684976	0	0.000152493	0.00577698	0	0.0168122	0	0	0	0	0	0	0	0	0	0	0.00445417	0	0.0151715	0.00770021	0	0	0.000987812	0.00423959	0	0.00358327	0	0	0	0	0	0.000361323
PRJNA450340	SRR8534236	CD	0.00882438	0.380031	0.103077	0.065705	0.0306342	0	0.0229341	0.0264602	0	0	0	0.0152274	0.105192	0.00822405	0	0	0	0	0	0	0.0485903	0	0	0.00286602	0.000402408	0	0	0	0	0	0	0.0134592	0	0.0140899	0.00239234	0	0	0.00104913	0	0	0	0	0	0	0	0	0.00303906
PRJNA450340	SRR8534237	CD	0.0198153	0.303672	0.0550759	0.0536071	0.0512912	0	0.0350003	0.0154268	0.0107214	0	0.00705266	0.0177245	0.135159	0.0117273	0	0.00957512	0	0	0	0.000452045	0.0333768	0.000181293	0	0	0	0.000240361	0	0	0.00137209	0	0	0.0108233	0	0.011594	0.00292795	0	0	0.00263261	0	0.00121498	0.00464092	0	0	0	0	0	0.00788966
PRJNA450340	SRR8534238	CD	0	0.00286702	0	0.0085851	0	0.0250428	0	9.07e-05	0.000111177	0.000169311	0	0.241211	0.017852	0.000332362	0	0	0	0	0	0.178289	0	0	0	0	0	0	0	0	0	0	0	0	0	0.0166315	0	0	0	0.000614294	0	0.0401065	0	0.27414	0	0	0	0	0.00898553
PRJNA450340	SRR8534239	CD	0	0.295853	0.0289101	0.0153233	0.0626701	0	0.0326397	0.0101787	0.000943183	0	0	0.00699845	0.26065	0.00354553	0	0	0	0	0	0	0.0259891	0	0	0	0	0	0	0	0	0	0	0.00850025	0	0.00995283	0.00362563	0.000465839	0	0	0	0	0	0.000288322	0	0	0	0	0.00192147
PRJNA450340	SRR8534240	HC	0.170075	0.151796	0.180468	0.0380701	0.0228628	0	0.0437651	0.00222797	0.0321244	0	0.00835566	0.0099907	0.000721698	0.00233305	0.0223864	0	0.000498193	0.00293604	0.0216037	0	0.00962828	0.00198679	0	0	0	0.000498193	0	0	0.005944	0	0	0.0126465	0	0.013894	0.00328122	0	0	0	0	0	0.00787646	0.000109864	0	0	0	0	0.00174948
PRJNA450340	SRR8534241	CD	0.00415649	0.530128	0	0.00579305	0.00819553	0	0.0304823	0	0	0.0239989	0	0.0154501	0.0960741	0.00100074	0	0.063069	0	0	0.000177438	0.0349668	0.0237415	0	0	0.00069044	0	0	0	0	0	0	0	0	0	0.00801744	0	0	0	0.000356995	0	0	0	0.00128066	0	0	0	0	0
PRJNA450340	SRR8534242	UC	0.0456475	0.278997	0.0543521	0.0794099	0.0280176	0.00187099	0.036681	0.0178482	0.00940822	0	0.0382263	0.0108471	0.00612497	0.0132925	0.00175678	0	0.000559491	0.000327788	0.0079515	0.0966504	0.0340727	0	0	0	0	0	0	0	0	0	0	0.00602953	0	0.0492813	0	0	0	0	0	0	0.0256761	0	0	0	0	0	0.00236677
PRJNA450340	SRR8534243	UC	0.0105433	0.273734	0.207073	0.00943917	0.0457912	0.000583767	0.0148124	0.00599828	0.029549	0	0.0422859	0.00326478	0.00324381	0.0563266	0.00110303	0.000201469	0	0	0.00720305	0.0353329	0.0155096	0	0.000277175	0	0	0	0	0	0.00693648	0	0	0.00594947	0	0.0421784	0	0	0	0.00216729	0	0	0.00356963	0	0	0	0	0	0.00161855
PRJNA450340	SRR8534244	UC	0.147282	0.352585	0.144319	0.0102856	0.0145936	0	0.0151708	0.00590094	0.0202023	0	0.00686679	0.00332999	0	0.00480965	0.0272815	0	0.00142846	0	0.00259504	0	0.00704572	0	0.00350286	0.00283035	0	0.00253048	0	0	0	0	0	0	0	0.00334472	0.00121237	0	0	0.00512348	0	0	0.00147167	0	0	0	0	0	0
PRJNA450340	SRR8534245	UC	0.0338808	0.419745	0.0287887	0.0353704	0.0214608	0	0.0241476	0.00981352	0.0213331	0	0.00721982	0.00685352	0.00431549	0.0103925	0.00113548	0.0217181	0	0	0.00980991	0	0.0105309	0	0.00328068	0.00413514	0	0.000164517	0	0	0	0	0	0	0	0.00667896	0.00362991	0	0	0.00478504	0	0	0.00825043	0	0	0	0	0	0.000433152
PRJNA450340	SRR8534246	UC	0.0311507	0.375672	0.0359539	0.0356639	0.0211452	0	0.0303412	0.00892451	0.0238987	0	0.00584622	0.00829226	0.00512623	0.0121925	0.00295324	0.019155	0	0.000208324	0.00970036	0	0.0113412	0	0.00307871	0.00580651	0	0	0	0	0	0	0	0	0	0.00814531	0.00527543	0	0	0.00234647	0	0	0.00697423	0	0	0	0	0	0.000706248
PRJNA450340	SRR8534247	UC	0	0.0855812	0.0193764	0.0232088	0.163914	0	0.052217	0.0170888	0.0188127	0	0.00909971	0.0179686	0.0047727	0.0461593	0	0	0	0	0.00162136	0.00108151	0.0131086	0	0.0119217	0	0	0	0	0	0	0	0	0.00695609	0	0.0506285	0	0	0	0.0121692	0	0	0.00711244	0	0	0	0	0	0.000676519
PRJNA450340	SRR8534248	UC	0.112397	0.170662	0.168752	0.0104475	0.0499958	0.0198449	0.015479	0.00601219	0.00919182	0	0.00391695	0.0210627	0.0341267	0.00381315	0	0	0.000229573	0	0.0171451	0	0.00585164	0	0.00706048	0	0.00844482	0	0.00258975	0	0.0010487	0.00247772	0	0.00129106	0	0.0101369	0	0	0	0.00150044	0	0	0	0.000865006	0	0	0	0	0.00849021
PRJNA450340	SRR8534249	UC	0.0194373	0.13499	0.179796	0.0136913	0.0902002	0	0.0284629	9.26e-05	0.0158806	0	0	0.00690961	0.00389273	0.0116394	0.00451916	0	0	0	0.00125498	0.0876989	0.01162	0	0.00744278	0	0	0.000172357	0	0	0	0	0	0.00333736	0	0.00982347	0.00169914	0	0	0	0	0	0.0185907	0	0	0	0	0	0.00421956
PRJNA450340	SRR8534250	HC	0.0335241	0.215257	0.0834727	0.0763033	0.0107988	0.100692	0.0440998	0.0122848	0.0150213	0	0.0124939	0	0.00593266	0.00963585	0	0.0236066	0	0	0.0111447	0.00130056	0.0134168	0	0.00354165	0	0	0	0	0	0.00306879	0	0	0.00815699	0	0.00612376	0.00302304	0	0	0.00753802	0	0	0.0100701	0	0	0	0	0	0.0160494
PRJNA450340	SRR8534251	HC	0.0569994	0.333978	0.0503951	0.0561882	0.0239073	0	0.0400676	0.00923085	0.0425116	0	0.0248479	0.00952416	0.0214139	0.00201459	0	0.0535721	0	0.000740416	0.0212263	0	0.00514592	0	0.00125334	0.00109281	0	0	0	0	0	0	0	0.0103677	0	0.0175149	0	0	0	0	0	0	0.00702368	0	0	0	0	0	0
PRJNA450340	SRR8534252	HC	0.239252	0.0668911	0.0911636	0.014085	0.00107146	0.0514187	0.0113932	0.00126548	0.0108604	0	0.00954396	0.00420835	0.00140017	0.00287616	0.0610073	0.00199041	0.000129933	0.0160211	0.0126598	0	0.00485091	0.005329	0.000515729	0.00860781	0	0.00159963	0	0	0.00451191	0	0	0.00252247	0	0.00439955	0.000350388	0	0	0.000515729	0	0	0.00273865	0	0	0	0	0	0
PRJNA450340	SRR8534253	UC	0.170818	0.0540184	0.135891	0.0272638	0.048828	0.0321097	0.026467	0.00871721	0.0259335	0	0.00856168	0.00511763	0.00988061	0.0161122	0.00917741	0.00608681	0	0.00138751	0.00610784	0.0490465	0.013907	0	0.00835984	0.000624605	0	0.00123012	0	0	0.0091742	0	0	0	0	0.00986233	0	0	0	0.000222834	0.00406312	0	0.0128297	0.00250497	0	0	0	0	0.000128401
PRJNA450340	SRR8534254	UC	0.021488	0.279061	0.0698096	0.0296668	0.141846	0.0129497	0.0371987	0.0171744	0.0132547	0	0.0107135	0.00718724	0.0127583	0.0188264	0.00253655	0.00249764	0	0	0.00150307	0.0265098	0.0303617	0	0.0094012	0	0	0	0	0	0.00849247	0	0	0	0	0.0363071	0	0	0	0.000717565	0.00829422	0	0.0119104	0.000766764	0	0	0	0	0
PRJNA574565	SRR10193777	RA	0.0529667	0.0732617	0.0812667	0.103485	0.0298122	0.00426382	0.122486	0.00172699	0.045526	0	0.0165989	0	0.000482743	0.00227493	0.0120601	0	0.0133895	0.0132678	0.0230995	0.0075596	0.0107072	0.0169185	0	0.0015822	0	0.00572289	0	0	0.00661882	0	0	0.00227854	0	0.00310036	0.0121725	0.017527	0.00389752	0	0	0	0.00669642	0.00377583	0	0	0	0	0
PRJNA574565	SRR10193778	HC	0.115407	0.0626617	0.180606	0.034262	0.0728544	0	0.00843372	0.000436877	0.0291006	0.037735	0.00515762	0.00597912	0	0	0.0173949	0	0.0192961	0.0259546	0.028054	0	0.0149977	0.0249302	0	0.00390325	0	0	0	0	0	0	0	0	0	0.0226936	0.00717423	0	0.00273523	0	0	0	0	0.00512547	0	0	0	0	0
PRJNA574565	SRR10193779	HC	0.0526114	0.0502777	0.0594867	0.0181057	0.00656238	0	0.0420417	0	0.297477	0	0.0175631	0.00440312	0.0163157	0.0014675	0.0258351	0.00149759	0.00858666	0.00808175	0.00610706	0.000539638	0.00766959	0.0103899	0	0.00283892	0	0.00743258	0	0	0.0102562	0	0	0.0057998	0	0.0290899	0.0253929	0	0.00678341	0	0.00901943	0	0.00411461	0	0	0	0	0	0
PRJNA574565	SRR10193780	HC	0.126292	0.0872459	0.113439	0.0551708	0	0.00125237	0.0831412	0	0.00218239	0	0	0.0685118	0.0113472	0.0128951	0.0206886	0	0	0.046288	0.0315358	0.0203537	0.00662177	0	0	0.00483456	0	0	0	0	0	0	0	0	0	0.0164524	0	0	0	0	0	0	0	0	0	0	0	0	0.00955448
PRJNA574565	SRR10193781	HC	0	0.0413133	0.0379958	0	0.0656474	0.206856	0.0223135	0.00654897	0.00163187	0	0.00185999	0.0186779	0.061278	0.00126543	0	0	0.0209414	0.00255022	0.00209371	0.0377387	0.0462605	0	0	0	0	0	0	0	0.0140269	0.0480359	0	0	0	0	0	0	0.0367862	0	0	0	0	0.0243367	0	0	0	0	0.037635
PRJNA574565	SRR10193782	RA	0.037512	0.047811	0.462994	0.00358541	0.0148076	0.015831	0.0468258	0	0.0261831	0	0.0154262	0.0143582	0.00398717	0.00748644	0.016995	0	0	0.0188518	0.00803725	0	0.0188244	0.0113624	0	0.00105588	0	0	0	0	0.00372557	0	0	0.00140884	0	0.00898906	0.0121114	0	0	0	0	0	0	0	0	0	0	0	0.0176036
PRJNA574565	SRR10193783	HC	0.0161888	0.0198295	0.00495215	0.0102622	0.00168043	0.00314287	0.0155353	0	0.0154374	0	0.00372332	0.0153686	0.0103485	0	0.00346014	0	0.00518022	0.0140469	0.0215203	0	0.0111559	0.000939639	0	0.000523588	0	0.0186179	0	0.00193095	0.00386574	0.00770525	0	0	0	0.00467405	0	0	0.00677732	0.00661211	0	0.00600631	0.00176573	0.00440921	0	0	0	0	0
PRJNA574565	SRR10193784	RA	0.0327161	0.029445	0.0132453	0.0891393	0.00215858	0.0135465	0.131466	0.00189977	0.00926628	0.0166771	0.0114935	0.0413116	0.00457952	0.0101807	0.0238277	0	0.00496072	0.0280931	0.0537747	0.059819	0.0161719	0.00405946	0	0	0	0	0	0	0.0338483	0.00421164	0	0	0	0.0189193	0	0.00405946	0	0	0	0	0	0	0	0	0	0	0.000604621
PRJNA574565	SRR10193785	RA	0.18023	0.0531063	0.0746936	0.0421432	0.0633279	0	0.0460329	0	0.0366666	0.00543021	0.00583159	0.0212253	0.00107402	0	0.0352216	0.00310968	0.00368596	0.0257798	0.0247659	0.00612836	0.0135917	0	0.0014572	0.00374397	0	0.00950012	0	0	0.0137397	0	0	0	0	0.0264919	0.00639924	0	0	0	0	0	0	0	0	0	0	0	0.00678685
PRJNA574565	SRR10193786	RA	0.0350951	0.0231216	0.00827387	0.0261558	0.00250737	0.364456	0.074239	0.00663137	0.0532586	0	0.00316453	0.0142062	0	0.000509603	0.0179651	0	0.0296526	0.0147245	0.0309946	0.00887385	0.00191569	0	0	0.00504836	0.000833075	0.00228442	0	0	0.00710682	0	0	0	0	0.0110903	0.00715679	0.0179382	0.000729408	0	0.00974848	0	0.000522072	0	0	0	0	0	0.00570545
PRJNA574565	SRR10193787	RA	0.1251	0.0636441	0.123749	0.01453	0.0212747	0	0.106939	0	0.0778859	0	0	0.0215318	0	0.027279	0	0	0.0258752	0.0190769	0.0219445	0	0.00455378	0	0	0	0	0	0	0	0.047457	0	0	0	0	0.0165067	0.00793505	0.0290856	0.0077462	0	0	0	0	0.0134115	0	0	0	0	0.00321395
PRJNA574565	SRR10193788	HC	0.139456	0.0581998	0.141205	0.114721	0.00263201	0.000239413	0.055981	0.0020712	0.0313938	0	0.0553242	0.0106992	0.0108274	0.0103411	0	0	0.0256415	0.0213947	0.00577373	0	0.011718	0.0357078	0	0.00195796	0	0	0	0	0.0147888	0	0	0.0189599	0	0.00294811	0.0232822	0	0.00771079	0	0	0	0.000947457	0.00346404	0	0	0	0	0
PRJNA574565	SRR10193789	RA	0.376484	0.0808706	0.0800803	0.0857796	0.000287665	0	0.0153172	0	0.0643219	0	0	0.00508788	0	0.00452716	0.00853294	0	0.0176389	0.0160502	0.00814234	0.00731981	0.0075186	0	0	0	0	0	0	0	0.00732438	0	0	0	0	0.0133845	0.0147792	0	0.00222816	0	0	0	0	0	0	0	0	0	0
PRJNA574565	SRR10193790	RA	0.203782	0.0173925	0.188065	0.0283937	0.0398857	0	0.121638	0.0107779	0.043663	0	0.0269354	0.000204721	0.00762935	0.00202475	0.00665798	0	0.0101555	0.00904989	0.0125734	0.00241017	0.015136	0	0	0.00232141	0.00402423	0.00623552	0	0	0.0142428	0	0	0.00233028	0	0.0113603	0.00211447	0.0151812	0	0.00151139	0	0	0	0	0	0	0	0	0
PRJNA574565	SRR10193791	HC	0.0458048	0.0120072	0.0156831	0.0117862	0.0112611	0.00252381	0.010532	0.00180704	0.0130211	0	0.0019416	0.00670324	0.00184044	0.00647736	0.00596762	0.0032606	0.0110767	0.0248484	0.0322085	0	0.00508165	0.00865734	0	0.000792295	0	0.0213125	0	0.0028881	0.00520185	0	0	0.0050101	0	0.00404961	0	0.00642408	0	0	0	0.00837818	0.00298115	0	0	0	0	0	0
PRJNA574565	SRR10193792	RA	0.0485827	0.0326245	0.195236	0.00365461	0.0184859	0.203497	0.00302387	0	0.0167363	0	0.016432	0.0328297	0	0.00217053	0	0	0.0338555	0	0.0155955	0.0128322	0.0311473	0	0	0	0	0	0	0	0.0537805	0	0	0	0	0.0102806	0	0.00287628	0.0135446	0	0	0	0	0.0252387	0	0	0	0	0.00287628
PRJNA574565	SRR10193793	HC	0.0917567	0.0937128	0.0790598	0.103409	0.0219415	0	0.0260793	0	0.0436769	0.0132065	0.0173199	0.0120795	0.00355032	0	0.0115597	0	0.0289858	0.0267316	0.0310421	0.00453572	0.0248638	0.00579997	0	0	0	0.0146557	0	0	0	0	0	0.0166309	0	0.00239682	0.0127235	0	0	0	0	0	0.00644402	0	0	0	0	0	0
PRJNA574565	SRR10193794	HC	0.0286614	0.0191163	0.0450761	0.0109857	0.0127558	0.00339265	0.0851802	0.00408628	0.0826098	0.00417649	0.0207532	0.0129401	0.00158413	0.00185635	0.0269896	0.00515719	0.00759845	0.0111039	0.0225758	0.000322132	0.0139997	0.00743153	0.00142222	0.000952124	0.0079323	0.00651344	0	0	0.0101314	0	0	0.0141652	0	0.0132984	0.0143589	0.0146093	0	0	0.0684427	0	0.0101858	0	0	0	0	0	0
PRJNA574565	SRR10193795	HC	0.0596999	0.0682844	0.0419267	0.0285443	0.00192601	0.0322353	0.0501332	0	0.0594448	0	0.0270093	0.0361748	0.0103782	0.00127667	0.00110911	0.00305205	0.0157414	0.0215795	0.0484697	0.0902998	0.0174475	0	0	0.0075045	0	0.00990332	0	0	0.0107399	0	0	0	0	0.0146434	0	0	0	0	0	0	0.0161222	0	0	0	0	0	0.01333
PRJNA574565	SRR10193796	HC	0.0154079	0.0540978	0.00768503	0.0154918	0	0.00452027	0.0909986	0.00282732	0.0276808	0	0.169729	0.0263548	0	0.00464372	0.00735718	0.0147995	0	0.0271375	0.011497	0	0.00882715	0.0252242	0	0.00557507	0	0.00452566	0	0	0.00198746	0	0	0.000177754	0	0.00419914	0.00583019	0.0077435	0	0.00878712	0	0	0.00478656	0	0	0	0	0	0.000699041
PRJNA574565	SRR10193797	HC	0.0508492	0.0452833	0.0139995	0	0.219433	0.000689966	0.0887765	0	0.0387926	0	0.00383176	0.0108848	0.0026325	0.0067793	0.0146219	0.0320412	0.00590482	0.010147	0.0387305	0.00343407	0.0121329	0	0	0.00177356	0	0.00184708	0	0	0	0.000924407	0	0	0	0.0168637	0.00157042	0	0	0	0	0	0.00950146	0.00184708	0	0	0	0	0
PRJNA574565	SRR10193798	RA	0.177782	0.0351048	0.0787294	0.139197	0	0	0.0561351	0	0.06605	0	0	0.0171923	0.00107281	0.00304836	0.040145	0	0.0228013	0.0238869	0.0261538	0	0.00337326	0.0515698	0	0.0104681	0	0	0	0	0	0	0	0	0	0.032152	0.0159258	0	0.0012701	0	0	0	0	0	0	0	0	0	0
PRJNA574565	SRR10193799	HC	0.0282054	0.0113189	0.127771	0.0154787	0.0240604	0.00449075	0.0086679	0	0.0330031	0	0	0.00960672	0.000657021	0.00408591	0.00449339	0	0.00990449	0.0128822	0.03094	0.00367504	0.000545623	0	0	0.000523702	0	0.0173488	0	0.00253463	0.00333437	0.00435715	0	0.00381816	0	0.0119212	0.0028324	0	0	0	0	0.00849008	0	0	0	0	0	0	0
PRJNA574565	SRR10193800	RA	0.556701	0.0128479	0.0380429	0.0315707	0.0446238	0	0.0121188	0	0.0121198	0.00841896	0.00277729	0.0086404	0	0.00824598	0	0	0.0177197	0.0159481	0.00250832	0.00436015	0.0127261	0.0454005	0	0.00412831	0	0	0.012405	0	0.00371244	0	0	0	0	0.00577517	0	0	0.00088977	0	0	0	0	0	0	0	0	0	0
PRJNA574565	SRR10193801	RA	0.00351645	0.0561295	0.266166	0.0435459	0	0.0681051	0.0439027	0.00459379	0.00969994	0	0.0178268	0.0117572	0.0380315	0.0543767	0	0	0.00975272	0.00073247	0.0036021	0.0064372	0.0800926	0.0102083	0.00237252	0	0	0	0	0	0.00129777	0.00747836	0	0.00165746	0	0	0	0	0.00127915	0	0	0	0.00182583	0.0165862	0	0	0	0	0.0186819
PRJNA574565	SRR10193802	HC	0.0422139	0.00457108	0.0593173	0.0550889	0.0333966	0.00112434	0.0220329	0.000611829	0.0132702	0	0.000985568	0.012184	0	0.00348155	0.000423774	0	0.0010184	0.0147216	0.00155889	0.0102888	0.00237403	0	0	0	0	0.00469796	0	0.00127217	0.00603123	0.000288685	0	0	0	0.00326463	0	0	0	0	0	0.0120571	0	0.0101539	0	0	0	0	0.00114528
PRJNA574565	SRR10193803	RA	0.0507803	0.0381703	0.0445693	0.00768687	0.0853687	0	0.0826171	0.00414184	0.0469518	0	0.025031	0.0123305	0.0130833	0.0112564	0.0214945	0	0.0132787	0.0380517	0.0433868	0.00324489	0.0107368	0.00545568	0.0156494	0.00522745	0	0.00675952	0	0	0.00422015	0	0	0	0	0	0.00640393	0.0081819	0	0	0	0	0.0179014	0	0	0	0	0	0
PRJNA574565	SRR10193804	RA	0.188867	0.0536881	0.00855795	0.0339913	0	0	0.016915	0	0.00635217	0.0261912	0	0.0227868	0	0.0169662	0	0	0.0785663	0.0442606	0.00139486	0	0.00567069	0.0172874	0	0.00335296	0	0	0	0	0	0	0	0	0	0.0101393	0	0	0	0	0	0	0	0	0	0	0	0	0
PRJNA574565	SRR10193805	RA	0.0452231	0.0323045	0.108427	0.0204508	0.0168355	0.0123083	0.157277	0.00302238	0.0246212	0.00598771	0.00893151	0.01911	0.0319278	0.105595	0.00206779	0	0.00187797	0.00180587	0.0132897	0.00374369	0.0233392	0.00656452	0.0132699	0.00053312	0.0145677	0	0	0	0.00300125	0.00151816	0	0	0	0.0122507	0.00411309	0.0049783	0.00202218	0	0	0	0.00800653	0.0115395	0	0	0	0	0.00829494
PRJNA574565	SRR10193806	HC	0.0284255	0.0318502	0.0294943	0.0211778	0.0474646	0.00900332	0.0815054	0	0.0133013	0	0.0060337	0.0329318	0.00390941	0.0111929	0.000786545	0.00133445	0.0100982	0.00841575	0.0019127	0.00886336	0.0446965	0.0150255	0.000844617	0	0	0.0158667	0	0.00108497	0.0109131	0.00316431	0	0	0	0.013893	0	0	0.000604264	0.00336833	0	0.0189913	0.000964794	0	0	0	0	0	0
PRJNA574565	SRR10193807	RA	0.23138	0.130771	0.025555	0	0.062978	0.000138662	0.0636915	0.0101461	0.0433038	0	0	0.037663	0	0.00614422	0.0247678	0	0.0062454	0.0576371	0.0335072	0	0.0169356	0.0582613	0	0.0105409	0	0	0	0	0.00471719	0	0	0	0	0.016183	0	0	0.00302041	0	0	0	0	0	0	0	0	0	0.000835743
PRJNA574565	SRR10193808	RA	0.0561786	0.0466637	0.203762	0	0.0395141	0	0.045594	0.00614788	0.0167493	0.0125989	0.0118415	0.0171791	0.0109595	0.00452922	0.0285257	0	0.0469499	0.0158909	0.0371595	0.00446715	0.0466534	0.0400797	0	0.0122015	0	0.00887756	0	0	0.016493	0	0	0.00129068	0	0.00608593	0	0	0.00315239	0	0	0	0	0.00644436	0	0	0	0	0
PRJNA574565	SRR10193809	HC	0.0217231	0	0.00499646	0	0.00391239	0.00361758	0.00219471	0	0.0216391	0	0	0.00823584	0.00877066	0.00141775	0.00531794	0.00212509	0.00686376	0.0212302	0.0402553	0	0.00109712	0	0	0.00063784	0	0.0183246	0	0.0039582	0	0.00813647	0	0	0	0	0	0	0	0	0	0.00993075	0.00137547	0	0	0	0	0	0
PRJNA574565	SRR10193810	RA	0.0527178	0.0631194	0.0162648	0.00940375	0	0.00381637	0.0812432	0.0101976	0.0158438	0	0.0306397	0.025888	0.00445079	0.00653979	0.0232398	0	0.00390377	0.0324478	0.0417387	0	0.014755	0.0640058	9.2e-05	0.00252272	0	0.0133003	0	0	0.00477007	0	0	0	0	0.00284834	0.00408106	0	0	0	0	0	0.00718368	0	0	0	0	0	0.00815878
PRJNA574565	SRR10193811	HC	0.0328655	0.0361684	0.232417	0.0800031	0	0.00130504	0.012579	0	0	0	0.00647617	0.0018124	0.0233724	0.0147061	0	0	0.0271274	0.00169185	0	0.00711964	0.0242455	0	0.0154343	0	0	0	0	0	0.194312	0	0	0	0	0.0258359	0.0126617	0	0.0356863	0	0	0	0	0.016037	0	0	0	0	0.00229459
PRJNA574565	SRR10193812	HC	0.0675756	0.0439336	0.0875729	0.013977	0.0374353	0.00948396	0.0448737	0	0.015435	0	0	0.0368098	0.00509321	0.00133568	0	0	0.00105877	0	0.00448482	0.0165029	0.037829	0.00277377	0	0	0	0.00514838	0	0	0	0	0	0	0	0.00961127	0.00185031	0	0	0	0	0	0	0	0	0	0	0	0.0246729
PRJNA574565	SRR10193813	HC	0.0120254	0	0	0	0.00502555	0.00155168	0.0054596	0	0.0104322	0.000732491	0	0.00927531	0.00560552	0.000385407	0.0023149	0.0052896	0.0050039	0.0131821	0.0383581	0	0	0	0	0.000696229	0	0.0146406	0	0.0022952	0	0.00697995	0	0	0	0.00175911	0	0	0	0	0	0.00677497	0.00193057	0	0	0	0	0	0
PRJNA574565	SRR10193814	RA	0.0580401	0.390768	0	0	0	0.000414153	0.00621956	0	0.00249262	0.0693454	0	0.0452553	0.00459718	0.000410604	0	0.0116973	0.0146436	0.00918671	0.0211216	0	0.031974	0.0511114	0	0.0136475	0	0.00838815	0.0204997	0	0	0	0	0	0	0.0115931	0	0	0	0	0	0	0	0	0	0	0	0	0.00226581
PRJNA574565	SRR10193815	HC	0.0149872	0.0332149	0.0074525	0.000518151	0.00226997	0.00342503	0.0153273	0.00194539	0.00663025	0	0.00299161	0.0140646	0.00675988	0.00546191	0.000456973	0.000112459	0.00201192	0.00660978	0.00614595	0	0.0132449	0.00540451	0	0	0	0.00848463	0	0.000985211	0	0.0017114	0.00281543	0	0	0	0	0	0	0	0	0.00848463	0	0	0	0.00821679	0	0	0.000628097
PRJNA574565	SRR10193816	HC	0.0291761	0.00195706	0	0	0.00871204	0.00277894	0.00457174	0	0.0133988	0	0	0.00861399	0.0110078	0	0.0078798	0.00578799	0.00745626	0.0217108	0.0466055	0	0.00357469	0	0	0.000896293	0	0.0261246	0	0.00318714	0	0.00713977	0	0	0	0.00413258	0	0	0.00130583	0	0	0.00839692	0.00333186	0.00817984	0	0	0	0	0
PRJNA574565	SRR10193817	HC	0.0208499	0.218415	0.00791375	0.0115545	0.0370139	0.000346051	0.0679704	0	0.00752777	0	0	0.184051	0.0402216	0.00485853	0	0	0.00202886	0.0031543	0.000659372	0	0.0331835	0.0144088	0.00195383	0.000511002	0	0.00495502	0	0	0.00775159	0.00251433	0	0	0	0.00340436	0	0	0.0546247	0	0	0.00360448	0.00082838	0.0111825	0	0	0	0	0
PRJNA574565	SRR10193818	HC	0.0202313	0.0197917	0	0.0383514	0.0364622	0.00206855	0.0378624	0.00264631	0.021346	0.000685457	0	0.0105418	0.0435854	0.00397512	0.00800826	0.0124911	0.00296	0.0122857	0.0190317	0	0.00959672	0	0	0.000303902	0	0.00796401	0	0.00265673	0	0.00298832	0	0	0	0.00471059	0.00477964	0	0.0119824	0	0	0.0078882	0.000912912	0.0135746	0	0	0	0	0
PRJNA574565	SRR10193819	HC	0.0112683	0.042488	0.12358	0.029947	0.00229193	0.304276	0.0239361	0	0.0229796	0.00151345	0.0104978	0.0180111	0.00147768	0.0161221	0.000498428	0	0.00873791	0.0175798	0.0292814	0.0185269	0.0209646	0	0.00345435	0.00122048	0.0142371	0.00765963	0	0	0.00302187	0.00514925	0	0.000938836	0	0.00251212	0.00356218	0.000650829	0.000974312	0	0	0.00377783	0	0	0	0	0	0	0.00809094
PRJNA574565	SRR10193820	HC	0.0943737	0.0479821	0.0814796	0.00405643	0.0452833	0.00127412	0.0432497	0	0.0291151	0.00185301	0	0.0560329	0.00741979	0.011243	0.0143032	0	0.00609601	0.023068	0.0229038	0	0.0279193	0.0162139	0	0.0127543	0	0.0129501	0	0	0.00138255	0.000994089	0	0	0	0.0203979	0	0	0.000873853	0	0	0.00751035	0.0161051	0	0	0	0	0	0
PRJNA574565	SRR10193821	HC	0.0435406	0.0724052	0.0454488	0.29989	0.0193069	0.0392062	0.00505071	0.00619406	0.114214	0	0.0374161	0	0	0.0181658	0	0	0.00673575	0.0132318	0.00856535	0	0.0214201	0	0.000239666	0.00184123	0	0	0	0	0.00376255	0	0	0.0179782	0	0.00374819	0.0176019	0	0.00118455	0.000475887	0	0	0	0	0	0	0	0	0
PRJNA574565	SRR10193822	HC	0.0316035	0.046126	0.0647052	0.030364	0.00124253	0.0115099	0.0289965	0.0065096	0.0290934	0	0.0158273	0.057742	0.0125368	0.0110148	0.010454	0.00225686	0.00389835	0.0194775	0.0165247	0.00125998	0.0193936	0.00751981	0.000345214	0.000196206	0	0.0151044	0	0.000823521	0	0.00291572	0	0	0	0.00982421	0.00157515	0.00362503	0.00328338	0.0054016	0	0.00485496	0.00102851	0	0	0	0	0	0.00717816
PRJNA574565	SRR10193823	HC	0.169275	0.0357611	0.0456053	0.147483	0.00634571	0	0.0261787	0	0.0687372	0	0.0237721	0.00412957	0	0.0493846	0.0450699	0.014195	0.0157212	0.0406728	0.0135074	0	0.0273904	0.0220083	0	0	0	0.0163107	0	0	0.016274	0	0	0	0	0.0141107	0.0170965	0.0090413	0.00196841	0	0	0	0	0	0	0	0	0	0.00805895
PRJNA574565	SRR10193824	HC	0.00662462	0.321743	0	0.00749685	0.0675825	0.000274296	0.0780061	0.0138646	0.0188312	0.00851451	0	0.0238355	0.0465109	0	0	0	0.00267796	0.00754175	0	0	0.0340351	0	0.00669059	0.00159901	0	0.00462348	0	0	0	0.00377074	0	0	0	0.0385513	0.00802813	0.00231318	0	0	0	0.00450188	0	0.00219158	0	0	0	0	0.00486667
PRJNA574565	SRR10193825	RA	0.0344553	0.0485227	0.0333643	0.0263569	0.0277532	0.0610789	0.0251523	0.00674101	0.00743815	0	0.0110846	0.0172258	0.0256469	0.00331561	0	0	0.0287563	0.0154289	0.00893848	0	0.0274829	0.0181243	0.00255072	0.00130324	0	0	0	0	0.0180049	0.279956	0	0	0	0.0113282	0.011236	0	0	0	0	0	0	0.0305532	0	0	0	0	0.00270047
PRJNA574565	SRR10193826	RA	0.0930018	0.0667658	0.0936674	0.0985078	0.00153333	0	0.101492	0	0.0188042	0	0	0.00447428	0.0051883	0.00863008	0.0193068	0	0.0119254	0.0348749	0.0375252	0.00929352	0.0270291	0.0307023	0	0.000513523	0	0	0	0	0.0299478	0	0	0.0156721	0	0.00951894	0.02191	0	0	0	0	0	0	0	0	0	0	0	0.00179187
PRJNA574565	SRR10193827	RA	0.11195	0.0490928	0.157358	0.0531386	0.0538939	0	0.053066	0.00892203	0.0346651	0	0	0.0247414	0	0.00255183	0	0.0415368	0.014305	0.0253856	0.00695464	0.0284253	0.030793	0	0.00747635	0.00350628	0	0	0	0	0.00380195	0	0	0.0084581	0	0.0346099	0.00683213	0.0300239	0.00077649	0	0	0	0	0.00593023	0	0	0	0	0
PRJNA574565	SRR10193828	RA	0.0146528	0.118226	0.115043	0.0276708	0.0133214	0.00966077	0.0368958	0.0230703	0.0401114	0.000672319	0.0248726	0.0215315	0.0238194	0.0131864	0.0189459	0.0311548	0.00456441	0.0076051	0.0160077	0.00358415	0.031073	0.00711859	0.00815242	0	0	0.00310487	0.00158453	0	0.00737399	0.00152119	0	0	0	0.00978167	0.000672319	0.0076051	0.00620638	0.00115883	0	0.00669289	0	0.000733132	0	0	0	0	0.008943
PRJNA574565	SRR10193829	HC	0.00418045	0.0441675	0.0841123	0.0270786	0	0.0373113	0.0162424	0	0.00550133	0	0.00691903	0.00936573	0.00114411	0.00730277	0	0	0.00260398	0.00336054	0.0102449	0	0.0088956	0.0194374	0	0.000878254	0	0	0	0	0.00292274	0.00197294	0	0	0	0.00275092	0.000570722	0	0	0	0.00577207	0.0178297	0	0.00487366	0	0	0	0	0.00832546
PRJNA574565	SRR10193830	HC	0.0614028	0.0343987	0.0581154	0.0334097	0	0.022359	0.0740184	0	0.0218348	0	0.0145434	0.0264795	0.00039277	0.00770476	0.0159025	0.0632775	0.0137143	0.0229336	0.0269523	0.0135176	0.0216323	0.0135961	0	0.00329006	0	0.0195059	0	0	0.000674959	0	0	0.0151775	0	0.00153677	0.00461312	0	0	0	0	0	0.00603148	0	0	0	0	0	0
PRJNA574565	SRR10193831	RA	0.148757	0.0331733	0.280013	0.0111743	0.0389994	0	0.00644419	0	0.0523286	0	0.0186205	0.026954	0.00435028	0.0218517	0	0	0.0151532	0.013718	0.0345811	0	0.00484838	0.0221699	0.00526614	0.0063418	0	0	0	0	0.00544703	0	0	0	0	0.00315285	0.00127941	0	0.00574455	0	0	0	0	0.0122828	0	0	0	0	0
PRJNA574565	SRR10193832	RA	0.341605	0.117267	0.0580902	0	0	0	0	0	0.0284008	0.00957647	0	0.0317672	0.00845594	0.014065	0	0	0.0213245	0	0.00878932	0.0386198	0.0401586	0	0	0	0	0	0	0	0.0147148	0	0	0	0	0.0860049	0.00783601	0	0	0	0	0.00217955	0	0	0	0	0	0	0.00130932
PRJNA574565	SRR10193833	RA	0.48897	0.0263789	0.0355252	0.0273583	0	0	0.0162747	0	0.00105842	0.0114144	0	0.00842145	0.00109921	0.0158182	0	0	0.0450845	0.0310553	0.00188937	0	0.00469411	0.0362929	0	0.00305306	0	0	0	0	0	0	0	0	0	0.0048546	0	0	0	0	0	0	0	0.00112625	0	0	0	0	0
PRJNA574565	SRR10193834	HC	0.0245744	0.108554	0.170617	0.0244183	0.00187797	0.00813813	0.126734	0.0121547	0.0345932	0	0.0247549	0.0151786	0.0037541	0.0117348	0.00649394	0	0.0108953	0.0102834	0.00487553	0	0.00828743	0.0100386	0	0	0	0.00294059	0	0	0.0266095	0	0	0.0164595	0	0	0	0.0135876	0	0	0	0	0.00477628	0.00220631	0	0	0	0	0.0197066
PRJNA574565	SRR10193835	HC	0.012806	0	0.0497214	0.0174354	0	0.518385	0.0387468	0	0.00956391	0.00430517	0.00281157	0.0108191	0.00158844	0	0.00614831	0	0.0125397	0.00295323	0.00548757	0.00253272	0.0130905	0.0288859	0	0	0.00405936	0.00909841	0	0	0.00163877	0.00144429	0	0.0222367	0	0	0	0.00098677	0	0	0	0.00405936	0	0.00147838	0	0	0	0	0.00848389
PRJNA574565	SRR10193836	HC	0.0417342	0.0373346	0.405427	0.098632	0.00198878	0.00491838	0.0443724	0	0.0332703	0	0.00770033	0.009381	0.0109647	0.00883395	0.00306027	0	0.00500487	0.00500487	0.00517948	0	0.00509744	0.00723759	0	0.000898165	0	0.00563003	0	0	0.00884975	0	0	0	0	0.0170788	0.00170044	0	0	0	0	0	0.000896666	0.00375455	0	0	0	0	0
PRJNA574565	SRR10193837	RA	0.035476	0.0100421	0.0880756	0.0547944	0.0025967	0.105669	0.0504466	0	0.0557307	0	0.0103352	0.00456664	0.0262805	0.00724248	0.0231791	0	0.0197763	0.0156697	0.0208756	0.020239	0.0237159	0.0108026	0.000764239	0	0.0138445	0.00928162	0	0	0.0227914	0	0	0	0	0.00297108	0.0287499	0.0135403	0.0158218	0.00334987	0	0.00213311	0	0.0217535	0	0	0	0	0
PRJNA574565	SRR10193838	HC	0.0818762	0.0334416	0	0.00466433	0.0243846	0.00537043	0.011857	0	0	0	0	0.0924714	0	0	0	0	0.00495272	0.00905705	0.00132146	0	0.0225669	0.0108678	0	0.00181344	0	0.000848396	0	0	0	0	0	0	0	0.00116679	0.00531487	0	0	0	0	0	0	0	0	0	0	0	0.00640131
PRJNA574565	SRR10193839	RA	0.0419676	0.0604702	0.123253	0.0403693	0	0.00814524	0.0293605	0.00047604	0.0326442	0.0110941	0.0160598	0.031984	0.00139857	0.00267048	0.00106522	0	0.00106696	0.0167154	0.00634913	0.00510819	0.0212919	0.0287935	0	0.000999854	0	0.00281411	0	0	0.00476783	0	0	0	0	0.0105396	0.00562475	0.0124614	0.000535217	0	0	0.00828346	0	0	0	0	0	0	0
PRJNA574565	SRR10193840	RA	0.00981546	0.079128	0.0214466	0.0385736	0	0.00958177	0.0393563	0.0159158	0.0273044	0.0133895	0.00657426	0.0430779	0.025334	0.0177095	0	0	0.00119608	0.00265399	0.00363798	0.00247516	0.0451041	0.0112689	0.000400858	0.00045606	0	0	0	0	0.00733381	0	0	0	0	0.0198663	0	0	0.00291907	0	0	0	0	0.00437698	0	0	0	0	0.00570235
PRJNA574565	SRR10193841	RA	0.193038	0.0682422	0.0691959	0.103199	0.000682354	0.00205723	0.0535389	0	0.0279876	0	0.00458183	0.0372043	0.00103249	0.0179535	0.000192361	0	0.00739903	0.025215	0.00862765	0.0124896	0.0145988	0.0467286	0	0	0	0.00504598	0	0	0.0142539	0	0	0.00858851	0	0.0396583	0.0332826	0	0	0	0	0	0.0187161	0.00157244	0	0	0	0	0
PRJNA574565	SRR10193842	RA	0.0238796	0.0545571	0.103264	0.000616177	0	0.347884	0.0991499	0	0.00147754	0	0.0154927	0	0.0069162	0.00253073	0.0226426	0	0.0130222	0.00728788	0.0342723	0	0.0123102	0.0294502	0	0	0	0	0	0	0.00684428	0	0	0	0	0	0.0117823	0	0	0	0	0	0	0	0	0	0	0	0
PRJNA574565	SRR10193843	RA	0.0207515	0.0661705	0.0771337	0.0224227	0	0.0201932	0.0999304	0.0138608	0.0502764	0	0.00327688	0.0129327	0.00136343	0.0099054	0	0	0	0.0181297	0.0468612	0	0.0197192	0.00938349	0.00697512	0.00126428	0	0	0	0	0.00904557	0.00335421	0	0	0	0.0102578	0	0.00279214	0.0115384	0	0	0	0	0.0038062	0	0	0	0	0.0153411
PRJNA574565	SRR10193844	RA	0.00423842	0	0.00774902	0	0	0.436767	0.00765573	0.0114107	0.00332104	0	0.0126071	0.0347193	0.00314004	0	0	0	0.00459485	0.00775074	0.00282465	0.00172312	0.0030166	0.0312765	0.00373416	0.00360382	0.032711	0	0	0	0.00191332	0.15161	0	0	0	0	0	0.00717695	0.00258656	0	0	0	0	0	0	0	0	0	0.0123411
PRJNA574565	SRR10193845	RA	0.0594455	0.0928557	0.0607914	0.0179375	0.0192719	0	0.0634017	0.00876886	0.0401105	0	0.0413868	0.0328655	0.0625321	0.0308257	0.00306403	0	0.00485543	0.0109206	0.00812082	0.000317767	0.0210199	0.0112514	0.0111412	0.00339661	0	0	0	0	0	0	0	0.014672	0	0	0.00937675	0.0131261	0.0105898	0	0	0.0125748	0.00507598	0.0302189	0	0	0	0	0.0108103
PRJNA574565	SRR10193846	RA	0.15616	0.108443	0.058327	0.0891091	0	0.000622452	0.0534584	0.00151223	0.0144357	0	0.0132996	0.0114256	0.0188909	0.014427	0.0194168	0.00726397	0.00853573	0.0443153	0.0166195	0	0.0254983	0.0224347	0	0.00307542	0	0	0	0	0.00932844	0	0	0.0099741	0	0.0178732	0.00757243	0.0510583	0	0	0	0	0	0.00137982	0	0	0	0	0.000966981
PRJNA574565	SRR10193847	RA	0.00764469	0.0924191	0.0812055	0.0236336	0.106319	0	0.0433333	0.0175665	0.0194401	0	0.0157428	0.0118551	0.00709328	0.0223701	0.0172056	0	0.0142555	0.0186063	0.0102541	0.00567156	0	0	0.0027035	0	0	0	0	0	0	0	0	0	0	0	0.0202566	0	0.00285352	0	0	0	0	0.00840449	0	0	0	0	0.0067542
PRJNA574565	SRR10193848	RA	0.0336042	0.0690195	0.00381777	0.00397128	0.0237357	0	0.0785317	0.0123744	0.00303052	0	0	0.285886	0.015727	0.0176665	0	0	0.00894152	0.01788	0.00350821	0	0.0563666	0	0.0148028	0	0	0	0	0	0	0	0	0	0	0.0235818	0	0	0.00132187	0	0	0.00337332	0	0.0293094	0	0	0	0	0.0137771
PRJNA574565	SRR10193849	RA	0.0675565	0.0914643	0	0.193504	0	0.00467727	0.0442969	0.0153485	0.00223482	0	0.00762735	0.0166849	0.00191928	0	0.0251295	0	0	0.0414196	0.0169849	0.00471323	0.0366399	0.0209033	0	0.00974228	0	0	0	0	0	0	0	0	0	0.0461479	0.00901526	0	0.00249603	0	0	0	0	0.00441345	0	0	0	0	0
PRJNA574565	SRR10193850	HC	0.272159	0.0360799	0.104011	0.00521212	0.00138465	0.000285105	0.00896323	0.00916089	0.0362103	0	0.00482424	0.0596768	0.00597575	0.01178	0.000790549	0	0.00352073	0.0105544	0.00144925	0	0.00687379	0.0125965	0	0.0004459	0.0174747	0.0122561	0	0	0.00276755	0.00312992	0	0.0172168	0	0.0180782	0.017815	0.0181553	0.00238626	0	0	0	0.00227282	0	0	0	0	0	0
PRJNA574565	SRR10193851	RA	0.178924	0.0226895	0.043462	0.0294296	0.0051535	0	0.0571206	0.00367863	0.000903364	0	0.0148799	0.000548351	0.00234936	0.015463	0	0	0.0437418	0.00308914	0.0128322	0	0.008724	0	0.00272617	0	0	0.00327063	0	0	0.0474202	0	0	0	0	0.0132456	0.0148857	0	0.0192413	0	0	0	0	0.0190598	0	0	0	0	0
PRJNA574565	SRR10193852	RA	0.0404495	0.0469618	0.029408	0.0318812	0.00999895	0.0851512	0.004995	0.0035412	0	0	0.0162776	0.050875	0	0	0	0	0.0105691	0.0614407	0.0122961	0	0	0.153792	0	0.0113272	0	0.00802551	0	0	0	0	0	0	0	0.0109847	0	0.00293835	0	0	0	0	0	0	0	0	0	0	0.00274269
PRJNA574565	SRR10193853	RA	0.0164911	0.0137584	0.367028	0.0543227	0	0.0664468	0.0696548	0.00216617	0.0174834	0	0.014908	0.00968813	0.0163545	0.00261923	0.00419417	0	0.00856528	0.00351246	0.0147851	0.014431	0.0148292	0.00730207	0.00407389	0.000612933	0	0	0	0	0.00959877	0	0	0.00297706	0	0	0.00828457	0.00617922	0.0286362	0	0.0179691	0	0	0.012776	0	0	0	0	0.00463531
PRJNA574565	SRR10193854	RA	0.755775	0	0	0	0	0	0	0.00560015	0.000518355	0	0	0.0136176	0	0.0274193	0	0	0.0125966	0.0122563	0.00319953	0	0.00564643	0.0445885	0	0	0	0	0	0	0	0	0	0	0	0.0331023	0	0	0	0	0	0	0	0	0	0	0	0	0.0047688
PRJNA574565	SRR10193855	HC	0.134022	0.0456047	0.109784	0.0550516	0.0022443	0	0.0553251	0.00297113	0.0120142	0	0	0.00994444	0.00312157	0.028977	0.0117985	0	0.0208319	0.0115223	0.0330737	0	0.0282194	0	0	0	0	0.0127846	0	0	0.0302635	0	0	0.0290707	0	0.00856594	0.0255655	0.0258811	0.00315953	0	0	0	0	0	0	0	0	0	0
PRJNA574565	SRR10193856	HC	0.015129	0.0233414	0.0256646	0.0166517	0.0418329	0.336914	0	0	0.00373105	0	0	0.0383079	0.00464228	0	0	0	0.0418593	0	0	0	0.033785	0.12278	0	0	0	0	0	0	0.014671	0.0568147	0	0	0	0.00173426	0	0	0	0	0	0	0	0	0	0	0	0	0.0400836
PRJNA574565	SRR10193857	RA	0.037898	0.0407429	0.0300412	0.0261261	0.0159371	0.0719095	0.0159177	0.000432601	0.000840754	0.0260499	0	0.00507914	0.0513827	0.013074	0.0101636	0	0.010422	0.00601414	0.0297818	0.00804309	0.0051484	0	0	0.00331256	0	0.00588057	0	0	0.0014292	0	0	0	0	0.0127532	0.00267484	0.0317935	0	0	0	0	0.000804833	0.0252485	0	0	0	0	0.0106892
PRJNA574565	SRR10193858	RA	0.0636665	0.0396033	0.101169	0.0807215	0.00191352	0.128399	0.0461937	0.00153896	0.0216166	0	0.00963543	0	0.00244581	0	0.00358017	0	0.0220722	0.0358909	0.0179029	0.000923625	0.013123	0.119215	0	0	0	0	0	0	0.0184478	0	0	0	0	0.00625777	0.0204223	0	0	0	0	0	0	0	0	0	0	0	0.00309744
PRJNA574565	SRR10193859	HC	0.085054	0.0499237	0.0356219	0	0	0	0.0372772	0	0.00654816	0	0	0.0699689	0	0.0121071	0	0	0.00270181	0.0358535	0.00233678	0	0.0409234	0.0256381	0.00154536	0	0	0	0	0	0.0205315	0	0	0	0	0	0	0	0	0	0	0.0165793	0	0	0	0	0	0	0.0144591
PRJNA574565	SRR10193860	HC	0.0432462	0	0.0147977	0.0357478	0.0569713	0.119551	0.0761881	0.0243238	0.0160214	0	0.0159041	0.0194552	0.021704	0.0441178	0.00107049	0	0.0109763	0.0304279	0.00844275	0.0160012	0.0235859	0	0.00573935	0.00379455	0	0.0027468	0	0	0.0382652	0	0	0.0179178	0	0.0211477	0.00499121	0.0204527	0.0199539	0	0	0	0	0.0414005	0	0	0	0	0
PRJNA574565	SRR10193861	RA	0.574261	0.0426594	0	0.0437417	0.0361902	0	0.0227202	0	0.0181808	0.0323986	0	0	0.020283	0	0	0	0	0	0.0116013	0.0192519	0.0116748	0	0	0	0	0	0	0	0.00897753	0	0	0	0	0.0299751	0	0	0	0	0	0.00513431	0	0.0158348	0	0	0	0	0.0343042
PRJNA574565	SRR10193862	RA	0.00810199	0.0594944	0.0126183	0.000562902	0.0237176	0.0117154	0.0391583	0.00752102	0.0313099	0	0.0177714	0.0227577	0.0271027	0.137368	0.0105339	0.000715495	0.00542598	0.00521332	0.0252463	0	0.014041	0.00691459	0.0383881	0.00110911	0	0.00500066	0	0	0	0.000720892	0	0	0	0.00110573	0	0.0049475	0	0	0	0	0.000906986	0	0	0	0	0	0
PRJNA574565	SRR10193863	RA	0.41119	0.0474683	0.124368	0.0345132	0.0350633	0.000801035	0.0280114	0	0.0197349	0	0	0	0.00148278	0.0043818	0.0214302	0	0.0148186	0.0130926	0.0138785	0.0128677	0.00517651	0	0	0.00449177	0	0	0.0143871	0	0	0	0	0	0	0.0140036	0.0106475	0	0	0	0	0	0.0011546	0	0	0	0	0	0
PRJNA574565	SRR10193864	RA	0.180239	0.0570659	0.108478	0.0375328	0.0567898	0	0.0324176	0.0058227	0.0292597	0	0	0.0102621	0	0.0168144	0	0	0.0188108	0.0562111	0.0218476	0.0118278	0	0	0	0.00988573	0	0	0	0	0.0355023	0	0	0.0138996	0	0.0235359	0.0166736	0	0	0	0	0	0	0	0	0	0	0	0
PRJNA574565	SRR10193865	RA	0.118757	0.226338	0.0256142	0.0633863	0.0637458	0	0.0508406	0.00572036	0.0118187	0	0.00729974	0.0221175	0.0261465	0.000444879	0.0104736	0	0	0.0303823	0.0204113	0	0.0121369	0.0259149	0	0.0121871	0	0.0038566	0	0	0.00290584	0.00256142	0	0	0	0.0344711	0.0101669	0	0	0	0	0	0	0	0	0	0	0	0.00352154
PRJNA574565	SRR10193866	HC	0.186904	0.0527012	0.170795	0.0725341	0.0484395	0	0.0566174	0	0.00134356	0	0	0	0	0.0144537	0.00813955	0.0375319	0.0140458	0	0.018395	0.0101437	0.00940346	0	0	0	0	0	0	0	0	0	0	0	0	0.056428	0.0203569	0	0.000792491	0	0	0	0	0.00536803	0	0	0	0	0
PRJNA574565	SRR10193867	HC	0.190258	0.0525726	0.0563183	0.00954481	0.0242939	0	0.0211371	0.00467429	0.00138616	0	0	0.0424756	0.00579826	0.00835541	0.00288066	0	0.0136268	0.0468029	0.00680956	0.000777566	0.0120485	0.0161911	0	0.00965739	0	0.00833788	0	0	0.022976	0	0	0	0	0.024281	0.005453	0	0	0	0	0	0	0.0448796	0	0	0	0	0.0205185
PRJNA574565	SRR10193868	RA	0.000129005	0.0675806	0.00724438	0.043325	0.00307113	0.346073	0.0243793	0	0.000760997	0.010131	0.00750715	0.0383954	0.0279269	0.0104898	0	0	0	0.000279825	0	0.0385576	0.0406747	0	0.00902616	0.000644017	0	0	0	0	0.00226079	0.000120692	0	0	0	0.0268886	0.0150105	0	0.00184496	0	0	0	0	0.00792136	0	0	0	0	0
PRJNA574565	SRR10193869	HC	0.0127806	0.00229108	0	0.00116649	0.0109765	0.00446826	0.0139361	0	0.011718	0	0	0.0072481	0.0112056	0.00690067	0.00764227	0.00265107	0.00534155	0.0155607	0.038096	0.000335493	0	0.00152846	0	0.000821378	0	0.015942	0	0.000994623	0	0.00280299	0	0	0	0	0	0	0.00114715	0	0	0.0088496	0.00320622	0.00396884	0	0	0	0	0.00129967
PRJNA574565	SRR10193870	RA	0.187394	0.0143421	0.0329275	0.012089	0.0165375	0	0.0384298	0	0.0694161	0	0	0.0124555	0.0119492	0.0247019	0.0324505	0.0133079	0.0298127	0.0123297	0.0793098	0	0.0117951	0.0494339	0.00113559	0.00223113	0	0.00352535	0	0	0	0	0	0	0	0.00808536	0.00314802	0	0	0	0	0	0.0118266	0	0	0	0	0	0.000884034
PRJNA574565	SRR10193871	HC	0.242812	0.0491235	0.0363621	0.0779923	0.00248906	0	0.068322	0.00103077	0.0433651	0	0.0257584	0.00927009	0.00282147	0.00711544	0.0097601	0.00175209	0.00342253	0.0101697	0.0370788	0.00033626	0.0153684	0.014308	0	0.00414848	0	0.0106195	0	0	0.0117091	0.0017824	0	0.00845241	0	0.0129108	0.00801062	0	0	0.00261286	0	0.00117347	0	0.00189317	0	0	0	0	0
PRJNA574565	SRR10193872	RA	0.0439207	0.0652863	0.0333755	0.125017	0	0.0103791	0.0324772	0	0.0481303	0	0.0289498	0.0167464	0.151096	0.007445	0.0276168	0	0.0196649	0.00645473	0.00605351	0	0.00871271	0.0144423	0	0.00327103	0	0.00768359	0	0	0.0114127	0	0	0.0298128	0	0.00157324	0	0.0202794	0.0207402	0	0	0	0.0156712	0.0201258	0	0	0	0	0.0175144
PRJNA574565	SRR10193873	HC	0.150667	0.0789802	0.302445	0.0473737	0	0	0.0190323	0.0140812	0	0	0.0349881	0.00451209	0	0	0	0	0.00618178	0.0173687	0.0156166	0.000391817	0.0162011	0.0409113	0	0.00538547	0	0.0148642	0	0	0.0187926	0	0	0	0	0.0208912	0.0111908	0	0	0	0	0	0.00167362	0.00634875	0	0	0	0	0
PRJNA574565	SRR10193874	RA	0.114656	0.0276448	0.297388	0.0224557	0.0624965	0	0.0361795	0.00132082	0.0197415	0	0.00445599	0.00134721	0.00772985	0.00974982	0.0255958	0	0.00806557	0.0358988	0.0269579	0	0.00176372	0	0	0.00577153	0	0.0099851	0	0	0.014164	0	0	0.0221459	0	0.0118069	0.0245735	0.0174713	0.00211502	0	0	0	0	0	0	0	0	0	0
PRJNA574565	SRR10193875	HC	0.189668	0.0330082	0.061723	0.0250645	0.0189525	0.000710499	0.037308	0.0620181	0.0258118	0	0.0071674	0.0130778	0.0042253	0.00923791	0.00978128	0.00122932	0.00571038	0.00779711	0.0315	0	0.01951	0.00852108	0.00196279	0.00416184	0	0.00971349	0	0.000514856	0.0032831	0.00228009	0	0	0	0.0142321	0.00396435	0	0	0.0148664	0	0.00494383	0.000557442	0.000855547	0	0	0	0	0
PRJNA574565	SRR10193876	HC	0.0174168	0	0	0	0.00375844	0.00284985	0.00292446	0	0.0130038	0	0	0.011034	0.00354763	0.000683394	0.00448461	0.00718764	0.00525034	0.0169965	0.0456708	0	0	0	0	0.000815252	0	0.0184872	0	0.00262683	0	0.00746101	0	0	0	0.00140206	0	0	0	0	0	0.00793348	0.0020902	0	0	0	0	0	0
PRJNA574565	SRR10193877	RA	0.0645131	0.0522748	0.0662251	0.0324419	0	0.222971	0.106468	0.00501024	0.0260797	0	0.0119941	0.0210055	0.0343657	0.00161389	0.000497182	0	0.0126048	0.026606	0.00913869	0	0.0198745	0	0	0.00161397	0	0.00529305	0	0	0.00983421	0	0	0	0	0	0.00311509	0.0141605	0	0	0	0	0.0010927	0	0	0	0	0	0
PRJNA574565	SRR10193878	HC	0.0457983	0.0230563	0.0315104	0.0140833	0.0355172	0.0186002	0.0503254	0.00388124	0.0214132	0	0.0169356	0.0327628	0.00178483	0	0.0636508	0	0.0156416	0.151937	0.0466264	0.0158288	0.00392364	0.00350849	0.00445217	0.0105057	0.0130802	0.0128105	0	0	0.000812822	0	0	0	0	0.000572992	0	0	0	0	0	0	0.00997948	0	0	0	0	0	0.0103839
PRJNA574565	SRR10193879	HC	0.0909317	0.0293062	0.230786	0.0519328	0	0	0.128005	0	0.0321077	0	0.0107593	0.0189961	0.00122968	0.00114697	0.0309881	0	0.00312384	0.0173681	0.0173518	0	0.00521456	0.0180464	0	0.00251297	0	0.00407346	0	0	0.0243957	0.000604072	0	0	0	0.0080339	0.00895722	0	0	0	0	0	0	0	0	0	0	0	0
PRJNA574565	SRR10193880	RA	0.00600948	0	0.151044	0.0241665	0	0.223997	0	0	0.00157599	0	0.0284187	0.00493306	0.0221646	0	0.00086344	0	0.0192912	0.040507	0.125044	0	0.0146626	0	0	0.00533089	0.00300435	0.00643316	0	0	0	0.0470237	0	0	0	0	0	0.00128995	0	0	0	0	0	0	0	0	0	0	0.0360067
PRJNA574565	SRR10193881	RA	0.0664107	0.0608817	0.269609	0.0233629	0	0.0201087	0.0560996	0	0.0240953	0.0129989	0.00852819	0.00230276	0.000733493	0.0126228	0.0361478	0.00584986	0.0132988	0.0223955	0.0318646	0.00934107	0.00718222	0.000903261	0.000403441	0	0	0.00570153	0	0	0	0	0	0.0278731	0	0.0284272	0.0187968	0.0149982	0	0	0	0	0	0.000603369	0	0	0	0	0
PRJNA574565	SRR10193882	RA	0.0486797	0.0512651	0.0114819	0.0271694	0	0.0280159	0.105779	0	0.0268659	0	0.0182814	0	0.0239109	0.00907642	0.0113084	0	0.00572568	0.0259919	0.0221497	0.000386569	0.0182381	0.127561	0	0.00364085	0	0.00346063	0	0	0.0192874	0	0	0.00980003	0	0.0227814	0.00751388	0	0.00572568	0	0	0	0.0218194	0.00167244	0	0	0	0	0.0085868
PRJNA574565	SRR10193883	RA	0.270958	0.0301278	0.0389136	0.0475479	0.0142908	0.0286202	0.0123274	0	0.0418342	0	0.0206086	0.0198486	0.0400052	0.0164147	0	0	0.0164222	0.0191348	0.00688077	0.0149587	0.0182863	0	0.000146777	0.00954185	0	0.016565	0.0187065	0	0.0267019	0	0	0	0	0.0235788	0.00557192	0	0.0482592	0	0	0	0	0.0174216	0	0	0	0	0.000575077
PRJNA574565	SRR10193884	RA	0.029799	0.0671882	0.0290593	0.0402042	0	0.153161	0.118374	0.00275822	0.0518696	0	0.0200158	0.0204067	0	0	0	0	0.00350129	0.0201153	0.015316	0	0.0154002	0.0306083	0	0.00221247	0	0.0109339	0	0	0.0192256	0	0	0	0	0.00710816	0.00962223	0	0	0	0.00525013	0	0	0	0	0	0	0	0
PRJNA574565	SRR10193885	HC	0.204007	0.0110825	0.0884787	0.134661	0.00415184	0	0.0248792	0	0.0387364	0	0.0359793	0.00383879	0	0.0252549	0.00889847	0.0101612	0.0238654	0.0308251	0.00217274	0	0.0405585	0.0183262	0	0	0	0.00852588	0	0	0.0178627	0	0	0	0	0.0272525	0.0102303	0.0159116	0.0012822	0	0	0	0	0.00185033	0	0	0	0	0.00483302
PRJNA574565	SRR10193886	HC	0.117977	0.0641239	0.019989	0.111357	0.0154419	0	0.0188254	0	0.0634885	0.037051	0.0252582	0.0245436	0.0123776	0.0109951	0	0	0.0229604	0.0137777	0.0184591	0.00830039	0.0109604	0.00301188	0.0133028	0.00877275	0	0	0	0	0.0415857	0	0	0	0	0.0289333	0.00681159	0.0240686	0.00855313	0	0	0	0	0	0	0	0	0	0
PRJNA574565	SRR10193887	RA	0.392415	0.0326165	0	0.0132772	0.0209442	0	0.00327594	0	0	0.00604295	0	0.0397128	0.145809	0.00425264	0	0	0	0.0449973	0.00298379	0	0.0297934	0.0197827	0	0	0	0	0	0	0	0	0	0	0	0.0147211	0	0	0.0252182	0	0	0	0	0.0324655	0	0	0	0	0.0279359
PRJNA574565	SRR10193888	HC	0.0222811	0.103546	0.0133715	0.0236527	0.0150681	0.000458219	0.0346071	0.0100102	0.00529474	0	0.0257103	0.00328126	0.00981221	0.0225569	0	0.00146479	0.00226897	0.00405252	0.00130366	0	0.024343	0.004872	0.00405252	0	0	0.00313664	0	0.000485414	0.00498024	0	0.00545045	0	0	0.00233263	0.00236538	0	0.000340802	0	0	0.00626992	0.000485414	0.00130488	0	0	0	0	0
PRJNA574565	SRR10193889	HC	0.0145639	0.0110041	0.005465	0	0.00786773	0.00260747	0.00815698	0	0.0146934	0	0	0.0127721	0.00558097	0.000831204	0.00673777	0.00443001	0.00583109	0.0170939	0.0329953	0	0.000665333	0	0	0.0010939	0	0.014933	0	0.0030154	0	0.00602527	0	0	0	0.000510095	0	0	0	0	0	0.00694427	0.00164029	0	0	0	0	0	0
PRJNA574565	SRR10193890	HC	0.0221464	0.00746071	0.00610995	0.0071649	0.00385789	0.00261438	0.00725901	0	0.014921	0.00392832	0.000777967	0.00621783	0.00575262	0	0.00523678	0.0021605	0.0104044	0.017927	0.0311814	0	0.000481891	0.00307793	0	0.000605531	0	0.022179	0	0.00170422	0.00344439	0.0077102	0	0	0	0.00533235	0	0	0	0.000788416	0	0.00883442	0.00190047	0	0	0	0	0	0
PRJNA574565	SRR10193891	RA	0.111335	0.0586571	0.0149818	0.0129664	0	0	0.168648	0	0.0359206	0	0.026241	0.0546305	0	0.00986955	0.0233796	0	0.0103382	0.0303369	0.0360752	0	0.0113492	0.0119489	0	0.00635618	0	0	0	0	0	0	0	0	0	0.0526781	0.0210758	0	0	0	0	0	0	0	0	0	0	0	0.00188244
PRJNA574565	SRR10193892	RA	0.088025	0.368108	0.0109816	0.00609711	0.00753329	0	0.0204233	0.000835525	0.0236419	0	0.0289037	0.0408264	0.0115008	0.0120817	0.00130234	0	0.00112193	0.0183179	0.0330727	0	0.0154149	0.0106286	0.000422906	0.000218459	0	0.00475684	0.00503645	0	7.37e-05	0	0	0	0	0.00877474	0.0036384	0	0	0	0	0	0	0	0	0	0	0	0.00377821
PRJNA574565	SRR10193893	RA	0.012701	0.000764951	0.00338713	0.0106434	0.000328798	0.00666691	0	0.0015769	0.00603245	0.0113139	0.00487422	0.00351941	0.00421733	0.000134127	0.0158119	0.0149147	0.00246451	0.0151819	0.0062813	0.00515532	0.001112	0.00363662	0	0.00286194	0	0	0.00896972	0	0.000463704	0	0	0	0	0.00135465	0	0.00457431	0	0	0	0	0	0	0	0	0	0	0.000882163
PRJNA574565	SRR10193894	RA	0.0768717	0.0488135	0.163906	0.0398116	0	0	0.056716	0	0.0663693	0	0.00962206	0.0220041	0.000912217	0.013381	0.0171209	0	0.00324956	0.0145504	0.0477278	0	0.0281119	0.0251298	0	0.000349347	0	0.0051731	0	0	0.00652301	0	0	0.00970533	0	0.0183717	0	0.0139493	0	0	0	0	0	0	0	0	0	0	0
PRJNA574565	SRR10193895	HC	0.0322236	0.0708605	0.0503365	0.0380552	0.034523	0.00186714	0.0945743	0.00921789	0.0436933	0	0.0409476	0.000959338	0.00578164	0.00270276	0.0256913	0.0279259	0.0131472	0.0151785	0.0270986	0.00981381	0.0137298	0	0	0.00465893	0	0.0126693	0	0	0.0152072	0	0	0.00833397	0	0.0126956	0.0130277	0.0147006	0	0	0	0	0.0114744	0.000959338	0	0	0	0	0.0124303
PRJNA574565	SRR10193896	HC	0.0407858	0.050817	0.3058	0.0211133	0	0	0.031429	0.0119967	0.0457627	0	0.0276573	0.00758206	0.0530837	0.00408464	0.0122203	0.00111673	0.0104395	0.0139182	0.0182948	0.000864815	0.0078654	0.0168999	0	0.00536312	0.015906	0.0109365	0	0	0.00490336	0	0	0	0	0.0142193	0.0172726	0.0145394	0.00236405	0	0	0	0	0.0135455	0	0	0	0	0.0178938
PRJNA574565	SRR10193897	HC	0.019699	0.0443139	0.135134	0.0400602	0	0.0358673	0.0479046	0	0.032422	0	0.00318275	0.0130362	0.0073197	0.0125158	0.000991512	0.000595632	0.00714324	0.00770986	0.0063112	0	0.00605326	0.015416	0.0038568	0	0	0.0139428	0	0	0.0409245	0.00600006	0	0	0	0.00836258	0.00567001	0.0024969	0.0142827	0	0	0.0145094	0	0.00283688	0	0	0	0	0.0131495
PRJNA574565	SRR10193898	RA	0.0619309	0.0487227	0.0358002	0.0386078	0.0226096	0.0264222	0.0460293	0.00675656	0.0544482	0	0.0132989	0	0.00149154	0.0127153	0	0.0323583	0.0207411	0.0223035	0.016802	0.00745416	0.0211373	0.282235	0.00184989	0.00697423	0.00966203	0	0	0	0.00572825	0	0	0	0	0.00327325	0.00312824	0	0	0	0	0	0	0	0	0	0	0	0
PRJNA574565	SRR10193899	RA	0.264924	0.0712558	0.110044	0.0290058	0.00396275	0	0.0368771	0	0.00698565	0	0	0.0171541	0.0373055	0.0112012	0	0	0	0.0374228	0.0178314	0	0.0186217	0.0251057	0	0.0107515	0	0	0	0	0.0062775	0	0	0	0	0.068651	0.0018747	0	0	0	0	0	0	0	0	0	0	0	0.0344604
PRJNA574565	SRR10193900	HC	0.0283028	0.0276461	0.050274	0.0806788	0.0364675	0.0018305	0.0524416	0.00928057	0.276151	0	0.0115881	0.0062806	0.00746445	0.00174789	0.00228274	0	0.00738191	0.00572994	0.00125008	0	0.0234307	0.0311703	0.00297666	0.000846832	0.0111264	0.0083731	0	0	0.00507731	0.00227301	0	0	0	0.0195609	0.0115669	0	0.0098048	0	0.00903388	0.00539955	0	0.0201572	0	0	0	0	0
PRJNA574565	SRR10193901	HC	0.039098	0.0653587	0.0848457	0.0192084	0.00784611	0.00949836	0.0879712	0.00159502	0.0465518	0	0.0160561	0.00887098	0.0245934	0.0165284	0.0116132	0	0.00284498	0.00945888	0.017966	0.00138366	0.0191924	0.00127723	0.00441272	0.000686765	0	0.00965485	0	0	0.00232943	0.00379913	0	0	0	0.0114221	0.00862602	0.00833207	0	0.0160728	0	0.00455969	0.00377582	0	0	0	0	0	0
PRJNA574565	SRR10193902	HC	0.0287007	0.0566668	0.039912	0.0305067	0.00192759	0.193656	0.0764942	0	0.0575428	0	0.0289903	0	0	0.0144666	0.00375478	0	0.0211223	0.00922454	0.0212225	0.0140739	0.0248894	0	0	0	0	0.00520905	0	0	0.00237932	0.00860893	0	0	0	0	0	0.0178504	0	0	0	0	0	0	0	0	0	0	0.00476289
PRJEB11419	ERR1073113	CeD	0.106414	0.00910921	0.0226187	0.0235375	0	0	0.00420254	0	0.00548074	0	0	0.000733903	0.00192398	0.00166578	0.00407527	0	0	0	0.0140259	0.0046474	0.00074919	0	0	0.00292612	0	0	0	0	0.00826275	0	0	0	0	0.00476071	0	0	0	0	0	0.00194772	0	0.0014015	0	0	0	0	0.000127012
PRJEB11419	ERR1073712	CeD	0.0757185	0.00993003	0.0158397	0.00346668	0	0.00031405	0.0351904	0.000955289	0.00116599	0	0.0144322	0	0.00467858	0.000915348	0.0374637	0.00107354	0	0	0.00369474	0	0	0	0	0	0	0.00173005	0	0.00345636	0.0140206	0	0	0.00464137	0	0.00767116	0	0	0	0	0	0.00179171	0	0	0	0	0	0	0
PRJEB11419	ERR1075202	HC	0.120924	0.0218959	0.0518745	0.0442593	0.000808573	0.00378925	0.0138128	0.00101202	0.00152595	0	0	0.00494922	0.00244018	0.0014111	0	0.000286104	0	0	0.0102059	0.00630534	0.039598	0	0	0	0	0	0	0	0.00541245	0	0	0.00339656	0	0.0372513	0	0	0	0	0	0.00201318	0	0.000107288	0.000261852	0	0	0	0
PRJEB11419	ERR1075702	HC	0.0847283	0.0170925	0.169793	0.0589298	0.0272395	0.00201232	0.0884543	0.00101826	0.0323447	0	0.00915389	0	0.0166042	0.00714198	0.0189061	0.00186795	0.0360648	0.0325075	0.0149673	0.00304599	0.00767032	0.0105359	0.00223557	0.00221513	0	0.00272383	0	0	0.00752437	0	0.000770799	0	0	0.00215483	0.00084055	0.0449929	0.00858291	0	0.0763808	0	0	0.000770799	0	0	0	0	0
PRJEB11419	ERR1075893	CeD	0.0516967	0.018187	0.0391488	0.0660779	0.00266977	0.000897328	0.0340667	0.002396	0.06023	0	0.0123961	0.000892779	0.00853238	0.0155207	0.0505596	0.0191993	0.00991777	0.0516195	0.0234165	0.0189531	0.00465591	0.00591654	0.000581572	0.00489927	0.0103179	0.00685016	0	0	0.00895117	0	0	0.00505403	0	0.00511328	0.00209315	0	0.00556088	0	0	0	0	0	0	0	0	0	0.00387147
PRJEB11419	ERR1076013	CeD	0.0340804	0.0332018	0.144363	0.107525	0.000349702	0.00171772	0.0926802	0.00041763	0.0183284	0	0.0264357	0.00236074	0	0.0219061	0.00107315	0.00789144	0.00958792	0.0412406	0.0209027	0	0.00388324	0.00363613	0	0.000644115	0	0.00100806	0	0	0.0167484	0	0	0	0	0.0050251	0.00116266	0	0	0	0.000969416	0	0.000196457	0.000389696	0	0	0	0	0
PRJEB11419	ERR1079971	CeD	0.29605	0.0866134	0.0835274	0.0262605	0.00157102	0	0.11131	0	0.0201325	0	0	0.00141292	0.00740169	0.0146426	0	0	0	0	0.0136539	0.220771	0	0	0	0	0	0	0	0	0.0306395	0	0	0	0	0.0302168	0.000943496	0	0	0	0	0	0	0	0	0	0	0	0
PRJEB11419	ERR1080063	CeD	0.162072	0.0121848	0.143945	0.116732	0	0.00612752	0.0235245	0.00128984	0.0284973	0	0.0299221	0.00601105	0.00793695	0.0209224	0.00705757	0.0277987	0.00334131	0.0128523	0.0206594	0.00130194	0.0186	0.0110168	0.00117214	0.00254868	0	0	0	0	0.0217596	0	0	0.00860331	0	0.00913948	0.00083842	0	0.00250701	0	0	0	0	0.00117214	0	0	0	0	0
PRJEB11419	ERR1080131	HC	0.0213086	0.0259979	0.103417	0.0674579	0.00787824	0.00274334	0.0413031	0	0.0133591	0	0.0394542	0.00172974	0	0.00335446	0.0119085	0	0.00527884	0.00681358	0.00646742	0.000221282	0.00298205	0.00393593	0	0.000491812	0	0	0	0	0.00551552	0	0	0	0	0.0130378	0.00172974	0.012473	0	0	0.0560214	0	0	0	0	0	0	0	0
PRJEB11419	ERR1080135	HC	0.0874825	0.0124686	0.0354352	0.0209662	0	0.000705024	0.0251283	0	0.00864021	0	0.00373962	0	0	0.00393332	0.016456	0.00178879	0.0176339	0.0321192	0.0219004	0.000629016	0.0107822	0.0090999	0	0.00157006	0	0	0	0	0.00254379	0	0	0	0	0.00328399	0.00326086	0	0.00584351	0	0	0	0	0	0	0	0	0	0
PRJEB11419	ERR1080169	HC	0.0363006	0.0904087	0.0849162	0.0316076	0.00244222	0.0130453	0.0787145	0.0104871	0.0584742	0	0.0175835	0.00703353	0.000684248	0.00632255	0.0109081	0.00381293	0.00110171	0.0246093	0.0259031	0	0.0235904	0.00143125	0	0.00264517	0	0	0	0	0.00715549	0	0	0	0	0.0211417	0.00110171	0.0260374	0	0	0.0015411	0.00571535	0.000332767	0	0	0	0	0	0.000222918
PRJEB11419	ERR1080229	CeD	0.102282	0.00792738	0.00329647	0.00125451	0.0175909	0.00474446	0.0145159	0.00729241	0.0244619	0.000339159	0.00215202	0.0217647	0	0.00110987	0.00392046	0	0.00714624	0.031808	0.036837	0.00406205	0.0359834	0	0	0.00606818	0	0	0	0	0	0	0	0	0	0.0105934	0	0	0	0	0	0	0	0	0	0	0	0	0.000450751
PRJEB11419	ERR1080249	CeD	0.0037513	0.0236097	0.0392098	0	0.00626075	0.0181959	0.0154239	0	0.0151064	0	0.0274434	0	0	0.0097827	0.00302674	0	0	0.00352632	0.0111226	0	0	0.00282164	0	0	0.0176199	0	0	0	0.00406322	0	0	0	0	0	0	0.021848	0	0	0	0	0	0	0	0	0	0	0.0148012
PRJEB11419	ERR1080252	HC	0.0143901	0.00340961	0.186673	0.0580618	0.0439677	0.366956	0.0355678	0.0152073	0.0330203	0	0.00538259	0.00222768	0.00173314	0.0115009	0.00459697	0.000607977	0.010084	0.00730301	0.00320733	0.100631	0.00638516	0	0.00042003	0.000358332	0	0	0.00125433	0	0.00831725	0	0	0	0	0.00112324	0.00146291	0	0.00160195	0	0	0	0	0.00153243	0	0	0	0	0
PRJEB11419	ERR1080286	HC	0.0881226	0.0228618	0.124176	0.0666205	0.0375066	0.0117717	0.0438275	0.00710339	0.0206392	0.00315633	0.00699442	0.00324391	0.00246712	0.0730295	0.00864181	0.000575976	0.0175194	0.0339844	0.0140054	0.00997697	0.0166324	0.00140473	0.0161181	0.000784265	0.0204971	0	0	0	0.0183318	0.0126997	0.00105441	0.00828545	0	0.00941248	0.000791672	0.0063092	0.00727258	0	0	0	0.000966831	0.00175505	0	0	0	0	0.0143666
PRJEB11419	ERR1080307	HC	0.0152786	0.0229026	0.0528099	0.0291847	0.0331166	0.0866774	0.0575712	0	0.00731269	0.000472128	0.00423672	0.00197375	0.00539475	0.0192171	0.0169352	0.031174	0.00704171	0.0117343	0.0224795	0.0550004	0.00341469	0.00122294	0	0.00615673	0	0	0	0	0.00110371	0	0	0.0141162	0	0.000717745	0.00103524	0.0155822	0.000284426	0	0	0	0	0	0	0	0	0	0
PRJEB11419	ERR1080326	CeD	0.149576	0.0268201	0.0595323	0.0438095	0	0.000929698	0.0367466	0	0.0442785	0	0	0.00528921	0	0.00928186	0.0634206	0.0110762	0.0103783	0.107659	0.0122803	0	0.0221728	0.00176596	0	0.0195054	0	0	0	0	0.00155704	0	0	0.0111981	0	0.00754426	0.00157022	0	0	0.000787281	0	0.0019617	0	0	0	0	0	0	0
PRJEB11419	ERR1080332	CeD	0.15364	0.00862615	0.0252297	0.00861951	0	0.0189526	0.0274396	0	0.0459998	0	0.0212622	0.00193325	0	0.00338113	0.0517799	0.0516234	0.0119159	0.0270033	0.0166633	0	0	0.0029542	0	0.00603534	0	0	0	0	0.0109121	0	0	0	0	0.00514478	0	0	0	0	0	0	0	0	0	0	0	0	0
PRJEB11419	ERR1080388	HC	0.103837	0.0315331	0.205074	0.175773	0.00167199	0.00690936	0.0192421	0	0.045921	0	0.0314702	0.00488331	0.00353341	0.0312435	0.0286027	0.00201219	0.00525866	0.017176	0.0138004	0.00197062	0.00853183	0.0123903	0.001599	0.000483282	0	0	0	0	0.0342782	0	0.00178668	0	0	0.00598187	0	0	0	0	0	0.000754465	0	0	0	0	0	0	0
PRJEB11419	ERR1080408	CeD	0.116087	0.0117549	0.0427389	0	0	0	0.0375853	0.0283868	0.142714	0	0	0.00219935	0	0.0025641	0.00341089	0.0250061	0	0.0288	0.00971609	0	0.0334719	0.0421004	0.00129544	0.000827411	0	0	0	0	0	0	0	0	0	0.000852315	0	0	0	0	0	0	0	0	0	0	0	0	0.00439455
PRJEB11419	ERR1080417	CeD	0.0781301	0.00842609	0.115433	0.0927323	0	0.000342151	0.0385803	0.00121183	0.018868	0	0.0949835	0.00355517	0	0.068734	0.0313609	0	0.0135	0.00233745	0.0371615	0.000461762	0.0133855	0.00446847	0.0113689	0	0	0	0	0	0.0247768	0	0	0.00433103	0	0.00706289	0.0237492	0	0	0	0.00213449	0.00436699	0.00101824	0.000206419	0	0	0	0	0
PRJEB11419	ERR1080418	CeD	0.114504	0.0751618	0.0780658	0.128143	0.00294852	0.0240111	0.0744107	0	0.0571094	0	0.0254714	0.00840356	0.0102095	0.0152132	0.00782789	0	0.0340458	0	0.00363001	0.0211004	0.00684277	0	0	0.00504635	0	0	0	0	0.0243629	0	0	0.0236539	0	0.0768414	0.00188247	0	0.000887724	0	0	0	0	0.00132983	0	0	0	0	0.000335089
PRJEB11419	ERR1089740	HC	0.0239376	0.00957758	0.119366	0.00313792	0.0798154	0.0363144	0.0343257	0.00736929	0.0824661	0	0.0107952	0.00137747	0.00230389	0.00170669	0.00572359	0.0480792	0.00508813	0.0109977	0.0481784	0	0.00507161	0.0259778	0	0.00105077	0.00197301	0	0	0	0.0255526	0	0	0.0103705	0	0.0065443	0	0.0170905	0	0	0	0	0	0	0	0	0	0	0
PRJEB11419	ERR1089765	HC	0.00751202	0.0112042	0.0659747	0.0204128	0.00828863	0.00266613	0.0288313	0.000881481	0.00555253	0	0.0159322	0.00474858	0	0.0351584	0.00230728	0.00103841	0.00310851	0.0167177	0.0186334	0.0198692	0.0044639	0.00101479	0.000910103	0.0032605	0	0	0	0.00101479	0.00167193	0	0.000526256	0.00278973	0	0.00728133	0.000526256	0.000944999	0	0	0.00412047	0	0.000107513	0	0	0	0	0	0.000177303
PRJEB11419	ERR1089766	HC	0.00150099	0.00413016	0	0.007261	0.0109278	0	0.056199	0.020844	0.000847502	0	0.00310469	0	0	0	0.000802649	0.00131812	0	0.00254236	0	0.0010153	0	0	0	0	0	0	0	0.00857599	0	0	0	0	0	0.0207269	0	0	0	0	0	0	0	0	0	0	0	0	0.000954563
PRJEB11419	ERR1089811	CeD	0.00717773	0.0117	0.0089524	0.00309064	0	0.00598471	0.0278744	0.0047556	0.00712372	0	0	0	0.00218015	0.00996224	0.00103406	0	0	0.00147271	0.00640648	0	0.00139792	0.00122774	0	0	0	0	0	0	0.000304721	0	0	0	0	0.00246029	0	0	0.0001254	0	0	0	0.000247882	0	0	0	0	0	0
PRJEB11419	ERR1089821	CeD	0.00052166	0.00246001	0.00123243	0.00299223	0.00484278	0	0.00322578	0	0	0	0.00160932	0.000522011	0	0.000516259	0.00106616	0	0	0.00104112	0.000668565	0.000121906	0	7.21e-05	0	0	0	0	0	0.0134997	0	0	0	0	0	0.000498126	0	0	0	0	0	0.00152562	0	0	0	0	0	0	0
PRJEB11419	ERR1089822	CeD	0.0277543	0.0286814	0.00525953	0.0022367	0	0.00423096	0.125354	0.00157475	0.0207668	0	0.00606244	0.00328516	0.00322384	0.0031153	0.00113873	0.089306	0.00684064	0.0198514	0.0424508	0.000989939	0.00568148	0.0233287	0.000120394	0.00208394	0	0	0	0	0.00513605	0	0	0	0	0.00249943	0.000315751	0	0	0	0	0	0.000393893	0	0	0	0	0	0.000315751
PRJEB11419	ERR1089829	HC	0.000264656	0.00154364	0.00320727	0.000830479	0	0.000165404	0.00560231	0	0.000102628	0	0	0	0.0259671	0.00133515	0.000118287	0.000756809	0	0.000434318	0	0	0	0	0.000340308	0	0	0	0	0	0.000287591	0	0	0	0	0.000786208	0	0	0	0	0	0.00144963	0	0.0002651	0	0	0	0	9.59e-05
PRJEB11419	ERR1089911	CeD	0.103796	0.0134953	0.120382	0.0104224	0.0011641	0	0.0320935	0.00081917	0.0462672	0	0.0104592	0.00729669	0	0.0290643	0.00387401	0.0225817	0	0	0.00636153	0.00103991	0.00809386	0	0.000368844	0	0	0	0	0.000889735	0.00378911	0	0	0	0	0.00390709	0.0020357	0	0.00318165	0	0.0225067	0	0	0	0	0	0	0	0.00292121
PRJEB11419	ERR1089916	CeD	0.0186122	0.028592	0.0602905	0.0210642	0.0036977	0.000275857	0.0330873	0.0183364	0.0085639	0.00133431	0.174614	0	0.00814784	0.00134073	0.00132118	0.0460542	0	0.0111138	0.00816368	0.102162	0.00448529	0	0	0	0.00120946	0	0	0.00333181	0.00270799	0	0	0	0	0.00655077	0	0	0	0	0.000418781	0	0.000626855	0	0	0	0	0	0
PRJEB11419	ERR1089997	CeD	0.0105064	0.00739732	0.0137914	0.00887388	0.00164732	0	0.0157736	0	0.0343565	0	0	0.00123569	0.00654788	0.00184784	0.0133125	0.0529988	0	0.01558	0.00628382	0	0.00301924	0.00641146	0	0	0	0	0	0	0.000640463	0	0	0	0	0.00139837	0	0	0	0	0	0	0.000200534	0	0	0	0	0	0.00029912
PRJEB11419	ERR1090002	HC	0.0522794	0.0323219	0.115213	0.112249	0.00262415	0.0929712	0.0174088	0.000815389	0.0257033	0	0	0.00133136	0	0.0214102	0.0112858	0.0178135	0.00140515	0.00686538	0.0277212	0	0.025495	0.00472556	0	0.00103469	0.00192165	0	0	0	0.00657362	0	0	0.0578643	0	0.0136744	0.00295467	0.00553722	0	0	0	0.000741064	0	0	0	0	0	0	0.0022168
PRJEB11419	ERR1090036	HC	0.0679144	0.0176269	0.0691751	0.0762856	0.00200385	0	0.129314	0.00248776	0.0541301	0	0.0126794	0.00699876	0.0152504	0.00074391	0.0247377	0.173198	0.000363697	0.0259733	0.0448951	0	0.0180735	0.00702879	0	0.00103446	0	0	0.000423742	0.000423742	0.00903301	0	0.000213583	0.00526095	0	0.00811345	0.000693949	0	0	0	0	0	9.35e-05	0.000153536	0	0	0	0	0.000663926
PRJEB11419	ERR1090047	CeD	0.00912579	0.0260088	0.0400417	0.0149722	0.00191529	0	0.0202155	0	0.00919208	0	0.0205184	0.00162835	0.00705804	0.00804824	0.00362186	0	0	0.000927208	0.00533084	0.000146163	0.0028008	0	0.002202	0	0	0	0	0.000130463	0.00136601	0	0.00175582	0.00286762	0	0.000538436	0.00140526	0	0	0	0	0.00430541	0.000130463	0	0	0	0	0	0
PRJEB11419	ERR1090087	HC	0.0643167	0.0343241	0.388649	0.0663198	0.0325589	0.0105733	0.016157	0.00560288	0.0284177	0	0.0422834	0.00143916	0.00407743	0.0148521	0.00282123	0	0.00108895	0.0283004	0.0103557	0.052441	0.0437064	0	0	0.000806199	0	0	0.0161831	0	0.00594336	0	0	0	0	0.00814332	0.000668696	0	0.000178399	0	0.0163932	0	0	0	0	0	0	0	0
PRJEB11419	ERR1090098	HC	0.108234	0.0380137	0.123659	0.107169	0.0232926	0	0.0197702	0.00589094	0.0945115	0	0.00566857	0.019425	0	0.00229764	0.0113074	0	0	0.0229855	0.0106523	0.00381008	0.00744731	0	0.000928809	0.0025237	0	0	0	0	0.00291591	0	0	0	0	0.00474769	0.00180738	0	0	0	0	0.00703256	0	0	0	0	0	0	0
PRJEB11419	ERR1090129	HC	0.0180976	0.0248506	0.0636126	0.0211554	0.0310106	0.440788	0.0167433	0.0261465	0.0317776	0	0.0153141	0.00366117	0.00899442	0.00239845	0.00739247	0.00309016	0.0137318	0.0178422	0.0197811	0.00981836	0.00910544	0.00298294	0.00238693	0.0010999	0	0	0	0	0.0027188	0	0	0.00879362	0	0.00507663	0	0	0	0.000311148	0.00448326	0	6.45e-05	0	0	0	0	0	0
PRJEB11419	ERR1090138	HC	0.0135132	0.0042114	0.00419087	0.0035774	0.0172351	0.000149817	0.0113739	0.00479026	0.00277814	0	0.000889647	0	0.0127273	0.00633222	0	0	0	0.000314561	0.000556776	0	0.00272137	0.00234092	0.000969229	0	0	0	0	0	0	0	0	0	0	0.00287826	0	0	0.000252211	0	0	0.00658068	0	0	0	0	0	0	0
PRJEB11419	ERR1090143	CeD	0.0109137	0.00255637	0.0022762	0.00233908	0.00194035	0.00066899	0.001851	0	0.0123248	0	0.000876911	0.000563625	0.00196783	0.000465394	0.00183627	0.000410375	0	0.0139523	0.00231235	0	0.00075788	0.000937264	0	0	0	0	0	0.00025226	0.000959639	0	0	0	0	0	0	0	0	0	0	0.00162227	0	0	0	0	0	0	0.00193363
PRJEB11419	ERR1090148	HC	0.12283	0	0.0227028	0	0.0175824	0.0113682	0.0143376	0.000890524	0.021892	0	0.0115356	0.0447797	0.00437017	0.00328882	0.00140025	0.0580818	0.000964368	0.105701	0.0165176	0	0.00923862	0.000604241	0.000664263	0.00357304	0	0	0	0	0.00323617	0	0	0.0111581	0	0.0182545	0	0	0	0	0	0	0	0	0	0	0	0	0.0134487
PRJEB11419	ERR1090262	CeD	0.109047	0.00870759	0.0648585	0.0496518	0.00204119	0	0.0144616	0	0.0246772	0	0.00982774	0.000538881	0	0.00571371	0.0274033	0.00910101	0.000615224	0.0311525	0.00360336	0	0	0.00672267	0	0.00290904	0	0.00153134	0	0.038405	0.0153409	0	0	0.00753643	0	0.00233529	0	0	0	0	0	0.00191306	0	0	0	0	0	0	0
PRJEB11419	ERR1090304	HC	0.0453564	0.0432087	0.208773	0.093549	0.0504503	0.000515952	0.0489082	0.00354436	0.0828399	0	0.0265119	0.00338024	0.00362225	0.0126755	0.00496423	0.00153014	0.010761	0.0241648	0.00992636	0	0.0145357	0.00884621	0.000525405	0.00506286	0	0.000246885	0.00943807	0	0.00220727	0	0	0	0	0.0286549	0.00056022	0	0	0	0	0	0	0.0002817	0	0	0	0	0
PRJEB11419	ERR1090346	HC	0.0298138	0.0218226	0.0202657	0.0440786	0.000547382	0.00153004	0.0257209	0.00419182	0.067896	0	0	0.00689034	0.0013421	0	0.00597454	0.000529105	0.000186073	0.0161544	0.0124662	0	0.0340843	0.00280683	0	0.0032372	0	0	0	0	0.000446832	0	0	0.0169961	0	0.00626184	0.00207546	0	0	0	0.00475717	0	0	0	0	0	0	0	0
PRJEB11419	ERR1090423	CeD	0.00328772	0.00504452	0.0624851	0.0123444	0.230128	0	0.0041115	0	0.0206888	0.031172	0.00594534	0.00127172	0.100194	0.00686112	0.000762584	0.0055046	0.00130698	0.000284447	0.00896821	0	0.00108404	0.0051503	0	0.000811159	0	0.000178667	0	0	0.00282976	0	0	0	0	0.000940507	0.000319706	0	0.000249186	0	0.000954383	0	0	0.000249186	0	0	0	0	0
PRJEB11419	ERR1090458	HC	0.0437222	0.0205568	0.191065	0.0163606	0.0355682	0.00080589	0.0264081	0.00405486	0.00717148	0	0.0393256	0.00177956	0.00172036	0.00496166	0.0233989	0	0.0226713	0.0816672	0.0161677	0.0279456	0.00814585	0.0156087	0.000299373	0.00550502	0	0.0015681	0	0	0	0	0	0	0	0.00343047	0.00973026	0	0.000510829	8.79e-05	0.00761571	0	0	0	0	0	0	0	0
PRJEB11419	ERR1090551	HC	0.0323919	0.0194263	0.197697	0.218767	0.0554558	0.0199452	0.0585165	0.00974055	0.0391766	0	0.0211371	0.00102316	0.00523893	0.00646947	0.00150066	0.000876999	0.0102035	0.00654834	0.00553219	0.0150771	0.0114968	0.00136317	0.00132067	0.00199821	0	0	0	0	0.00895824	0	0	0	0	0.0111799	0.00242571	0.00387075	0.000428143	0	0.0020857	0	0	0.00115067	0	0	0	0	0
PRJEB11419	ERR1090557	HC	0.0152099	0.119044	0.0470015	0	0.141775	0.000195914	0.0742819	0	0	0	0	0.159753	0.182763	0	0	0	0.00699165	0.000151033	0	0	0.00914737	0	0.000522805	0	0	0	0	0	0	0	0	0	0	0.00049045	0	0	0.0716429	0	0	0	0	0.0866997	0	0	0	0	0
PRJEB11419	ERR1090577	HC	0.0764823	0.0192453	0.0796387	0.200623	0.0546733	0	0.0268433	0.00181852	0.162733	0	0.0109489	0.0106412	0	0.00193711	0.0169439	0.143235	0.00328866	0.0134571	0.0170328	0.00383335	0.00840797	0.0119709	0	0.00149438	0	0	0	0	0	0	0	0	0	0.0146674	0	0	0	0	0.0186195	0	0	0	0	0	0	0	0.000159905
PRJEB11419	ERR1090615	HC	0.162465	0.0061938	0.0332667	0.0117167	0.00153487	0	0.00529192	0.000696214	0.159429	0	0.0136785	0.00432731	0	0.00195327	0.0389691	0.000645229	0.00540791	0.0125792	0.0101609	0.0025801	0.00292483	0	0.000692564	0	0	0	0	0	0.00590504	0	0	0	0	0.000942568	0	0	0.000299619	0	0	0	0	0	0	0	0	0	0
PRJEB11419	ERR1090644	HC	0.0108502	0.00840635	0.0225673	0.0140148	0.0353974	0.0622456	0.0622851	0.00326721	0.00934189	0	0.00409802	0.000610722	0.00157851	0.00151444	0.00298693	0.0166594	0.000288885	0.00930034	0.00789633	0.131357	0.000889841	0	0	0.00230886	0	0.000217365	0	0	0.00179466	0	0	0.0048595	0	0.00273176	0.000539203	0.00390062	0	0	0.007119	0.000181606	0	0	0	0	0	0	0
PRJEB11419	ERR1090651	HC	0.0326915	0.0340435	0.0896963	0.0199172	0	0.0517825	0.00770112	0.0159837	0.00122116	0	0.00125335	0.000906935	0.0031614	0.00312265	0.0023291	0	0	0.0354493	0.00337206	0	0.0072313	0.0245544	0	0.00102444	0.0789285	0.000404866	0	0	0.00158227	0.000988388	0	0	0	0.00683264	0	0.00166004	0	0	0.00391935	0.0959989	0	0	0	0	0	0	0.015718
PRJEB11419	ERR1090706	HC	0.0529111	0.0077284	0.0317937	0	0	0.069496	0.00726464	0.00077076	0.00369325	0	0.00449874	0.00324947	0.00122759	0.0025957	0.00598103	0.00117754	0.00337929	0.039795	0.010619	0	0	0.0173354	0	0.000910384	0	0.00110737	0	0	0.000316438	0	0	0.00644156	0	0.000804586	0.000458251	0	0	0	0	0.000523164	0	0	0	0	0	0	0
PRJEB11419	ERR1090718	HC	0.140884	0.0202961	0.0801893	0.180737	0.00193951	0	0.0205449	0.0566087	0.0126113	0	0.0080389	0.0389135	0.00568875	0.0029873	0.00105202	0.000155061	0.0267921	0.029069	0.00512918	0.0273262	0.0266649	0.000406433	0	0.00593712	0	0.00228156	0	0	0.000849833	0.189736	0	0	0	0.00567473	0.000473403	0	0	0	0	0	0	0	0	0	0	0	0
PRJEB11419	ERR1090842	HC	0.0532448	0.0495952	0.17929	0.0668767	0.044295	0.0100354	0.0628279	0.0137083	0.0140297	0	0.00990373	0.00154691	0.0118956	0.0149269	0.00577007	0	0.017756	0.0272542	0.00652429	0.000652977	0.0124487	0.00364809	0.00748595	0.00101193	0	0.00199716	0	0	0.034152	0	0.00272614	0.00103386	0	0.0466953	0.00154691	0.00583503	0.0312207	0.00107522	0.000603526	0.000517763	0.000324798	0.00038912	0.00199716	0	0	0	0.00857942
PRJEB11419	ERR1090856	HC	0.0928131	0.072687	0.157095	0.102885	0.0142458	0.0024766	0.064713	0.0122861	0.00240254	0	0.0491375	0.0116867	0.003702	0.0175993	0.00132478	0	0.00075519	0.0130555	0.00167502	0.000674893	0.0283839	0.0271295	0	0.00205742	0	0.000851588	0	0.00104438	0.00937174	0	0	0.0313864	0	0.0146263	0.00169989	0	0.000639513	0.000157526	0	0.00150709	0	0.000947985	0	0	0	0	0
PRJEB11419	ERR1090867	HC	0.0338714	0.0246599	0.219591	0.0608944	0.00272426	0	0.0969294	0	0.0413984	0	0.108462	0.000799891	0.0228524	0.00377727	0.00652854	0.00400667	0.00121365	0.0174728	0.0102272	0	0.00691257	0.00319049	0.000294186	0	0	0.000707945	0	0	0.0168347	0	0	0	0	0.00519667	0.0036349	0	0.000416781	0.000171591	0.000386132	0	0.000232889	7.96e-05	0	0	0	0	0.0146685
PRJEB11419	ERR1090868	HC	0.00370571	0.00541734	0.0391188	0.00351453	0.00419327	0.028632	0.0247024	0	0.00541849	0	0.00110017	0	0	0.010767	0.00852372	0.00363585	0	0.00272406	0.023861	0	0.00142407	0.00147461	0	0	0.00391799	0.000114089	0	0	0.00899648	0.000438126	0	0.00547945	0	0.00210206	0.000475043	0.00336268	0	0	0	0	0	0	0	0	0	0	0.00461213
PRJEB11419	ERR1090931	HC	0.0160437	0.0700669	0.240917	0.0511503	0	0.00879852	0.0477271	0.0100367	0.0164082	0	0	0.0256955	0.0385788	0.00378668	0.00197771	0.00437541	0.00354595	0.00397978	0.018754	0	0.0162216	0.00819759	0	0.000555645	0	0.000316307	0	0	0.0114505	0.000342797	0	0	0	0.0107898	0.00166601	0.00200343	0.0029434	0.000219899	0	0	0.000292205	0.00195523	0	0	0	0	0.00265418
PRJEB11419	ERR1091164	CeD	0.115197	0.0210435	0.212403	0.00381326	0.00631619	0.000987067	0.0207036	0.0168752	0.0385898	0	0.00815	0.00793156	0.00857837	0.00835187	0	0.0646886	0.00171534	0.0147015	0.0349336	0.0250172	0.00924156	0	0.00430753	0.00256069	0	0.00430753	0	0	0.00328445	0	0.00181601	0.00634644	0	0.00970856	0	0	0.00231934	0.000205323	0.000331157	0.00146367	0.000557661	0.000129879	0	0	0	0	0.000129879
PRJEB11419	ERR1091175	CeD	0.0653339	0.00977266	0.112434	0.141801	0.0026866	0.0014844	0.0696941	0	0.0403041	0	0.0208434	0.00539842	0.0105324	0.0144644	0.00917474	0.0209845	0.0127721	0	0.0297442	0.00663314	0.0166804	0.00137828	0.00114915	0.0054356	0	0.00294051	0	0	0.0226247	0	0.023312	0.00105898	0	0.00754818	0.00177404	0	0.000399278	0	0.00150325	0.00306549	0.000232641	0.00185736	0	0	0	0	0.000170152
PRJEB11419	ERR1091263	CeD	0.0721263	0.0122647	0.0418858	0.0189623	0	0.218175	0.0259311	0.00135299	0.0209493	0	0.00639232	0	0.00159419	0.000460838	0.0137127	0	0	0.0100439	0.00674146	0.00373886	0.00125822	0	0	0.00100537	0	0	0	0	0.0103841	0	0	0	0	0.000381401	0.00435295	0.0172616	0	0	0.013005	0.000605267	0.00014259	0	0	0	0	0	0
PRJEB11419	ERR1091271	HC	0.0324807	0.0100781	0.0710548	0.0161096	0.00591565	0.00328981	0.0282	0.00674121	0.00647332	0	0.0249971	0.00451714	0.000366411	0.0320484	0.00225711	0.000169161	0.00351664	0.020595	0.0215113	0.0194922	0.00438695	0.000957212	0.000817608	0.00485868	0	0.000701271	0	0	0.0014854	0	0.000317358	0.00230241	0	0.00680454	0.0005733	0.00107355	0	0	0.00322579	0.000352259	0	0	0	0	0	0	0.00048023
PRJEB11419	ERR1091302	HC	0.12719	0.00227665	0.0302702	0.00873253	0.00774601	0.000734489	0.0221307	0.000665439	0.0119229	0	0.00824515	0.00159661	0	0.00119584	0.00279356	0.515375	0.0119941	0.0149291	0.0250602	0.0219915	0.00981383	0.00352936	0	0.00179942	0	0.000487061	0	0	0.000869194	0	0	0	0	0.0093278	0.000272309	0	9.34e-05	0	0	0	0.000934458	0	0	0	0	0	0.000916563
PRJEB11419	ERR1091323	HC	0.0536902	0.0184794	0.130528	0.0476324	0.0173833	0.000556433	0.11184	0	0.0202661	0	0.0709332	0.00567299	0	0.00941036	0.0106099	0.151779	0.00485023	0.0129884	0.0129561	0	0.0231376	0.00366976	0.000486052	0.000414195	0	0.00186327	0	0	0.00842307	0	0	0.0134535	0	0.00412989	0.00456406	0	0	0	0.00581608	0	0.000289306	0	0	0	0	0	9.26e-05
PRJEB11419	ERR1091325	CeD	0.361077	0.0502296	0.144752	0.00900345	0	0.00037339	0.0477494	0.00198927	0.0318025	0	0.00776986	0.0136138	0.0017127	0.0357744	0.0275545	0.00656966	0.0258616	0.034282	0.0218977	0	0.0132155	0.00285447	0	0.000929132	0	0.00851057	0	0	0.0198457	0	0	0	0	0.0292565	0.00149361	0	0	0	0	0	0.00106833	0	0	0	0	0	0
PRJEB11419	ERR1091334	HC	0.00763551	0.00279546	0.0525115	0.00279518	0.00505931	0	0.00498106	0.000142525	0.000812872	0	0.0100162	0.000789407	0.000796705	0.00139182	0	0	0.00204118	0.00728902	0.000149487	0	0.000995837	0.00265102	0	0	0	0.000163518	0	0.0191328	0.00985958	0	0	0.00086619	0	0.00258244	0.000163518	0	0.000195615	0	0	0.0024103	0	0.000340051	0	0	0	0	0
PRJEB11419	ERR1091369	HC	0.0157559	0.0211073	0.165523	0.083178	0.00971522	0.00216783	0.0429484	0.000876495	0.0343454	0	0.013881	0	0.0270053	0.020365	0.00507678	0.00028054	0.00804383	0.00182314	0.026589	0.00657316	0.00334613	0.000924592	0.00228393	0.000589715	0	0.000878512	0	0	0.00930134	0	0.00412709	0.00763943	0	0.00550475	0.000394681	0	0.00507172	0	0	0	0	0.00196137	0	0	0	0	0.00573987
PRJEB11419	ERR1091371	HC	0.0796983	0.0616625	0.0803653	0.00701554	0.0295464	0.000918197	0.12482	0.0271869	0.0496996	0	0.053906	0.00190946	0.00321758	0.00628036	0.0207802	0.00735401	0.0171585	0.020363	0.0143799	0	0.0271515	0.00329072	0	0.00266276	0	0.00251721	0	0.000113787	0.0443488	0	0	0.00849251	0	0.014367	0.000638706	0	0.00027958	0	0.00039008	0	0.000362455	0	0.00039008	0	0	0	0.00105308
PRJEB11419	ERR1091479	CeD	0.0911721	0.00969733	0.042064	0.0044324	0.00218778	0.00082324	0.0254012	0.00389185	0.0183131	0	0.00410037	0.000790233	0.000715428	0.00260159	0.0296804	0	0.0250228	0.0287231	0.0619742	0.00567819	0.00581616	0.000168046	0.000200794	0.0107544	0	0.00396666	0	0	0.00715599	0.00483333	0.00108495	0.00198798	0	0.00444987	0.00580047	0.010909	0.000102605	0	0	0.0016089	0.000200794	0	0	0	0	0	6.98e-05
PRJEB11419	ERR1091585	HC	0.0151335	0.0111145	0.0380557	0.0370421	0.0254518	0.000222823	0.0217012	0.00138357	0.00424093	0	0.0169276	0.000179996	0.00296886	0.0034124	0.00113518	0.000814842	0.00114365	0.00277596	0.00140471	0.00776419	0.00173815	0.000396327	0.000101376	0.000178948	0	0.000356994	0.00016033	0	0.00337815	0	0.000238996	0.000992409	0	0.00293267	0.000632324	0	0.00387728	0	0	0.0026383	0	0.00016033	0	0	0	0	0
PRJEB11419	ERR1091629	HC	0.0435703	0.00842162	0.0448961	0.00479238	0.00504125	0.00128398	0.0133198	0.0115259	0.00775997	0	0.0728408	0	0.000789078	0.00275249	0.0320986	0.00285662	0.00129605	0.0449953	0.00475774	0.00107935	0.00690484	0.00255721	0	0.00406511	0	0.0043859	0	0.00236804	0.0035093	0	0	0	0	0.0071062	0.00239957	0	0.000161003	0	0	0.000854643	0	0.000161003	0	0	0	0	0
PRJEB11419	ERR1091632	CeD	0.175574	0.0193467	0.0844999	0.0716467	0.00937792	0.00170805	0.0301321	0.0010599	0.00904062	0	0.0260772	0.000329439	0.00561358	0.00678515	0.0197063	0.00138434	0.0164979	0.0419376	0.0179407	0.00363689	0.00214934	0.000654308	0.000254469	0.00383958	0	0.00507752	0	0	0.0185059	0	0	0.00171171	0	0.0192476	0.00020449	0	0.000754267	0	0	0.00102916	0	0.000304449	0	0	0	0	0.000229479
PRJEB11419	ERR1091663	HC	0.00709039	0.00657953	0.0619415	0.0161587	0.0040772	0.000433114	0.0058265	0.000396724	0.000430531	0	0.00916274	0.000805723	0	0.0365662	0	0.000147867	0.000576301	0.00290876	0.000396238	0	0.00203411	0.00019393	0	0	0	0	0	0	0.00195745	0	0	0.00309373	0	0.00429619	0	0	0	0	0	0.000557182	0	0	0	0	0	0	4.1e-05
PRJEB11419	ERR1091664	HC	0.0287846	0.00384454	0.0765955	0.00473701	0.0131364	0.00116139	0.0228644	0.00520631	0.024393	0	0.00242371	0.00101436	0	0.0123205	0.00355232	0.000223503	0	0.0112508	0.00427307	0.00342457	0.000740748	0.000738697	0.000867341	0	0	0	0	0	0.00335684	0	0.00228243	0	0	0.00170013	0.000701942	0	0.000334387	0.00285214	0	0.00160245	0.000132232	0	0	0	0	0	0
PRJEB11419	ERR1091721	HC	0.00388854	0.0526712	0.10961	0.0157305	0	0.0399237	0.0522846	0	0.00721281	0	0.00741569	0.000331186	0	0.00250619	0.00147776	0.00297845	0.00133654	0.00544003	0.0182873	0.0960526	0.0113592	0	0.00267018	0.00130383	0.00825092	0	0	0	0.00069267	0	0.0063428	0	0	0.0185592	0.000536361	0	0.00113137	0	0	0	0.000249117	0.00447571	0.000372222	0	0	0	0.000290151
PRJEB11419	ERR1091766	CeD	0.0782458	0.00449409	0.0539143	0.0431818	0.000691644	0.000827569	0.00773406	0	0.0124315	0	0.0091199	0.000825158	0.00153383	0.0154364	0.00326574	0.0438609	0.000594246	0.0213763	0.00942006	0.012604	0.00604636	0	0.000158079	0	0	0.000979099	0	0	0.00214245	0	0.000209393	0.00295004	0	0.00200292	0.00100476	0	0	0	0	0.000440305	0	0	0	0	0	0	0
PRJEB11419	ERR1091767	HC	0.0552393	0.00563941	0.0678064	0.068488	0.0218494	0.00454091	0.0103446	0.000343924	0.0194061	0	0.00351324	0.000444951	0	0.00500651	0.00158647	0	0.000410999	0.000275196	0.00276014	0	0	0.00431534	0	0	0	0.00136162	0	0.0391488	0.00379149	0.00487489	0	0.00481708	0	0.00174002	0.000173345	0	0.00265175	0	0	0.00119187	0.000173345	0.000173345	0	0	0	0	0
PRJEB11419	ERR1091770	HC	0.0352896	0.00420504	0.0153412	0.00549833	0.0100137	0.00118693	0.00829199	0.00172813	0.00124778	0	0.00930672	0.000467657	0.0013024	0	0.00744126	0.0108077	0	0.0184329	0.00835521	0.000797773	0	0.00753002	0	0.00117991	0	0.000184132	0.000184132	0	0.00236164	0	0	0	0	0.000383724	0	0.008793	0	0	0.00219459	0.000209906	0	0	0	0	0	0	0
PRJEB11419	ERR1091825	HC	0.0372634	0.0127318	0.311518	0.0382757	0.00508464	0.0272448	0.0953994	0.00331844	0.0435129	0	0.00669142	0.0196987	0.0137697	0.0108712	0.0269057	0.00517424	0.00241396	0.0273166	0.0353663	0	0.0353857	0.00952555	0.000581819	0.000189016	0	0.00217289	0	0	0.027648	0	0	0.00517832	0	0.0149032	0.000316642	0.0151666	0.000147892	0	0	0	0.000220213	0.000292534	0	0	0	0	0.000316642
PRJEB11419	ERR1249675	CeD	0.0921642	0.0109912	0.00883879	0	0	0	0	0	0.00223751	0	0.00869097	0	0	0.00392845	0.00525681	0.000460073	0.00283035	0.0262668	0.00312753	0.0360455	0	0	0	0	0	0	0	0	0.00223404	0	0.000737811	0	0	0.000467785	0	0	0	0	0	0	0	0	0	0	0	0	0
PRJEB11419	ERR1249678	CeD	0.203069	0.021439	0.05905	0.163141	0.00225444	0	0.0190215	0	0.157894	0	0.0226014	0.00329545	0.00130613	0.0298768	0.0220701	0	0.0151098	0.0598357	0.0131646	0.0658789	0.00566213	0	0	0.00833877	0	0.00245156	0	0	0.0127718	0	0.00042624	0	0	0.00147733	0.000679405	0	0.00253595	0	0.0189073	0	0	0.000510629	0	0	0	0	0.000257463
PRJEB11419	ERR1249688	CeD	0.0602056	0.0268174	0.0829276	0.10594	0	0.00158093	0.0762597	0.00841548	0.0146529	0	0.011422	0.00249006	0.00219798	0.123959	0.00343437	0.0132072	0.0419622	0.0171247	0.014818	0.000150436	0.0141572	0.0026176	0	0.000410952	0	0.00105529	0	0.000672688	0.0278789	0	0	0	0	0.012723	0.00692191	0.0264667	0.00402048	0	0.00105529	0	0	0	0	0	0	0	0
PRJEB11419	ERR1249705	CeD	0.167505	0.00970829	0.0270212	0.0269373	0	0.0226037	0.0109279	0.0122122	0.0170088	0	0	0.0539462	0.00438892	0.00958119	0.000214546	0	0	0.0319147	0.00313387	0	0.0196152	0.00516209	0	0.00830473	0	0.000790756	0	0	0.00913996	0	0	0	0	0	0	0	0	0	0.0349746	0	0	0.000615902	0	0	0	0	0
PRJEB11419	ERR1249713	CeD	0.0388418	0.0179998	0.13289	0.0404744	0.041744	0.15391	0.0351046	0.0171101	0.0206194	0	0.042276	0.0356157	0.00329603	0.0696102	0.0180048	0	0.00152647	0.0106677	0.0113267	0.0125945	0.015903	0	0.00295479	0.00926669	0	0.00462116	0	0	0.00769092	0	0.000717086	0	0	0.00178938	0.00133603	0.0056686	0.00185974	0	0	0	0.000336201	0.000955139	0	0	0	0	0
PRJEB11419	ERR1249729	HC	0.0275968	0.0351656	0.180026	0.0839101	0.0109584	0.0899063	0.0747875	0.0191111	0.0625019	0	0.0179889	0.00279937	0.00111075	0.010144	0.0132488	0.00109034	0.00095497	0.0139848	0.0194302	0	0.0176331	0.0218978	0	0.00128755	0	0.00095497	0	0	0.00488558	0	0	0.0130964	0	0.00738043	0.0238017	0	0	0	0.00357283	0	0	0	0	0	0	0	0
PRJEB11419	ERR1249733	HC	0.164753	0.02634	0.111393	0.0626046	0.019817	0.00245071	0.0584785	0.0041385	0.0485236	0	0.0077236	0.00162398	0.0338461	0.00934464	0.0206115	0.0456595	0.0280847	0.0453236	0.0108672	0	0.00699386	0.0244292	0.00137474	0.00169246	0	0.00183168	0	0.00100089	0.0183001	0	0	0.0243606	0	0.0115854	0.000253177	0	0.0132966	0	0	0	0	0.00087627	0.00262093	0	0	0	0.00087627
PRJEB11419	ERR1249757	HC	0.0141408	0.00937286	0.00663384	0.00323882	0.0301496	0.0038808	0.0220066	0	0.00285406	0	0.000807667	0.00114103	0.00718218	0.000476614	0.00165158	0.00928064	0.00064788	0.0127491	0.000460678	0.000296607	0.000572251	0.00470689	0	0.000292664	0	0	0	0.000116794	0.000520953	0	0	0	0	0.0011086	0	0	0	0	0	0	0	0	0	0	0	0	0
PRJEB11419	ERR1249759	HC	0.0936603	0.0213855	0.306046	0.0613527	0.0451508	0.00109121	0.0292251	0	0.017601	0	0.0124919	0.00414209	0	0.0171176	0.006294	0.00111917	0.00914269	0.0240583	0.0147182	0.0192973	0.0135419	0	0	0.00338827	0	0.000607186	0.00172801	0	0.00917058	0	0	0	0	0.0111466	0.00103827	0	0	0	0.00276262	0.00146936	0.000348534	0	0	0	0	0	0.0331973
PRJEB11419	ERR1249801	CeD	0.283091	0.0176654	0.0393342	0.0404498	0.00318637	0	0.0143431	0	0.0335955	0	0.0171796	0.0102672	0.001112	0.0107154	0.018015	0	0.0288819	0.0216031	0.0166679	0.00172181	0.00860099	0.00465891	0.000840505	0.0311292	0	0.00227241	0	0.0192166	0.00910195	0	0.00227241	0	0	0.00607427	0.00227241	0	0	0	0	0	0	0.000482529	0	0	0	0	0
PRJEB11419	ERR1249821	CeD	0.0130648	0.0108225	0.0863905	0.0295902	0	0.0175314	0.0424804	0.00349308	0.0315616	0	0.00571321	0	0	0.00443563	0.00217069	0	0.00309442	0.0105362	0.0208182	0.00846548	0.00483545	0	0.00120534	0.00152868	0	0	0	0.0021785	0.0170573	0	0.000747383	0.00699562	0	0.00252444	0.0364108	0	0.00126259	0	0	0	0	0	0	0	0	0	0.010708
PRJEB11419	ERR1249839	HC	0.0351449	0.0712239	0.083297	0.0441936	0.00172514	0.0964049	0.0747302	0.00709431	0.0555141	0	0.0146395	0.00899614	0.0141425	0.00444553	0.00204534	0.00179439	0.00323335	0.00891861	0.0198975	0.00137227	0.0217845	0.00385356	0	0.000399062	0	0.00119183	0.000313198	0	0.0187798	0	0.000494093	0.00706207	0	0.0192302	0.000183988	0	0	0	0.000804198	0	0.000364883	0	0	0	0	0	5.47e-05
PRJEB11419	ERR1249855	HC	0.16365	0.0568175	0.0698301	0.0599001	0.00952888	0	0.0435818	0.0262382	0.036223	0	0.0736854	0.00459137	0.0122197	0.00483148	0.00900121	0.00238802	0.0341744	0.0250584	0.0120833	0.0112076	0.0320978	0	0	0.00824764	0	0.00523831	0	0	0.0671158	0	0.000592072	0	0	0.000652286	0.00182715	0	0.0011802	0	0.000533258	0	0	0.00123902	0	0	0	0	0.000356818
PRJEB11419	ERR1249893	HC	0.0150455	0.00497647	0.048005	0.00827333	0.0418669	0.00248306	0.0307038	0.00671714	0.0361529	0.000174526	0.0164718	0	0	0.000568689	0.0050266	0.0330047	0.00451914	0.103702	0.0136818	0.0220353	0.00293716	0	0	0.00202992	0	0.000631854	0.000803352	0.00709161	0.00856713	0	0	0.00358733	0	0.00138944	0.00314716	0.0138372	0	0	0.00251833	0.000403189	0.000174526	0	0	0	0	0	0
PRJEB11419	ERR1249910	HC	0.102381	0.0450253	0.0542949	0.0306914	0.00070435	0.00184512	0.0220428	0	0.126581	0	0	0.00188843	0.0019601	0.00718851	0.0036171	0.0413918	0.0696824	0.129048	0.0184801	0	0.0110619	0.00937455	0.000527314	0.00866087	0	0.00293544	0	0	0.00888949	0	0	0	0	0.0236998	0.00141727	0	0	0	0.0457058	0	0.000422613	0	0	0	0	0	0
PRJEB11419	ERR1249912	CeD	0.0310774	0.0117626	0.0425833	0.0483285	0	0.00156631	0.0111661	0	0.016161	0	0.0126286	0.00171396	0	0.0123628	0.000949665	0.0279558	0	0.0140075	0.00342738	0.000480741	0.0108666	0.0172145	0	0.0185694	0	0.000538063	0	0	0.0730106	0	0	0	0	0.0153372	0	0	0	0.000751863	0	0.000751863	0	0	0	0	0	0	0
PRJEB11419	ERR1249939	CeD	0.0668746	0.0203103	0.0987713	0.0498237	0.000966511	0.000977586	0.00788755	0.0020003	0.0014187	0	0.0556234	0.00331629	0	0.0101277	0.00159762	0	0.000723992	0.0077088	0.00641535	0	0	0.00396437	0	0.00392129	0	0	0	0	0.00736856	0	0	0	0	0.00547695	0.00108403	0	0	0	0	0.000435958	0	0	0	0	0	0	0.000796
PRJEB11419	ERR1249941	HC	0.0814053	0.0224744	0.0417913	0.106642	0.00573231	0.000207696	0.0220421	0	0.00356094	0	0	0.00293728	0	0.00131111	0.0066405	0.000388359	0	0.0217704	0.00445686	0	0.00416397	0.0108577	0	0.0012705	0	0.0015292	0	0	0.00520112	0	0	0	0	0.00477171	0.000355803	0	0.000121115	0.000825163	0	0	0	0	0	0	0	0	0
PRJEB11419	ERR1249945	HC	0.0251026	0.0404726	0.169293	0.0523892	0.0385919	0.00044056	0.0363604	0.100258	0.00300471	0.0340402	0.0113402	0.0091149	0.0402464	0.0776119	0.000450149	0.000551447	0.00241455	0.0185252	0.00701992	0.00278125	0.0397323	0.0140285	0	0.00192717	0	0.000329994	0.0207884	0	0.0104353	0	0	0	0	0.0416717	0.00172962	0	0	0	0.000359773	0	0	0.000121538	0	0	0	0	0
PRJEB11419	ERR1249984	HC	0.0418184	0.0290324	0.0983823	0.0195348	0	0	0.0614292	0	0.103055	0	0.0540542	0.0385556	0.00122718	0.109882	0.00786765	0.003742	0.00683351	0.0231871	0.0360361	0	0.00925696	0.00959195	0	0.00216748	0	0.000528503	0	0	0.0274308	0	0	0	0	0.0345845	0.00374668	0	0	0	0.0202316	0	0	0	0	0	0	0	0.000659858
PRJEB11419	ERR1250024	HC	0.0968365	0.0218672	0.0468066	0.0313173	0.00784539	0.109291	0.0138806	0	0.0355392	0	0.0424216	0.00491556	0.00494235	0.00193553	0.00226438	0.0143873	0.00725165	0.0394777	0.0060325	0	0.00265229	0.00515516	0	0.0013726	0	0	0	0	0.00570203	0	0	0	0	0.0037203	0	0.0355842	0.000183488	0	0	0.000602786	0	0.000363186	0	0	0	0	0
PRJEB11419	ERR1250045	HC	0.00176538	0.0394446	0.0496846	0.0171466	0.348001	0	0.0148124	0.00411538	0.00116314	0.173617	0.00307026	0.00249975	0.0155509	0.00267433	0	0	0.000346786	0.000389846	0	0.0113795	0.00851002	0	0.000519024	0	0.108727	0	0	0	0.0053703	0	0	0	0	0.0106348	0	0	0.0614479	0	0	0	0	0.0195943	0.0022414	0	0	0	0.012102
PRJEB11419	ERR1250063	HC	0.0617712	0.0306393	0.0938831	0.16316	0.173993	0.0344621	0.0284682	0.00765675	0.0313484	0.00142272	0.00389376	0.00231939	0.0175892	0.018049	0.00755423	0	0	0.00829721	0.00887364	0.102617	0.0244755	0	0.00373912	0.000953454	0	0.000227158	0.000301881	0	0.000819436	0.0099007	0.00224467	0.00257814	0	0.00394095	0	0.000227158	0.00515886	0	0	0	0	0.000526049	0	0	0	0	0
PRJEB11419	ERR1250081	HC	0.0696738	0.0123622	0.0874445	0.00130893	0.00369399	0.110562	0.0260308	0.00529161	0.0214244	0	0.00321034	0.0129914	0.000979367	0	0.0168039	0.0304721	0.00705916	0.0603141	0.0479606	0.00109966	0.108958	0.00854221	0.000812375	0.00403852	0	0.00674457	0	0	0	0	0	0	0	0.000811224	0	0.00274483	0	0	0	0	0	0	0	0	0	0	0.00058767
PRJEB11419	ERR1250136	HC	0.0232271	0.0512086	0.111586	0.287164	0.0627474	0.00580646	0.0226851	0.0372101	0.0589727	0.0104791	0.0209734	0.00630998	0.0217915	0.0314721	0.00316642	0	0.000376957	0.00545477	0.00241043	0.0423009	0.0190949	0.000216605	0.000751112	0.00190121	0	0.000697662	0	0	0.0235364	0	0	0	0	0.00686301	0	0.0226659	0.00465301	0	0	0	0.000270056	0.00128562	0	0	0	0	0
PRJEB11419	ERR1250140	HC	0.108723	0.0350825	0.134649	0.0263658	0	0.000638296	0.026124	0.0406399	0.00939823	0	0	0.00515747	0.00103204	0.00233706	0.050003	0	0.0441708	0.0388508	0.0230346	0	0.0294923	0.00382747	0.000225391	0.00365232	0	0.00188789	0	0	0.0270686	0	0	0.032173	0	0.0189054	0.00116747	0	0	0	0	0	0.000502473	0	0	0	0	0	0
PRJEB11419	ERR1250154	HC	0.0660131	0.00971118	0.041467	0.0842423	0.0130584	0.00260293	0.00199728	0.00778728	0.00935873	0	0.0019059	0.00103313	0	0.0063958	0.00375715	0	0	0.0423152	0.000890701	0.0030119	0.00682249	0.00799518	0.00118021	0.000440981	0	0.000248671	0.00245495	0.0158397	0.00532181	0	0	0.0398006	0	0.00465513	0	0	0	0	0	0.00412193	0	0	0	0	0	0	0.000346729
PRJEB11419	ERR1250462	CeD	0.0363066	0.00730675	0.0339718	0.0175975	0.00444404	0	0.0201068	0.0102152	0.00418396	0	0.00455416	0.000318097	0.000705595	0.00274516	0.00456825	0.00303846	0.000138324	0	0.000730497	0.00507472	0.00111921	0	0.000115874	0	0	0	0.000160796	0	0.00279904	0	0	0.003965	0	0.00110079	0.000767528	0	0	0.0011046	0	0.000969772	0	0	0	0	0	0	0
PRJEB11419	ERR1250490	CeD	0.0846606	0.00460207	0.0155545	0.0923153	0	0	0.0343573	0	0.00246225	0	0	0	0	0.0022862	0.026182	0.0193255	0	0.0184878	0.0126374	0.00101765	0.0018519	0	0	0	0	0.0325575	0	0	0.0184331	0	0	0.0171246	0	0.0130505	0	0	0	0	0	0.00110764	0	0	0	0	0	0	0.000371967
PRJEB11419	ERR1250576	CeD	0.02062	0	0.00589204	0	0	0	0.00839245	0	0	0	0.00845296	0	0	0	0	0	0	0	0	0	0	0	0	0	0	0	0	0	0.00358869	0	0	0	0	0	0	0	0	0	0	0	0	0	0	0	0	0	0
PRJEB11419	ERR1250585	HC	0.054718	0.0578783	0.13893	0.0306422	0	0.00193205	0.0456573	0.00827176	0.0677419	0	0.00317177	0.000471491	0	0.00250817	0.00494107	0.000665232	0.00353079	0.0106212	0.0145196	0.00475507	0.00986893	0.00716596	0.000435499	0.0018288	0.000759425	0.00241505	0	0	0.0209327	0	0	0.0178225	0	0.00138706	0.0061222	0	0.00432261	0	0	0.000759425	0	0	0.000435499	0	0	0	7.56e-05
PRJEB11419	ERR1250592	HC	0.0526912	0.00856259	0.00401656	0.00561082	0	0	0.00561961	0.0031969	0.0127049	0	0.00407397	0.00138451	0	0.000920989	0.0002575	0.00692224	0.0189616	0.0452812	0.00759005	0	0.00740954	0.020342	0	0.0137552	0	0.000280191	0	0	0.00328688	0	0	0	0	0.000976289	0.000464244	0	0	0	0	0	0	0	0	0	0	0	0.000188164
PRJEB11419	ERR1315908	HC	0.0084349	0.00315387	0.0120705	0.00205173	0.0242785	0.00217632	0.0172874	0.00186328	0.0262827	0	0.00762142	0	0	0	0.00297417	0.0232778	0	0.0896271	0.0143287	0.0214277	0	0	0	0.00111404	0	0.000178074	0	0.0936531	0.00461288	0	0	0	0	0.000868151	0.000790739	0.0114686	0	0	0.00184102	0	0	0	0	0	0	0	0
PRJEB11419	ERR1315921	HC	0.144626	0.029423	0.0975227	0.0619008	0.00278084	0.00025897	0.0620739	0	0.0643767	0	0.0168231	0.00213709	0.00796486	0.00624445	0.00781172	0.00119106	0.0324384	0.0153755	0.0218529	0	0.00539311	0.00257837	0	0.00242825	0	0.00382867	0	0	0.0034053	0	0	0	0	0.009099	0	0	0.00169581	0	0	0	0	0	0	0	0	0	0.00677055
PRJEB11419	ERR1315983	HC	0.0344566	0.0148396	0.0401196	0.059885	0.0376273	0.0713649	0.0896787	0.0243633	0.0560554	0	0.00847481	0.00399265	0	0.00560798	0.00832397	0.0185508	0.00349394	0.0209488	0.0229763	0.000835443	0.0179662	0.0208241	0	0.000953831	0	0	0	0	0.000529922	0	0	0	0	0	0.00411733	0	0	0	0.0420193	0	0	0	0	0	0	0	0.0613443
PRJEB11419	ERR1316059	HC	0.0542779	0.0145419	0.139062	0.026081	0.0148263	0	0.0364662	0.00382012	0.0572709	0	0.00233845	0.000238841	0	0	0.00515348	0.0982528	0.0327972	0.0308682	0.0436967	0	0.00980774	0.0120483	9.77e-05	0.0162862	0	0.00141508	0	0	0.00060059	0	0	0	0	0.0127569	0.000662288	0	0	0.000144741	0	0	0	0	0	0	0	0	0
PRJEB11419	ERR1316089	HC	0.0446062	0.0206772	0.0434891	0.0242792	0.0037568	0.347167	0.049496	0.0139349	0.0162763	0	0.011202	0.00564151	0.0218871	0.002332	0.00577779	0.000616093	0	0.014287	0.0307235	0.00186333	0.0118546	0.0515003	0.00113081	0.00333427	0.024624	0.0015067	0	0	0.0141516	0	0	0	0	0	0	0.00940043	0.00714508	0	0	0.0127835	0	0	0	0	0	0	0
PRJEB11419	ERR1316093	HC	0.0554212	0.0170746	0.0963173	0.0294724	0.016669	0	0.0350251	0.00680656	0.0339528	0	0.0018164	0.00614914	0.0161971	0.00626549	0.010013	0.0142957	0.00136926	0.0443882	0.0201704	0.0308045	0.0044558	0	0	0.0017352	0	0.00114164	0	0	0.0274673	0	0	0	0	0.0210191	0.0020521	0	0	0.000914027	0	0	0	0	0	0	0	0	0
PRJEB11419	ERR1316099	CeD	0.149555	0.0743902	0.0624339	0.0341996	0	0	0.0372993	0.00699041	0.0360581	0	0	0.00171404	0.0493281	0.041693	0.01806	0	0.0310695	0.0114042	0.0295112	0	0.0437166	0.0299295	0	0.0115298	0	0.00171404	0	0	0.0818664	0	0	0	0	0.0139753	0.00199904	0	0.000574016	0	0	0	0.000859021	0	0	0	0	0	0
PRJEB11419	ERR1316115	HC	0.0813143	0.00609413	0.0162802	0.00207328	0.00839217	0.00127344	0.0160688	0	0.0118684	0	0.00310684	0.0224747	0	0	0.0396839	0.0698197	0.0275148	0.0132344	0.00511384	0.00250671	0	0.00756418	0	0.00873537	0	0	0	0	0.00103728	0	0	0	0	0.0464735	0	0	0	0	0	0	0	0	0	0	0	0	0.00147399
PRJEB11419	ERR1316145	HC	0.0135916	0.109113	0.0147566	0.0111522	0.137917	0.00278627	0.0443792	0.0523054	0.0970473	0	0.0210617	0.0331367	0.0198028	0	0.00138505	0	0.000778991	0.00880371	0.0189905	0	0.0417702	0	0	0.00147901	0	0	0	0	0.000876348	0	0	0	0	0.0041856	0	0	0	0	0	0	0	0	0	0	0	0	0.000390698
PRJEB11419	ERR1316179	HC	0.0129016	0.00888028	0.0754002	0.00387978	0.0805523	0.0132671	0.087166	0.00411694	0.0105206	0	0.0245139	0.000827113	0.0126061	0.0602635	0.00189544	0.0138787	0.00349533	0.00558139	0.00363413	0.036189	0.00535824	0.00271912	0	0.00159917	0	0.000778599	0	0	0.00719817	0	0	0.00348989	0	0.00252198	0.00102117	0	0	0	0.00456262	0	0	0	0	0	0	0	0
PRJEB11419	ERR1316183	HC	0.0685998	0.0606162	0.0595816	0.244136	0	0.00637809	0.0805126	0.00443481	0.0952114	0	0.0264802	0.00164668	0.0126464	0.0533692	0.00690959	0	0	0.00999576	0.00837621	0.000303652	0.0186279	0.0124282	0.00105501	0.00581795	0	0.00033186	0	0	0.00982512	0	0.0065115	0.0241223	0	0.00529658	0.0036189	0	0.000792046	0	0	0.00486798	0	0.00269853	0.000200379	0	0	0	0
PRJEB11419	ERR1316221	CeD	0.10037	0.00784188	0.0381936	0.118202	0.00464336	0	0.042724	0.00225948	0.0847634	0	0.0518532	0	0	0.0078221	0.0109392	0.00196873	0.00130995	0.0859639	0.0148105	0.000876892	0.0124458	0.0159415	0	0.00232639	0	0.00366145	0.00287761	0	0.00827602	0	0	0.0555892	0	0.00659185	0	0	0	0	0.0172479	0.00470655	0	0	0	0	0	0	0.00157123
PRJEB11419	ERR1316230	HC	0.00840861	0.0229428	0.0508541	0.0350257	0.0585466	0.286066	0.0645486	0.02315	0.0337982	0	0.0142457	0.00622926	0.00679162	0.00490877	0.00267297	0.0108519	0.00704855	0.00639312	0.00534846	0.01158	0.00330436	0	0.00164124	0.000836121	0	0.000985805	0	0	0.00967427	0	0	0	0	0.0187368	0.00114966	0	0.0114727	0	0	0	0	0	0	0	0	0	0
PRJEB11419	ERR1316233	HC	0.216242	0.0804277	0.124757	0.107062	0	0.00222631	0.0466878	0	0.0103316	0	0.0714652	0.00339567	0.0139363	0	0.0324398	0.019541	0.000973279	0.00339567	0.012459	0	0	0.00824045	0	0	0	0	0	0	0.010786	0	0	0	0	0.0143947	0	0.0266506	0	0	0	0	0	0	0	0	0	0	0.00194223
PRJEB11419	ERR1316251	HC	0.0954188	0.0264211	0.0469028	0.0966265	0.260905	0.000605275	0.0280587	0.048456	0	0.0579008	0.0080878	0.00420012	0.0543096	0.00492248	0	0	0.0165451	0.00136078	0.00408863	0.00752276	0.00680485	0	0.00210147	0	0	0.000990427	0	0	0.0305032	0	0	0	0	0.0306727	0.00321252	0.00345942	0.00901466	0	0	0	0	0.00321252	0	0	0	0	0
PRJEB11419	ERR1389641	HC	0	0	0	0	0	0	0	0	0	0	0	0	0	0	0	0	0	0	0	0	0	0	0.037373	0	0	0	0	0.198064	0	0	0	0	0	0	0	0	0	0	0	0	0	0	0	0	0	0	0
PRJEB11419	ERR1389642	CeD	0.0108767	0.0388305	0.102665	0.0228284	0.00433891	0.016781	0.0257129	0.00110902	0.0178746	0	0.00551604	0.00142748	0.0117215	0.0172511	0.00053067	0	0	0.000654182	0.00258149	0.000417906	0.00269846	0	0	0	0	0	0	0	0.00564909	0	0	0	0	0.00508046	0.000165786	0	0.000532083	0	0.0175853	0.00574164	0	0.000206485	0	0	0	0	0.0116431
PRJEB11419	ERR1389681	CeD	0.0332797	0.0262676	0.0593731	0.0173672	0	0.0040721	0.0371501	0.0113199	0.034721	0.000321914	0.0148189	0.00138309	0	0.00811858	0.0180606	0.00413113	0.00700731	0.021174	0.01832	0.000243485	0.00454004	0.00504414	0	0.00696937	0	0.000852501	0	0	0.0128447	0	0	0	0	0	0.0104031	0	0	0	0	0	0.000374973	0	0	0	0	0	0
PRJEB11419	ERR1389715	CeD	0.0889618	0.0176019	0.0931777	0.211643	0.00681763	0	0.0157014	0.00406532	0.0189735	0	0.0144726	0.00199284	0.000941504	0.00700804	0.0154132	0	0.0110296	0.0185963	0.0199939	0	0.00525647	0.00990544	0	0.00318512	0	0.000263306	0	0	0.0265014	0	0	0.00706001	0	0.00442089	0.00173341	0	0.000263306	0	0	0.000393021	0	0	0	0	0	0	0.000998357
PRJEB11419	ERR1389772	CeD	0.0892843	0.0332048	0.110999	0.028499	0	0.00159604	0.0442896	0.000359304	0.0561071	0	0	0.00468678	0	0.0184907	0.042909	0.0028713	0.0225763	0.02426	0.0142055	0	0.0104736	0.0103167	0.000793183	0.00127683	0	0.0024769	0	0	0.0429997	0	0.00184551	0.0140323	0	0.0217511	0.00573911	0	0.00131934	0	0.044833	0	0	0	0	0	0	0	0
PRJEB11419	ERR1389866	HC	0.0781579	0.0425662	0.0562103	0.158316	0.181999	0.00269474	0.0669226	0.114449	0.00546771	0	0	0.00517892	0.00116625	0.013605	0.000356126	0	0.000512216	0	0.0027321	0.0766187	0.0288254	0.00480344	0.000404935	0.00102555	0	0	0	0	0.00701995	0	0	0	0	0.0557723	0	0	0.000109914	0	0	0.00850462	0.000324475	0	0	0	0	0	0.000217194
PRJEB11419	ERR1389870	HC	0.0323806	0.0147284	0.0402175	0.00955734	0.0303536	0.000548141	0.0198451	0.0110925	0.0195219	0	0.00230899	0.00147233	0.02377	0.00104648	0.0081556	0.0132625	0	0.0164422	0.0160557	0.0195516	0.00255049	0.000143228	0.00101764	0.000492955	0	0.000388063	0	0	0.00895737	0	0	0	0	0.00253806	0.000772803	0	0	0.000353087	0	0	0.000458016	0	0	0	0	0	0
PRJEB11419	ERR1389877	CeD	0.109478	0.0614825	0.279982	0.0391969	0.00066297	0.000225131	0.0325705	0.00848557	0.0215081	0	0.00278978	0.00169161	0.031038	0.0255468	0.0137924	0	0.0241818	0.00797873	0.0254304	0	0.0379984	0.0142237	0.000299159	0.00907705	0.000214769	0.000299159	0	0.00152283	0.0611411	0	0	0	0	0.0182442	0.000805504	0	0.000847699	0	0	0	0.000763309	0.000889895	0	0	0	0	0
PRJEB11419	ERR1389899	HC	0.0462155	0.0634656	0.0197778	0.0122998	0.123076	0.00164293	0.0262704	0.0394707	0.0552499	0	0.0200558	0.0572628	0.00838371	0	0.00124411	0	0.00135309	0.0147714	0.018888	0.000290209	0.0344998	0.0022392	0.000424775	0.0016078	0	0	0	0	0.00167829	0	0	0.00648369	0	0.0105715	0	0	0	0	0	0.000298187	0	0	0	0	0	0	0.00114211
PRJEB11419	ERR1389921	HC	0.0108733	0.0122802	0.0784695	0.0113269	0.116335	0.0063673	0.0725622	0.00241375	0.0155726	0.00350286	0.0313779	0.000942816	0.0141053	0.0369734	0.00192883	0.00813262	0.00339837	0.00564494	0.0049968	0.0224814	0.00209509	0.00209222	0	0.00178756	0.00256244	0.00125629	0	0.00146527	0.00927783	0	0	0.00312994	0	0.00229165	0.00109955	0	0	0	0.00407757	0	0	0.000106883	0	0	0	0	0
PRJEB11419	ERR1389933	HC	0.150334	0.0227798	0.138446	0.0838554	0.139282	0.00231358	0.0418354	0.00755043	0.020902	0.000324319	0.0160757	0.00333175	0.0122964	0.0564934	0.0056805	0.00391065	0.0592699	0.00866492	0.00457648	0.0135752	0.00593762	0.00200848	0.00156739	0	0	0.000244121	0	0	0.0541821	0	0	0.00332337	0	0.0452655	0.00353224	0	0.00148719	0	0.00156739	0	0	0.000324319	0	0	0	0	0
PRJEB11419	ERR1389947	CeD	0.046295	0.00547501	0.0367524	0.0670952	0.0110562	0.119436	0.00315804	0	0.0097622	0	0.00385475	0	0.0251306	0.0151687	0	0	0.000987023	0.00387655	0.00264639	0.00669892	0.00142937	0	0	0.00342786	0.000925544	0.00209365	0	0.000433709	0.00554582	0	0	0	0	0.00148558	0	0	0.0457439	0	0.000741106	0.00037223	0	0.00295436	0	0	0	0	0.00123294
PRJEB11419	ERR1389954	CeD	0.0803327	0.0405393	0.18074	0.0666766	0.149547	0.00380182	0.0247734	0	0.00204293	0	0.0281409	0.00387347	0.00881953	0.00871502	0.0108597	0	0	0.0103358	0.00801744	0.0184469	0.0191421	0	0.00649987	0	0	0.000383134	0	0	0.0163869	0	0.000659596	0.0884331	0	0.0128949	0	0	0.000314019	0	0	0	0	0.00117796	0	0	0	0	0.000175787
PRJEB11419	ERR1389986	HC	0.0723732	0.0346577	0.136033	0.150672	0.0113142	0.00148096	0.0134366	0.00333087	0.0313928	0	0	0.00475782	0.0293345	0.00774786	0.00232211	0	0.00372679	0.00750723	0.0158618	0	0.00653692	0.00859553	0.00155017	0	0	0.000519138	0	0	0.0116931	0	0	0.00535336	0	0.00556695	0.00132105	0	0	0	0	0	0	0.000232741	0	0	0	0	0
PRJEB11419	ERR1389998	HC	0.00776623	0.00382078	0.113997	0.0204812	0.0143176	0.188	0.0222072	0.000706742	0.0262277	0	0.00793848	0.000728561	0.00131433	0	0.00370609	0.000336665	0.000537683	0.0103106	0.0234012	0.0139264	0.00366719	0	0	0.0011664	0.0207326	0.00195018	0	0	0.00270658	0.0247355	0	0	0	0.000560304	0.000461332	0.00672213	0	0	0	0.00328632	0	0	0	0	0	0	0.00424071
PRJEB11419	ERR1390010	HC	0.198772	0.0239483	0.0729362	0.0126936	0	0.000702146	0.0233694	0.000996842	0.134374	0	0	0.0086214	0.0306279	0.00491955	0.0231941	0.0366634	0.025926	0.114356	0.0244156	0	0.00953056	0.00819761	0.0004282	0	0	0.0036066	0	0	0.00690286	0	0	0	0	0.00982497	0.000922617	0	0	0	0.018651	0	0	0	0	0	0	0	0.000851986
PRJEB11419	ERR1390012	HC	0.021457	0.0196673	0.0452515	0.0424896	0.100115	0.43319	0.0659486	0.017346	0.0176258	0	0.0103351	0.001265	0.00366186	0.00739011	0.00554478	0.000150577	0.0130238	0.0122931	0.00919505	0	0.00591518	0.00757624	0.000268483	0	0.0142861	0.00053422	0	0	0.0142517	0	0.000600653	0.0040574	0	0.00267178	0.00153073	0.00558322	0	0	0.00744337	0	0	0.000401351	0	0	0	0	0.00239438
PRJEB11419	ERR1417417	HC	0.126057	0.0311532	0.115707	0.0576488	0.000564607	0.000810325	0.0763899	0.00320688	0.0678011	0	0.0171677	0.00341491	0.00475146	0.0181622	0.00736177	0.000280769	0.0208203	0.00833056	0.0287497	0	0.00822943	0.00823024	0	0.00216738	0	0	0	0	0.0375279	0.00610162	0	0.0067015	0	0.00768214	0.0025622	0	0.000906929	0	0	0.0023114	0.000355172	0.000906929	0	0	0	0	0.0154532
PRJEB11419	ERR1417418	HC	0.000306617	0.0199298	0.0683848	0.0452525	0.0192765	0.0937608	0.0342125	0.0227292	0.01169	0.0300426	0.028164	0.000798441	0.0031416	0.00722713	0	0	0.00149473	0.000433718	0.0128511	0.0770621	0.0119178	0.0013621	0.00189261	0.000593648	0.0975164	0	0	0	0.00171065	0.00379943	0	0	0	0.000366231	0	0.000301091	0.000964224	0.0247707	0	0	0	0.000466875	0	0	0	0	0.0251023
PRJEB11419	ERR1417440	HC	0.04938	0.0400731	0.02212	0.00674795	0.0106887	0.0162276	0.0395433	0.0225038	0.0242374	0	0.00947076	0	0.0249949	0.010295	0.0106177	0.0260813	0.000730166	0.00563668	0.00259793	0.0219657	0	0	0.00808993	0	0	0.000457582	0	0	0.00112731	0	0.0128147	0	0	0.00430005	0	0	0.00363773	0.00490979	0.000548444	0.0328042	0	0.00154792	0	0	0	0	0.00445548
PRJEB11419	ERR1417449	HC	0.0382684	0.00408145	0.0120029	0.00927763	0	0.148152	0.00782755	0.0145624	0.00449921	0	0.00443103	0	0	0.00356364	0.000334482	0.00719147	0	0.0153672	0.00301674	0	0.00240017	0.00631015	0	0	0	0.000477585	0	0	0.00233736	0	0.00137855	0.00342889	0	0.000634969	0	0.0280756	0.00109404	0.000430166	0	0	0.000240488	0	0	0	0	0	0
PRJEB11419	ERR1417609	HC	0.0580052	0.0108534	0.0480031	0.0406301	0.00783191	0	0.012658	0	0.00229289	0	0.00418905	0.00220879	0	0.017315	0.00448661	0.000484389	0.00159131	0.0103242	0.0164632	0.0666695	0.00335051	0	0	0.00990254	0	0.00282626	0	0	0.0221998	0	0	0	0	0.00115626	0	0	0	0	0	0	0	0	0	0	0	0	0
PRJEB11419	ERR1417637	HC	0.153262	0.0317393	0.0640332	0.0129166	0.00997244	0.0120828	0.0216884	0.0156031	0.0786677	0	0.00629182	0.016668	0	0.00140978	0.0452146	0	0.00387161	0.0486875	0.060903	0.000895853	0.0407612	0.00256354	0	0.00360529	0	0.00665839	0	0	0.0105966	0	0	0.00649361	0	0.0144673	0.000459238	0	0	0	0	0	0.000800476	0	0	0	0	0	0
PRJEB11419	ERR1417657	HC	0.115485	0.0170399	0.0567547	0.0417074	0.000562328	0.000416815	0.0937662	0.000331187	0.0255811	0	0.00671219	0	0.0182671	0.00323594	0.00997023	0.00342845	0.00784752	0.0339759	0.0195214	0.0272697	0.00211193	0	0.00155273	0.000640521	0	0.00130294	0	0	0.00154553	0	0	0	0	0.00870107	0.00105314	0.0222856	0.000503595	0	0.0101956	0	0.000903265	0.00105314	0	0	0	0	0.000153885
PRJEB11419	ERR1417660	HC	0.0124949	0.0187081	0.033206	0.0406152	0.00883576	0.529727	0.0188993	0.00740399	0.0462471	0	0.00353498	0.00186479	0.00849701	0.0314228	0.00230377	0.0013244	0.00770838	0.0152134	0.0130554	0	0.004265	0.00538813	0.000174729	0.000223121	0.00733599	0.00220853	0	0.000718985	0.0118789	0	0	0.00642594	0	0.00410435	0.00120595	0.0102578	0.00243769	0	0.00309653	0	0	0.0003466	0	0	0	0	0.000461179
PRJEB11419	ERR1458723	CeD	0.0397012	0.0288285	0.0429582	0.0191607	0	0.0425639	0.0506607	0	0.00964697	0.0030557	0.0208696	0.0015452	0.0186538	0.00974237	0.0031131	0.00928641	0.00809068	0.00368507	0.00619287	0.00651014	0.00609498	0.00101023	0	0	0	0.00233192	0	0	0.0179451	0	0	0	0	0.00594213	0.00362213	0.0236047	0.00771305	0	0	0	0.000538204	0.00311863	0	0	0	0	0
PRJEB11419	ERR1458746	HC	0.144941	0.0613559	0.0901764	0.271999	0.0149258	0.00562081	0.0670662	0	0.000837743	0	0.0124669	0.00669329	0.00312586	0.0485498	0.00284745	0	0.0241011	0.0221792	0.00234488	0.000548045	0.0162673	0.00584323	0.00536276	0	0	0.00077982	0	0	0.0206418	0	0.00333	0	0	0.0200148	0.00495621	0	0.00369959	0	0	0	0	0.00288649	0.000521106	0	0	0	0.000373269
PRJEB11419	ERR1458747	HC	0.21777	0.0199301	0.198984	0.0259416	0.00497878	0	0.0215735	0.002258	0.0123844	0	0.0476573	0.00166478	0	0.00786573	0.00133724	0	0.00266107	0.198516	0.0182338	0	0.00443702	0.043426	0	0.0282133	0	0.00780858	0	0	0.0081264	0	0	0	0	0.0129866	0.005816	0	0.00141571	0	0	0	0	0.000419414	0	0	0	0	0
PRJEB11419	ERR1458791	CeD	0.032414	0.0410143	0.0767753	0.0324275	0	0	0.100596	0.00166718	0.0703384	0	0.0147315	0.00422384	0	0.0240529	0.0190562	0.035597	0.00334787	0.0360771	0.0364354	0.0236163	0.00860873	0	0	0.000613327	0	0.00350714	0	0	0.0276325	0	0	0	0	0.00779546	0.00271081	0	0	0	0	0	0	0	0	0	0	0	0
PRJEB11419	ERR1458826	HC	0.030517	0.0167852	0.178185	0.0244663	0.0674656	0.00226052	0.0401164	0.0129058	0.045263	0	0.00760676	0.00380285	0.00357837	0.00577085	0.0180854	0	0.00402902	0.0200421	0.035198	0.00984506	0.0116882	0	0.00199346	0.00132343	0	0.00190299	0	0	0.00350588	0	0.00280768	0.00679032	0	0.0225581	0.00425519	0	0	0	0.00145064	0.00104353	0.000953062	0	0	0	0	0	0
PRJEB11419	ERR1458831	HC	0.0880189	0.0661133	0.0667284	0.0293105	0	0.00173139	0.0173884	0	0.0112368	0	0.0037563	0	0	0.00713311	0.005194	0	0	0	0.000659633	0.016901	0	0	0	0.00087545	0	0.000885816	0	0	0.00103104	0	0	0.005288	0	0.00882072	0	0	0	0	0	0	0	0	0	0	0	0	0
PRJEB11419	ERR1458843	HC	0.265786	0.0325811	0.152202	0.0774144	0	0.00885726	0.0126297	0.0134961	0.0242578	0	0.0106986	0.00369548	0	0.0185107	0.01395	0	0.0227921	0.0401235	0.0240309	0.0521053	0.00940239	0	0	0.0105428	0	0.00578167	0	0	0.00552573	0	0	0.00568913	0	0.0145553	0.00642357	0.0157312	0	0	0.0388397	0	0.000806923	0	0	0	0	0	0
PRJEB11419	ERR1458872	CeD	0.1579	0.0205858	0.279135	0.0964716	0	0	0.0401761	0.0118365	0.0325378	0	0.025599	0	0	0	0.0117504	0.00286994	0.00800811	0.0747081	0.0148888	0	0.0233296	0.00267212	0	0	0	0.00419669	0	0	0.0362944	0	0	0	0	0.00578203	0.0163933	0	0	0	0	0	0	0	0	0	0	0	0
PRJEB11419	ERR1458881	HC	0.0213424	0.00354318	0.00233991	0.00857978	0.00716687	0.00120166	0.00595606	0	0	0	0.00891679	0.00156499	0.0192238	0.00182599	0.00261752	0.0084064	0.00156499	0.0325914	0.000413747	0.0266371	0	0.00177322	0	0	0	0	0	0	0.000714233	0	0	0	0	0.00265095	0.00177322	0	0	0	0.0043761	0.00999835	0	0	0	0	0	0	0
PRJEB11419	ERR1458883	HC	0.0546219	0.0302809	0.0621758	0.0242268	0.00335349	0.149828	0.0315808	0.00351836	0.0395187	0	0.0102703	0.00373251	0.013409	0.0100128	0.0203005	0.00236265	0.0263741	0.0258414	0.00510146	0.120017	0.0141707	0.00444284	0.000624838	0.00751175	0	0.0019567	0	0	0.0175825	0	0	0	0	0.0280977	0.00319977	0	0	0	0.0085272	0.00462042	0	0	0	0	0	0	0.00604107
PRJEB11419	ERR1458918	CeD	0.0361684	0.008669	0.0436727	0.0370446	0.00882351	0.0358086	0.0336989	0	0.00933815	0	0.00696152	0.000578002	0.000450067	0.00960888	0.00776541	0.0889208	0.00368992	0.019441	0.0374039	0.000641125	0.00190072	0.00220578	0	0.00176564	0	0.0035463	0	0	0.00874268	0	0	0.00465491	0	0.00663019	0.00100888	0	0	0	0.00143976	0	0	0	9.92e-05	0	0	0	0
PRJEB11419	ERR1458932	CeD	0.0648338	0.016155	0.0988798	0.148772	0	0.0582189	0.0323629	0.00845698	0.0224649	0	0.0374621	0.00365425	0.00453239	0.00122953	0.0265819	0	0.00453926	0.036621	0.0189775	0.054657	0.0178112	0.00127578	0.00354362	0.0109771	0	0.000722643	0.0111215	0	0.0189365	0.0225333	0	0	0	0.0103909	0.000446077	0.0147722	0.00177359	0	0	0.00249267	0	0.000335449	0	0	0	0	0.00144172
PRJEB11419	ERR1458978	HC	0.0662796	0.0477272	0	0.00230758	0.244551	0	0.0111528	0	0.0431873	0	0	0.0213964	0.0234025	0.0029306	0	0	0	0.0139908	0.00121166	0	0	0.0141084	0.000590346	0.000898454	0	0	0	0	0	0	0.00176583	0	0	0.0792161	0.00352905	0	0	0	0	0	0	0	0	0	0	0	0.00305886
PRJEB11419	ERR1459003	CeD	0.0453921	0.00745701	0.0405296	0.0143522	0	0.0302781	0.0355633	0.000919219	0.0172862	0	0.00286819	0	0	0.012908	0.0174253	0.0194399	0.00162601	0.0411278	0.0234201	0.0075756	0.0015121	0	0	0.000951984	0	0.000486115	0	0.00601022	0.0146455	0	0	0	0	0.00216101	0.00359891	0	0.000836852	0	0	0	0	0	0	0	0	0	0
PRJEB11419	ERR1459031	HC	0.120165	0.0443327	0.0937211	0.0447089	0.0443712	0.00116478	0.0263012	0	0.0807459	0	0.0166373	0.0023314	0.00231785	0.0071356	0.00672903	0	0.0529023	0.0267705	0.00589539	0.005474	0.00702495	0	0.000956037	0.00548694	0	0.00370676	0	0	0.0368794	0	0	0.0170602	0	0.0133898	0.00053285	0	0	0	0.0330125	0	0	0	0	0	0	0	0.000744444
PRJEB11419	ERR1459082	HC	0.0916945	0.0192355	0.336649	0.0509289	0.200808	0.000184327	0.0207543	0.00674517	0.0126178	0	0	0.00219113	0	0.000379942	0	0	0.00310695	0.0226953	0.020878	0.00245487	0.00573595	0	0	0	0	0.00529473	0	0	0.00480075	0	0	0	0	0.00796467	0	0	0	0	0	0	0	0	0	0	0	0	0.0160301
PRJEB11419	ERR1459097	HC	0.0539927	0.0197898	0.0274318	0.00585443	0	0	0.0156331	0.00170187	0.00801957	0	0.0209395	0.00245865	0.00203031	0	0.0104374	0.00336696	0	0.00852456	0.00821652	0	0.0098715	0	0	0	0	0	0	0.00310857	0.0332057	0	0	0.00941487	0	0.026543	0.00130323	0	0	0	0.00375849	0.000797742	0	0	0	0	0	0	0
PRJEB11419	ERR1459109	CeD	0.369867	0.0547818	0.0143304	0.0277824	0	0	0.0373472	0	0.0158185	0	0.0314527	0.03995	0.00422543	0.026206	0.0122932	0.0292068	0	0	0.00630354	0	0.0581974	0.0313542	0.00202764	0	0	0	0	0	0	0	0	0	0	0.0205368	0.00337599	0	0.00202764	0	0	0	0	0.00101638	0	0	0	0	0
PRJEB11419	ERR1459135	HC	0.174508	0.0354993	0.22915	0.0372384	0.0306635	0	0.068636	0	0.0236492	0.000876989	0.0273951	0.00444105	0.00112644	0.00397394	0.0340858	0.0311524	0.00538661	0.0525195	0.00962799	0.0186093	0.0109193	0.00102246	0	0.00093091	0	0.00145888	0	0	0.04957	0	0	0	0	0.00731732	0.00262265	0.0157151	0.00254991	0	0	0	0	0.00269539	0	0	0	0	0
PRJEB11419	ERR1459167	CeD	0.0267491	0.0293819	0.115887	0.0228703	0	0.00448857	0.0359004	0.0209815	0.0224597	0	0.00256325	0.0050832	0.0122379	0.0401622	0.00429941	0.00027319	0.00392029	0.0503142	0.0347652	0	0.00333531	0.00281859	0	0.0136587	0	0.00275738	0.0286474	0.00153327	0.00828284	0.000867715	0	0	0	0.0153466	0	0.00361426	0	0	0	0.0137132	0.00287979	0	0	0	0	0	0.000982417
PRJEB11419	ERR1459225	HC	0.00949082	0.0604504	0.256885	0.0432917	0.00484526	0.00890628	0.0231336	0.0137676	0.0402382	0	0.0285857	0.0279681	0.0145607	0.0199631	0.00309332	0.000662319	0.000205938	0.0025406	0.0231806	0.00815178	0.0220158	0.0053828	0.000408952	0.000520509	0	0.00122101	0	0	0.00721296	0	0	0	0	0.0279585	0	0	0	0	0	0	0	0	0	0	0	0	0
PRJEB11419	ERR1546008	CeD	0	0	0	0	0	0.103326	0	0	0	0	0	0	0.562486	0	0	0	0	0	0	0	0	0	0	0	0	0	0	0	0	0	0	0	0	0	0	0	0.0910038	0	0	0	0	0.145605	0	0	0	0	0
PRJEB11419	ERR1551636	HC	0.0716102	0.0111461	0.026437	0.00592345	0.0211616	0.00363099	0.0109538	0.00356231	0.0400817	0	0.00334179	0.00592627	0.00332123	0.00174441	0.0360149	0.256041	0.00281443	0.0159143	0.0405887	0.00246859	0.0241001	0.00482207	0.000254686	0.00159628	0.0018608	0.00376806	0	0	0.00275782	0	0	0	0	0.00895952	0.000505642	0.0018608	0	0	0	0	0	0	0	0	0	0	0.00110793
PRJEB11419	ERR1551637	HC	0.161229	0.00244561	0.0255875	0.0204427	0.00309391	0.00418146	0.010485	0.0248601	0.0224969	0	0.0192289	0.00420295	0.00257071	0.000341843	0.00443159	0.135685	0.00244561	0.0303577	0.0283888	0.00406555	0.173596	0.00568642	0.000277465	0.000904342	0.00185223	0.00433989	0	0	0.00228981	0	0.000437223	0.0012463	0	0.0608726	0.000779562	0.000551336	0	0	0	0	0.000277465	0	0	0	0	0	0.0289655
PRJEB11419	ERR1551638	HC	0.118694	0.00894488	0.037704	0.0147704	0.0530759	0.00156354	0.0141176	0.0193422	0.0291916	0	0.00632902	0.00576908	0.00858734	0.00188115	0.0469021	0.00623516	0.0170065	0.0192785	0.0379866	0.000472479	0.0762988	0.00124967	0.000565648	0.000904979	0.00418118	0.0060378	0	0	0.0033089	0	0	0.00155381	0	0.0318492	0.00083437	0.0132444	0	0.000174779	0	0	0	0	0	0	0	0	0.00200697
PRJEB11419	ERR1551640	HC	0.126787	0.00152957	0.00863748	0.00448275	0.00198095	0.00203842	0.00400895	0.00336349	0.0114195	0	0.00112207	0.0118605	0.000689354	0	0.0123575	0.387839	0.00340502	0.0564264	0.0354376	0.00075445	0.0800868	0.00671091	0	0.00206116	0.000162709	0.00365932	0	0	0.000751628	0	0	0	0	0.0285354	0.000194497	0.00121169	0	0	0	0	0.000353434	0	0	0	0	0	0.00817313
PRJEB11419	ERR1551641	HC	0.159892	0.0148368	0.0488627	0.0408649	0.0109736	0	0.0252711	0.00605323	0.0436642	0	0.0125266	0.00367709	0.00509062	0.00175226	0.0481541	0.0514821	0.0189899	0.0200352	0.0348811	0.00524568	0.0524851	0.00257524	0.000371556	0.00172608	0.000258547	0.00542874	0	0	0.013382	0	0.000456314	0.00810171	0	0.00985211	0.000710585	0.00644582	8.9e-05	0	0	0	0	0	0	0	0	0	0.0021232
PRJEB11419	ERR1551642	HC	0.060064	0.0105479	0.0329073	0.0211405	0.00711135	0.000124927	0.0268154	0.00267326	0.0320744	0	0.00246609	0.00205028	0.0123681	0.00516509	0.0157759	0.165664	0.00347396	0.0241174	0.0904718	0.000455901	0.0110416	0.0162871	0.00116048	0.002624	0.00658827	0.00207252	0	0	0.0159752	0	0.00160538	0.00429661	0	0.0102452	0.00158313	0.00064884	0	0	0	0	0.000826801	0	0	0	0	0	0.000559861
PRJEB11419	ERR1551643	HC	0.100672	0.0113195	0.0576227	0.0707618	0.00238647	0.0119144	0.0375634	0.00441223	0.0210275	0	0.0071863	0.00478107	0.00337908	0.00276802	0.0402523	0.0536002	0.00749359	0.0280602	0.0362498	0.0013251	0.0705905	0.00221024	0.0014815	0.00134092	0.00494301	0.0052669	0	0	0.0128071	0	0.000590823	0.00408077	0	0.0125943	0.0013398	0.00318189	0	0	0	0	0.000145483	0	0	0	0	0	0.00150175
PRJEB11419	ERR1551644	HC	0.0989471	0.00366216	0.0338882	0.0412173	0.000528321	0.0038634	0.011425	0.00894935	0.00717659	0	0.060303	0.0103465	0.000843328	0.000986879	0.00767564	0.0508694	0.00253904	0.0255086	0.019333	0.00114764	0.30956	0.00413314	0	0.000763885	0.00125289	0.00203183	0	0	0.00342962	0	0	0.00426748	0	0.0464201	0.00139781	0.00022035	0	0	0	0	0	0	0	0	0	0	0.0124841
PRJEB11419	ERR1551645	HC	0.110291	0.0112811	0.0352265	0.0752964	0.00414662	0.00127085	0.0256601	0.00627576	0.0282892	0	0.0109587	0.00834511	0.0061716	0.0014951	0.0194769	0.0899216	0.00581745	0.0248721	0.0557519	0.000765882	0.0582289	0.00484528	0.000626034	0.00123935	0.00593411	0.00381477	0	0	0.0121936	0	0.0004316	0.00419707	0	0.0226464	0.00531192	0.0122921	0.000139946	0	0	0.000120492	0.000587147	0	0	0	0	0	0.00109268
PRJEB11419	ERR1551647	HC	0.104638	0.00875061	0.0619045	0.0596305	0.0385891	0.00397341	0.0104317	0.00811391	0.0539779	0	0.0107272	0.01227	0.00557463	0	0.0400401	0.0995088	0.00730145	0.0249502	0.0392583	0.000124712	0.0294367	0.00134953	0	0.00125368	0.00295396	0.00699091	0	0	0.0104934	0	0	0	0	0.00900439	0.000935484	0.00849183	0	0	0	0	0.000624948	0	0	0	0	0	0.000521437
PRJEB11419	ERR1551648	HC	0.174643	0.00486091	0.0246386	0.0168935	0.00479968	0.0146304	0.0101017	0.0085356	0.0213422	0	0.0294203	0.00477532	0.000531821	0.00132549	0.0306922	0.0182177	0.00312781	0.0528955	0.038776	0.00182087	0.154118	0.00368412	0.000217925	0.00195905	0.00332038	0.00646563	0	0	0.00370641	0	0	0	0	0.0181724	0.000260718	0.000346303	0	0	0	0	0.000282115	0	0	0	0	0	0.00824151
PRJEB11419	ERR1551649	HC	0.0511042	0.0226928	0.12388	0.0804749	0.00318922	0.00292588	0.0606715	0.00365203	0.0417636	0	0.0121422	0.00207445	0.00782394	0.00157785	0.0328412	0.00884358	0.0200224	0.0149178	0.0248568	0.00377503	0.0119867	0.0023651	0.000348677	0.000904723	0.0130467	0.00360039	0	0	0.0363798	0	0.000330512	0.00963072	0	0.0140405	0.00296458	0.0145908	0.000312345	7.62e-05	0.00432703	0	0.000494006	0	0	0	0	0	0
PRJEB11419	ERR1551650	HC	0.0723194	0.00831013	0.03343	0.0278754	0.00277149	0.0181265	0.0239607	0.00912939	0.0112259	0	0.0585611	0.0017209	0.00198985	0.000293852	0.0127381	0.0443906	0.00510965	0.0246185	0.0245645	0.0070086	0.213886	0.0021445	0.00033246	0.000333811	0.00313288	0.00230923	0	0	0.00975783	0	0	0.00514371	0	0.0312056	0.00132084	0.00150911	0	0	0.00073252	0	0.000191262	0	0	0	0	0	0.00499198
PRJEB11419	ERR1551651	HC	0.075899	0.00387194	0.0206455	0.0277305	0.00366251	0.00120132	0.011683	0.00137366	0.0324895	0	0.0202543	0.0122615	0.00422185	0.00153743	0.0183831	0.36023	0.00756073	0.0242092	0.0259816	0.000753884	0.0320901	0.00395355	0.00029741	0.00114498	0.00486759	0.00321906	0	0	0.0157284	0	0.000134189	0.00144544	0	0.0113665	0.000264765	0.00170111	0	0	0	0	0.000215799	0	0	0	0	0	0.00206019
PRJEB11419	ERR1551652	HC	0.0871291	0.0107516	0.0429715	0.0482656	0.00278369	0.000243576	0.0427296	0.000341	0.0322826	0	0.0194999	0.00445584	0.00262224	0.00215993	0.0323622	0.0682125	0.0105081	0.0273433	0.038146	0.000281688	0.0970749	0.00588196	0.000316624	0.00168076	0.00789939	0.00417757	0	0	0.0202172	0	0.000838374	0.00960149	0	0.0236738	0.00337756	0.00219492	0	0	0	0	0	0	0	0	0	0	0.00431671
PRJEB11419	ERR1551653	HC	0.0774857	0.00474895	0.00483417	0.00191402	0.0151138	0.00616226	0.00918475	0.00768686	0.0185036	0	0.000327681	0.00839099	0.000783336	0.0010939	0.0111613	0.281348	0.00206866	0.0273264	0.0326466	0.00194051	0.173077	0.00184793	0.000160926	0.00150437	0.000681218	0.0016745	0	0	0.000602785	0	0	0	0	0.0157594	0.000223992	0.000744283	0	0	0	0	0	0	0	0	0	0	0.00947887
PRJEB11419	ERR1551654	HC	0.101332	0.00945236	0.0639134	0.0855707	0.00575899	0.000117524	0.0195077	0.00611966	0.0247849	0	0.015522	0.00682773	0.00557656	0.00307084	0.0300879	0.0740963	0.0039252	0.0330123	0.039884	0.00147095	0.0698688	0.00296798	0	0.000868358	0.00472802	0.00889655	0	0	0.0198066	0	0.000621251	0.00796725	0	0.0394439	0.00460451	0.000775641	0	6.54e-05	0	0	0.000374227	0	0	0	0	0	0.00386344
PRJEB11419	ERR1551655	HC	0.0913376	0.00324372	0.013708	0.0203946	0.00162332	0.00965077	0.0118769	0.00689099	0.0108056	0	0.010379	0.00782071	0.00126014	0.000702736	0.00654353	0.291941	0.0020691	0.0311511	0.0323481	0.00287357	0.140686	0.00219061	0.000205907	0.000571573	0.000955235	0.00204885	0	0	0.00423729	0	0.00032742	0.00296456	0	0.0275239	0.000671705	0	0	0	0	0	0.000246411	0	0	0	0	0	0.00496516
PRJEB11419	ERR1551656	HC	0.0598968	0.0146942	0.0678327	0.0489752	0.0072816	0.0017256	0.027226	0.00949812	0.0229866	0	0.0335921	0.0095595	0.00178489	0	0.0167262	0.0884897	0.00684952	0.0290998	0.0401723	0.00095462	0.125113	0.00442481	0.000288536	0.00271256	0.00542322	0.00413955	0	0	0.0208751	0	0	0	0	0.012535	0.00314114	0.00428218	0	0	0	0	0	0	0	0	0	0	0.000716427
PRJEB11419	ERR1678468	CeD	0.0273303	0.0251429	0.0529808	0.0232832	0.00481948	0	0.0809698	0.013956	0.0243403	0	0.210686	0.0369436	0.0310052	0.0371763	0.000414598	0	0.00213342	0.0109741	0.00101179	0	0.02674	0.00564601	0	0.000806233	0	0	0	0	0.0182007	0	0.00465932	0.0973643	0	0.0262416	0.00327797	0	0.000515258	0	0	0	0	0.00485666	0	0	0	0	0
PRJEB11419	ERR1678485	HC	0.0460822	0.024714	0.142506	0.0171296	0	0.0086006	0.0402377	0	0.030375	0	0	0	0.032334	0.00529541	0.00384319	0.00150951	0.0105938	0.0183599	0.0397428	0	0	0.00212168	0	0.00535227	0	0.00141567	0	0	0.0429995	0	0	0	0	0.00761226	0	0.00706374	0	0	0	0	0	0	0	0	0	0	0.0190659
PRJEB11419	ERR1841460	HC	0.107366	0.00447253	0.139286	0.0512631	0.00616836	0	0.00569057	0	0.00622315	0	0.0218257	0	0.00343589	0.00969856	0.000810529	0	0.0113562	0.0177569	0.00109066	0.00984243	0	0	0	0	0	0	0	0.0056802	0.00630244	0	0	0	0	0.00513386	0.000849533	0.0111147	0	0	0	0	0	0	0	0	0	0	0
PRJEB11419	ERR1841468	HC	0.0960764	0.015893	0.253275	0.0116806	0	0	0.132799	0	0.0299612	0	0.00464964	0.0144069	0	0.0182378	0.0284885	0	0	0.05293	0.0472779	0	0.0265878	0.0472144	0.000175097	0.0101009	0	0	0	0	0.0224916	0	0	0.0168542	0	0.0117288	0.00349014	0	0	0	0	0	0.0006895	0	0	0	0	0	0.0012039
PRJEB11419	ERR1841515	HC	0.00987709	0.0582277	0.160156	0.0888311	0.0734011	0	0.102785	0.00913861	0.0149085	0	0.0327136	0.00152829	0.0110218	0.00911019	0.00153487	0.0173634	0	0.000373679	0.00293334	0.00927729	0.0148843	0.00251795	0.000332444	0.000161223	0	0	0	0	0.00524499	0	0	0.00669721	0	0.0269417	0.00346638	0	0.000538623	0	0	0	0	0.0132805	0	0	0	0	0
PRJEB11419	ERR1841523	HC	0.0779931	0.0389966	0.214567	0.0577213	0.000484777	0.000280832	0.0261271	0	0.0144067	0	0.0300923	0.00534245	0.0606423	0.0170872	0.0106527	0.0213402	0	0.0254594	0.00994069	0	0.0167906	0.0124077	0	0	0	0.00113568	0	0	0.0188817	0	0.00253794	0.110215	0	0.00776374	0.0062593	0	0.0293426	0	0.000812086	0.00383233	0	0.0170459	0	0	0	0	0
PRJEB11419	ERR1841537	HC	0.0174419	0.0877203	0.0707581	0.0116026	0.0039199	0.00391361	0.0866522	0	0.012561	0	0	0.0204764	0.0116259	0.0215995	0.00248561	0	0.00167983	0.00247405	0.00247108	0.0276387	0.0251852	0	0	0	0	0.00097386	0	0	0.00576922	0	0	0	0	0.0220012	0.00203282	0	0	0	0.00335652	0.00344477	0	0	0	0	0	0	0.00220931
PRJEB11419	ERR1841538	HC	0.0341703	0.00476733	0.0140175	0.00285844	0.000953171	0.00148812	0.0254257	0.00447695	0.0670283	0	0.00514469	0.00234985	0.0091498	0.00569965	0.0107017	0.0258747	0.00953119	0.0334927	0.0697165	0	0.00983046	0.00234985	0	0.00654831	0	0.00199434	0	0	0.00646081	0	0	0.0194719	0	0.0103795	0.000358985	0	0.000358985	0	0	0	0.00128331	0	0	0	0	0	0.000287884
PRJEB11419	ERR1841650	HC	0.111042	0.0274762	0.105419	0.027126	0.00956499	0	0.0277006	0.0129449	0.0148723	0	0.010825	0	0.0196129	0.0306512	0.000695372	0.0214046	0	0.033267	0.010517	0	0.010928	0.031651	0.00687185	0.00697284	0	0.00067708	0	0	0.00930686	0	0.00229311	0.00773194	0	0.0204942	0.0167027	0.0185881	0.000407742	0	0	0.0136053	0	0.00108109	0	0	0	0	0
PRJEB11419	ERR1841675	CeD	0.0429176	0.0319341	0.0146635	0.00616207	0.00551019	0	0.0238549	0.001415	0.00602642	0	0.00969729	0	0.00246184	0.00426544	0.0092658	0.00835983	0	0.0787445	0.0135045	0.00233487	0	0.00573888	0	0.00196839	0	0	0	0	0.00243628	0	0	0	0	0.00523823	0	0	0	0	0	0	0	0	0	0	0	0	0
PRJEB11419	ERR1841679	HC	0.0810733	0.00227701	0.0318768	0.00156974	0.0351292	0.106791	0.00395991	0.00696778	0.00974784	0	0	0.0012667	0.00158985	0	0.00282117	0	0.00286636	0.00960178	0.00568324	0.00809648	0.00585444	0.00210863	0	0	0	0.0012667	0.00311894	0.00286636	0	0	0	0	0	0.0120195	0	0	0	0	0	0.00598149	0	0.000593161	0	0	0	0	0.00109832
PRJEB11419	ERR1841720	HC	0.330048	0	0	0	0	0	0.00929245	0	0.000655654	0	0	0.00528176	0.00455066	0.00238757	0	0	0	0	0	0.011702	0.0335074	0	0	0	0	0	0	0	0.00192949	0	0	0	0	0.0253792	0	0	0	0	0	0.00264402	0	0	0	0	0	0	0
PRJEB11419	ERR1841731	HC	0.0313706	0.00422104	0.0081549	0.00368203	0.0134333	0	0.0258599	0	0.00599009	0	0	0	0.00532736	0.00507765	0.00515271	0.00192449	0	0.0122892	0.000965979	0	0	0	0	0	0.00715494	0	0	0	0.00233283	0	0	0	0	0.00405869	0	0	0.00128715	0	0	0	0	0	0	0	0	0	0.0289758
PRJEB11419	ERR1841733	CeD	0.153646	0.0304731	0.12284	0.019961	0.00678359	0.0140482	0.102922	0.00869437	0.0310726	0.00454691	0.0213985	0.0264001	0	0.0152888	0.00171276	0	0.00634843	0.0288283	0.0344123	0.03769	0.0118725	0	0.00243209	0.0110926	0	0.000317261	0.00172715	0	0.0242713	0	0	0.0112497	0	0.0286059	0	0	0	0.000630568	0.00133551	0	0	0	0	0	0	0	0
PRJEB11419	ERR1841743	CeD	0.0416864	0.0375728	0.0159902	0.0116078	0.00212516	0.0185936	0.0220777	0.00918133	0.0507196	0	0.00438328	0.0305683	0	0.0232185	0.0259906	0.00505957	0.0036648	0.0565167	0.0170384	0.00328429	0.0145821	0.00541592	0.00207288	0.00303321	0	0.00286884	0	0	0.0022606	0	0	0	0	0	0.00684865	0	0	0	0	0.000640142	0	0	0.00318722	0	0	0	0.0259518
PRJEB11419	ERR1841786	HC	0.0304763	0.00390775	0.0275546	0.0137318	0.00722339	0.139502	0.0160365	0.00190738	0.0148006	0	0	0.000979355	0	0.0250225	0.00415007	0.000816522	0	0.0328664	0.00388254	0.0511949	0.00331953	0	0	0	0	0	0	0	0.00371822	0.000427948	0.0027147	0	0	0.00154906	0	0	0.000545518	0	0	0	0	0.00163011	0	0	0	0	0
PRJEB11419	ERR1841830	HC	0.0363566	0.0108045	0.0442534	0.0194734	0.0207759	0	0.0513891	0.00695534	0.027075	0	0.0149033	0.00393092	0.0190245	0.027754	0.0116629	0.00132379	0	0.0121792	0.0161633	0.0061672	0.00849532	0.000657783	0.0025562	0	0.00452009	0	0	0	0.00434133	0	0.00438916	0	0	0.00551908	0.000919635	0.0303124	0	0	0	0.0087097	0	0	0	0	0	0	0
PRJEB11419	ERR1842145	HC	0.0427835	0.0110939	0.132729	0.0149356	0.0198875	0.00146057	0.0256573	0.00236606	0.00394764	0	0	0	0	0.00981772	0.0080125	0.0165295	0	0.019611	0.00974981	0	0	0.00310913	0	0	0	0.00222193	0	0	0.00216819	0	0	0	0	0.00263478	0.00151218	0	0	0	0	0	0	0	0	0	0	0	0
PRJEB11419	ERR1842195	CeD	0.000210189	0.0482329	0.0178439	0.00265005	0	0	0.0560806	0	0.0166841	0	0.0884495	0.0124764	0.00203407	0.0212194	0	0.000235896	0	0	0.0087545	0.00152258	0.0280642	0.00128385	0	0	0	0	0	0	0.000524147	0	0	0	0	0	0.000728496	0	0	0	0	0.0193116	0.00294992	0	0	0	0	0	0.0196961
PRJEB11419	ERR1842218	CeD	0.0419295	0.0270056	0.0825315	0.00621761	0	0.00258084	0.0159783	0.00151386	0.0146511	0	0.0079082	0.0138928	0.00245203	0.00821317	0.0268335	0	0.0529724	0.00155643	0.00541511	0.0177316	0.00698572	0	0	0.00284561	0	0.00354061	0	0	0.00341627	0	0	0	0	0.0256165	0.000952556	0	0	0	0	0	0	0	0	0	0	0	0
PRJEB11419	ERR1842230	HC	0.183208	0.0327049	0.0576459	0.0991952	0	0	0.0578546	0	0.0718182	0	0.0134484	0.0024321	0	0.00604895	0.0978614	0.00505397	0	0.0250653	0.0250311	0	0.00703962	0.0021465	0.000718544	0	0	0.00314608	0	0	0.0358062	0	0	0	0	0.00855437	0.00114693	0	0.000218757	0	0.0025035	0	0	0.000361553	0	0	0	0	0.000718544
PRJEB11419	ERR1842250	HC	0.148447	0.0565885	0.0642282	0.0634613	0	0.00264828	0.0687128	0	0.0692177	0	0.0145236	0.0131895	0.00327854	0.00521284	0.0438245	0	0.0701234	0.13055	0.0256998	0.0263012	0.0262369	0	0	0.039291	0	0.00314752	0	0	0.0316525	0	0	0	0	0.00922814	0.00262359	0	0	0	0	0	0.00113912	0	0	0	0	0	0.000440545
PRJEB11419	ERR1842326	HC	0.0232718	0.0468602	0.143773	0.0642537	0.0111626	0.0905173	0.0368485	0.00814352	0.0144084	0	0.0214624	0	0	0.00662741	0.00281237	0.000387946	0.00644489	0.00406233	0.0453905	0.0218389	0.00533106	0	0	0.000565194	0	0	0	0	0.00186688	0	0	0	0	0.00921709	0.0116512	0.0107688	0	0	0	0.00670962	0	0	0	0	0	0	0.00432706
PRJEB11419	ERR1842340	HC	0.0369963	0.0194866	0.0378672	0.00429521	0	0	0.0214686	0.00137919	0.00419323	0	0.0432741	0.000663792	0.00344691	0.00734465	0.00693823	0.0063669	0.000333568	0.0255721	0.0163983	0.0580512	0.0072594	0	0	0.00701858	0	0	0	0	0.00398432	0	0	0.00749494	0	0.00107787	0.000380742	0	0	0.00424908	0	0	0	0.000144869	0	0	0	0	0.00189034
PRJEB11419	ERR1842414	HC	0.0887156	0.0465575	0.144113	0.0699645	0.0140293	0.000902127	0.0830214	0.00867057	0.0295929	0	0.00727914	0.0029047	0.0695359	0.0830754	0.00936307	0	0.0049834	0.0578171	0.00490728	0	0.00238311	0.0315735	0.000522854	0.00405878	0	0.00021971	0	0	0.0126836	0	0	0.0088758	0	0.0103495	0.000652773	0.0316601	0.0201839	0	0	0	0	0.0303609	0.000609466	0	0	0	0.00333776
PRJEB11419	ERR1842442	HC	0.13514	0.0299375	0.15386	0.13318	0.0574722	0	0.0385815	0.00742788	0.0108524	0	0.0364175	0.00560002	0.00974929	0.0179896	0.000817773	0.000220161	0.0110011	0.0406746	0.0053801	0	0.0036496	0.0132787	0	0.00050224	0.0104805	0.000198917	0	0	0.0230277	0	0	0.00340428	0	0.0221488	0	0	0	0	0.00800774	0	0	0.00104487	0	0	0	0	0.010936
PRJEB11419	ERR1842453	HC	0.132045	0.0216853	0.177727	0.0657064	0.0173725	0	0.0501277	0.0035398	0.0201274	0	0.0284843	0	0.00111968	0.00630207	0.00334225	0.0150046	0	0.0486665	0.0870806	0	0.00928411	0.0134945	0	0.00958478	0.0157831	0.000365273	0	0	0.0193121	0	0	0.00901063	0	0.00482664	0	0.00313567	0	0	0	0	0	0	0	0	0	0	0
PRJEB11419	ERR1842490	CeD	0.135129	0.0196442	0.163701	0.233188	0.00109736	0	0.0160299	0	0.0692755	0	0.0106346	0	0	0.00522662	0.0106286	0	0.00807055	0.0569603	0.0100538	0.0111883	0.00323938	0	0	0	0	0.000986098	0	0	0.0117104	0	0	0	0	0.0130408	0.00210839	0	0	0	0.00105624	0	0	0	0	0	0	0	0.000284666
PRJEB11419	ERR1842518	HC	0.00958491	0.00329578	0.0123348	0.0146143	0	0.0099393	0.00812807	0.0341625	0.00671591	0	0.0147449	0.00458423	0	0	0.00181717	0	0	0.0992139	0.0723887	0.0170745	0.00532577	0.0227657	0	0.00199591	0.0323575	0.00071887	0	0	0.000885213	0.000395465	0	0	0	0	0	0	0	0	0	0	0	0	0	0	0	0	0.00143468
PRJEB11419	ERR1842522	CeD	0.022926	0.0293217	0.086785	0.122052	0.00375094	0.00057764	0.013062	0.00876504	0.001596	0	0.0269017	0.0129746	0.00648291	0.029315	0.00170968	0	0.00640019	0.00515639	0.00506178	0.00403598	0.0267542	0.00533407	0	0	0	0	0	0	0.0183996	0	0	0	0	0.0133726	0.000891919	0	0.000891919	0	0	0.00178035	0.000714233	0	0	0	0	0	0
PRJEB11419	ERR1842580	HC	0.0486235	0.00882327	0.07027	0.0116274	0.0453083	0.000329151	0.0210321	0.002183	0.0136297	0	0.00605322	0	0.000931425	0.00646143	0.0105302	0.000853746	0	0.0104088	0.0054013	0	0.00384931	0.0194268	0	0.00537978	0	0.00129177	0	0	0.00223754	0	0	0	0	0.00795644	0	0.00238185	0	0	0	0	0	0	0	0	0	0	0
PRJEB11419	ERR1842620	HC	0.00983048	0.035614	0.0469024	0.0523353	0	0	0.0391846	0	0.0347316	0	0.111049	0.0199519	0	0.0332742	0.0688841	0	0.00331815	0	0.0140094	0	0.0118543	0.00394692	0	0	0	0.00972016	0	0	0.0027873	0	0	0	0	0.0504057	0.00126036	0	0	0.000231465	0.00617619	0.00577606	0	0	0	0	0	0	0.000288626
PRJEB11419	ERR1842625	HC	0.0100228	0.00238707	0.00186748	0.00348358	0.0041173	0.210438	0	0	0.00143151	0.0133365	0	0.0177516	0.00757414	0	0.000780474	0.0193835	0.00185726	0.00282859	0.00243976	0.0755388	0	0.00865651	0	0.00980626	0	0	0.0132482	0	0.000750303	0	0	0	0	0.0014555	0	0	0	0	0	0	0	0	0	0	0	0	0.000974245
PRJEB11419	ERR1842727	HC	0.00384059	0.0123661	0.00978671	0.0222271	0	0.843462	0.0228582	0	0.00152646	0	0.00173996	0	0	0	0.000677084	0.000711049	0.00633126	0.00117719	0.00315689	0.00472505	0	0	0	0	0.00196009	0	0	0	0.0159539	0	0	0.00827515	0	0.00212859	0	0	0	0	0	0	0	0	0.00140554	0	0	0	0
PRJEB11419	ERR1842787	HC	0	0	0	0	0	0	0.00149001	0	0	0	0	0	0	0	0	0	0	0	0	0	0	0	0	0	0	0	0	0	0	0	0	0	0	0	0	0	0	0	0	0	0	0	0	0	0	0	0
PRJEB11419	ERR1842815	HC	0.00143469	0.0385544	0.0176122	0.160827	0	0.0325841	0.0139658	0	0.00487055	0	0.0223299	0.00659494	0	0	0	0	0	0.0245722	0.114085	0.015743	0	0.0208436	0	0.00211492	0.0758405	0.0029995	0	0	0.00189068	0	0	0	0	0.00873365	0	0	0	0	0	0	0	0	0	0	0	0	0
PRJEB11419	ERR1842817	HC	0.0619732	0	0.0362295	0.00964638	0.0255326	0.0180408	0.00371542	0	0.0415738	0	0	0	0	0	0.00277991	0.00478199	0.00171158	0.00270021	0.00762005	0	0	0	0	0	0.00413821	0.0012622	0	0	0	0	0	0	0	0	0	0.00270021	0	0	0.009351	0	0	0.00081282	0	0	0	0	0
PRJEB11419	ERR1842821	HC	0.0247215	0.00860763	0.014478	0.0134073	0	0.00102045	0	0	0	0	0.00764383	0	0	0	0.000820981	0.00195305	0	0.00493052	0.000653964	0	0	0.00904888	0	0.000658313	0	0	0	0.378672	0	0	0	0.015939	0	0.00519861	0	0.0132408	0	0	0	0	0	0	0	0	0	0	0
PRJEB11419	ERR1842861	HC	0.0156581	0.00527663	0.0103636	0.00764164	0	0.234363	0.00546494	0	0.00666211	0	0.00172664	0	0	0.00177178	0.000418384	0.000765294	0.00296575	0.00296575	0.00521293	0.00590668	0	0.00166217	0	0	0	0.000951134	0	0.0833133	0.0029216	0	0.000714121	0.00528822	0	0.0047386	0	0	0	0	0	0	0	0	0	0	0	0	0
PRJEB11419	ERR1842904	CeD	0.133523	0.0124928	0.0316645	0.0639545	0	0	0.00316172	0	0.00416279	0	0.00259961	0	0	0.00448119	0	0	0	0	0.00718144	0	0.00670068	0.00444278	0.00451801	0	0	0.00353997	0	0	0.00445327	0	0	0	0	0.0095306	0	0	0	0	0.0101605	0	0	0.000380154	0	0	0	0	0
PRJEB11419	ERR1843440	HC	0.0252615	0.0187734	0.0965916	0.0420506	0.000306664	0.268947	0.052881	0.00414956	0.0228401	0	0.00635472	0.0028457	0.00705058	0.00529654	0.00203978	0.00361503	0.0118248	0.00920777	0.0233684	0.000411007	0.0130534	0.00807975	0	0.00160576	0	0.000815253	0	0	0.00461973	0	0	0	0	0.00247658	0.000995737	0.0148479	0.000138437	0	0.00997483	0.000995737	0	0.000544527	0	0	0	0	0.00830535
PRJEB11419	ERR1843449	HC	0.000826424	0.0412061	0.204977	0.110835	0.00217052	0.00141203	0.0294558	0.00848154	0.115392	0	0.0478913	0.0562912	0.00480104	0.00721055	0.000350652	0.000270771	0	0.00200439	0.0130467	0.0168619	0.0161413	0	0	0	0	0.000686278	0	0	0.00608476	0	0	0.0196327	0	0.00971916	0.00127211	0	0	0	0	0	0	0	0	0	0	0	0
PRJEB11419	ERR1843499	HC	0.0189234	0.0154888	0.00403672	0.00535169	0.0106371	0	0.0187638	0	0.0116343	0	0.00540422	0.00368221	0.000815021	0.00257864	0.000381955	0.0761803	0	0.000174455	0	0	0.00187757	0.00359666	0.00026001	0	0	0	0	0.000516675	0	0	0	0	0	0	0.000858895	0	0	0	0	0.00239889	0	0.000431121	0	0	0	0	0
PRJEB11419	ERR1843507	HC	0.0766524	0.0347142	0.198276	0.141491	0.00340949	0.0106005	0.0390189	0.00344482	0.101811	0	0.0233283	0.00545357	0	0.00993834	0.0117182	0	0	0.00333707	0.00953569	0.00100591	0.0279275	0.0089987	0	0.000677881	0	0.00381328	0	0	0.00253365	0	0	0	0	0.00496068	0.000532703	0.000426879	0	0	0	0	0	0	0	0	0	0	0.000797267
PRJEB11419	ERR1843521	HC	0.0623974	0.030164	0.00841481	0.00573701	0.00108695	0	0.0373056	0.00129718	0.0125838	0	0	0.0168473	0.00115071	0.00518893	0	0	0	0.00419958	0.0122603	0	0.0100093	0.00675345	0	0	0	0	0	0	0.00801777	0	0	0.00576591	0	0.00466738	0	0.0578309	0	0	0	0.000976834	0	0	0	0	0	0	0.00018635
PRJEB11419	ERR1843522	HC	0.0461203	0.0437915	0.168294	0.0698045	0.0029099	0.0379045	0.0942784	0	0.0374749	0	0.00130924	0.00247647	0	0.00144365	0.00766184	0.00608812	0.00113082	0.0174241	0.0520407	0.000735161	0.0148148	0.0111686	0.000367078	0.00143462	0	0.00113082	0	0	0.00268038	0	0	0	0	0.0281051	0	0.00178546	0	0.000257971	0	0	0.000185233	0	0	0	0	0	0
PRJEB11419	ERR1843638	HC	0.00852709	0.0226341	0.110025	0.0836743	0.0355925	0.0208527	0.0400296	0.00954262	0.0441324	0	0.0286695	0.00140384	0.00344469	0.247038	0.00515624	0.00160549	0	0.00290916	0.00433677	0.0199998	0.00959421	0	0.00457021	0	0	0.000209958	0	0	0.0153215	0	0.0246066	0.00678741	0	0.00969443	0.00192291	0	0.00192291	0	0	0	0	0.00150765	0	0	0	0	0.000573311
PRJEB11419	ERR1843664	CeD	0.116084	0.0233729	0.0185814	0.00422915	0.0066886	0.003257	0.00651979	0.00227165	0.0125195	0	0.00974862	0.000506511	0.000898672	0.00285343	0.0311721	0.0364536	0	0.019072	0.0212439	0.00118814	0.00632197	0.0245915	0	0.00842432	0	0.00308704	0	0.0247348	0.0014584	0	0	0	0	0.00219996	0	0	0	0	0	0	0	0	0	0	0	0	0
PRJEB11419	ERR1843669	HC	0.0878461	0.0202365	0.0855897	0.0735943	0.00420399	0.0818512	0.0161924	0.00179607	0.0161838	0	0.00935541	0.00102281	0.00121336	0.000964491	0.00483833	0	0.00830072	0.00864035	0.0178004	0.00981302	0.00412146	0	0	0.000622064	0	0.000683175	0	0	0.00566745	0	0	0	0	0.00374771	0.000634655	0	0.00165356	0	0.000925771	0	0	0	0	0	0	0	0
PRJEB11419	ERR1843719	HC	0.000868278	0.00168813	0.000386991	0.000923242	0	0	0.00215988	0.000455615	0.00189921	0	0	0	0	0.000259565	0	0.00117343	0	0.000411487	0	0	0	0	0	0	0	0	0	0	0.000126313	0	0	0	0	0.000930931	0	0	0	0.000462552	0.000462552	0	0	0	0	0	0	0	0
PRJEB11419	ERR1843730	HC	0.0217837	0.0063449	0.0308829	0.0365555	0.00306944	0.00189423	0.0111979	0	0.00358486	0	0.0099663	0	0.0017858	0.00179013	0.00621721	0	0	0.00102623	0.000551476	0.00100771	0.00107072	0	0	0	0	0	0	0	0.0010541	0	0	0.00107791	0	0.0025952	0.000361396	0	0.00117965	0	0	0	0	0	0	0	0	0	0
PRJEB11419	ERR1843732	CeD	0.0415337	0.00718356	0.00994502	0	0.00689123	0.019573	0.00172746	0.00138619	0.00632476	0.000750963	0	0.000750963	0	0.00158007	0.00241253	0	0.000578661	0.00815994	0.0104064	0.00642001	0.00170572	0.000119187	0	0.00326967	0	0.000808396	0	0	0.00021029	0	0	0	0	0.00241653	0.000348926	0.0253901	0.000291491	0	0.00276115	0	0	0	0	0	0	0	0.000176624
PRJEB11419	ERR1843742	CeD	0.0541921	0.00618301	0.00510706	0.00537545	0	0	0.0115017	0	0.0107611	0	0	0.00100575	0	0.00667862	0.0029274	0.00143851	0.00509746	0.00818712	0.00713842	0	0	0.0040119	0	0.00159499	0	0.000922246	0	0	0.00356322	0	0	0	0	0.000948536	0	0	0.000254211	0	0	0	0.000170708	0	0	0	0	0	0.00117276
PRJEB11419	ERR1843791	HC	0.000612868	0.000379212	0.00172653	0.00305077	0.00572767	0	0.00140366	0	0.000730324	0	0	0	0.00133786	0	0	0.000356572	0	0	0.000225258	0.000784814	0	0.000164179	0	0	0	0	0	0.00392726	0.000127642	0	0	0	0	0.000787865	0	0	0.000217937	0	0	0.000325454	0	0	0	0	0	0	0
PRJEB11419	ERR1843814	CeD	0.508705	0.0402418	0.0160044	0.0256565	0.000447861	0	0.0226432	0	0.017653	0	0	0.00236109	0.0146607	0.0230716	0.0220412	0.099124	0.00569774	0.00226296	0.00490702	0	0.00215032	0.0161002	0.00147786	0.00672718	0	0.00471637	0	0	0.00405006	0	0	0.0289614	0	0.00456167	0.00334246	0	0.00196855	0	0	0.00137973	0.000790907	0.000594633	0	0	0	0	0
PRJEB11419	ERR1843815	CeD	0.102417	0.0179748	0.0178574	0.0109119	0.00286448	0.145459	0.00704138	0.000643492	0.00269798	0	0.0196057	0.00061993	0.00229099	0.00432427	0.0036092	0	0.0173589	0.0442309	0.00457808	0.0115367	0.00267002	0.0185906	0	0.00220673	0	0.00280328	0	0	0.00711288	0	0	0	0	0.00344242	0.000284032	0	0.00537851	0	0	0	0	0.00162763	0	0	0	0	0
PRJEB11419	ERR1843837	CeD	0.0779177	0.0440563	0.0397361	0.20052	0.0272463	0.0304843	0.0418399	0.0107391	0.186762	0	0.0151516	0.00273908	0.0226571	0.0158155	0.0032169	0	0.000564492	0.0131911	0.00118023	0.0120355	0.00570998	0	0	0.000987018	0	0.000564492	0	0	0.0111482	0	0.00308982	0.0287515	0	0.0136591	0.00280923	0	0.013121	0	0	0	0	0.0134016	0	0	0	0	0.00926285
PRJEB11419	ERR1843851	HC	0.0643908	0.0172249	0.0193975	0.00523861	0	0.00491798	0.0175569	0.00402987	0.00178761	0	0.00416227	0	0.00239965	0	0.00742807	0	0.00441243	0.00530792	0.0048092	0	0.0124537	0.00806329	0.000210484	0	0	0	0	0	0.00269463	0	0	0.00333668	0	0.0239149	0.00048602	0	0	0	0	0	0	0	0	0	0	0	0.000417136
PRJEB11419	ERR1844544	HC	0.0180929	0.0122609	0.00329959	0.00657814	0.00927992	0	0.0136116	0	0.0107264	0	0.00466213	0.00175943	0.00202334	0.00389139	0.000291093	0.0760963	0	0.00056529	0.000675816	0	0.00353589	0.00323455	0.000249194	0	0	0	0	0	0.000435868	0	0	0	0	0.00053127	0.000284315	0	0	0	0	0.00239163	0	0.000319437	0	0	0	0	0
PRJEB11419	ERR1844552	HC	0.051348	0.0451107	0.163505	0.0622798	0.00214497	0.0340174	0.0990855	0	0.0378375	0	0.00210698	0.00364629	0	0.00141746	0.00878143	0.00690073	0.00128914	0.0173963	0.050965	0.00111213	0.0145925	0.0113963	0.000574852	0.00177027	0	0.001682	0	0	0.00349642	0	0	0	0	0.0320633	0.000181994	0.00200343	0	0.000681995	0	0	0.000181994	0	0	0	0	0	0
PRJEB11419	ERR1844596	HC	0.00949192	0.0246822	0.108787	0.0831462	0.0399478	0.0287426	0.0442598	0.00929236	0.0433235	0	0.0335823	0.00239774	0.00530857	0.2359	0.00602398	0.00128268	0.000583044	0.00345027	0.00431649	0.0195898	0.00841787	0	0.00286956	0	0	0.000256398	0	0	0.0139086	0	0.0222868	0.00487956	0	0.00736811	0.00217998	0	0.0014541	0	0	0	0	0.00188963	0	0	0	0	0.000619338
PRJEB11419	ERR1844604	CeD	0.117281	0.0263445	0.0205093	0.00407101	0.00433764	0.00218626	0.00572442	0.00447167	0.0108668	0	0.0125088	0	0.00356469	0.0056204	0.0330284	0.0357213	0	0.0174895	0.020709	0.00212643	0.00605666	0.0243934	0	0.00598284	0	0.00188073	0	0.0204912	0.00138671	0	0.000605013	0.00590809	0	0.000655865	0.000379886	0	0	0	0	0	0	0	0	0	0	0	0
PRJEB11419	ERR1844625	HC	0.022336	0.00561879	0.0320759	0.0379302	0.00474541	0.00239748	0.00962791	0.00135449	0.00395049	0	0.00736607	0.00104106	0.00154809	0.00167849	0.00673446	0	0	0.00183454	0.000446613	0.00178033	0	0	0	0	0	0	0	0	0.000951436	0	0	0	0	0.00236163	0.000369662	0	0.00159039	0	0	0	0	0	0	0	0	0	0
PRJEB11419	ERR1844643	CeD	0.0537145	0.00549279	0.00515025	0.00378504	0	0	0.00709506	0	0.0100422	0	0	0	0.00231497	0.00452026	0.00293902	0.00245688	0.00397348	0.00755121	0.0068757	0	0.0050401	0.00265021	0	0.000939726	0	0.00132694	0	0	0.00284687	0	0	0	0	0	0	0	0.000689804	0	0	0	0.000101641	0.00127792	0	0	0	0	0.00206208
PRJEB11419	ERR1845831	HC	0.000728839	0.000459219	0.00054632	0	0.000550804	0.00141086	0.000907282	0	0.000226227	0	0	0	0	0.000262953	0.000754164	0.00396605	0	0.00130162	0.000258386	0	0	0.00193342	0	0.00094061	0	0	0	0.168483	0	0	0	0	0	0	0	0.000283718	0	0	0	0	0	0	0	0	0	0	0
PRJEB11419	ERR1845834	HC	0.0960117	0.0134017	0.0229547	0.00332142	0	0.00112896	0.0409918	0.0189316	0.132646	0	0.00395627	0.041726	0.00339688	0.0151393	0.0137081	0.000590812	0.0109739	0.0473908	0.116022	0	0.0352127	0.0143908	0	0	0.00198213	0.00297123	0	0	0.000544411	0	0	0	0	0	0	0	0	0	0	0	0.00099303	0	0	0	0	0	0.00620828
PRJEB11419	ERR1845849	CeD	0.165799	0.0352198	0.180598	0.186527	0	0.000242098	0.0409155	0	0.0068357	0	0	0.0302371	0.000832374	0.0192096	0.014233	0	0.0109797	0.0149524	0.0221795	0.0110041	0.00460045	0	0	0	0	0	0	0	0.136191	0	0	0	0	0.0243648	0.00188963	0	0.000475626	0	0.00364031	0	0	0.000677628	0	0	0	0	0
PRJEB11419	ERR1845878	HC	0.00344153	0.0233041	0.0821392	0.100379	0.0512607	0.023966	0.0279885	0	0.0488833	0	0.027767	0.00404227	0.00625526	0.00448553	0.00122962	0.0084128	0.000369472	0.00563382	0.00991638	0.0668686	0.0193123	0	0	0.000573487	0	0	0	0	0.0130637	0	0	0.191172	0	0.0155556	0.00918419	0	0.000859178	0.000165427	0	0.00106322	0.000247045	0.000614325	0	0	0	0	0.000899987
PRJEB11419	ERR1845897	CeD	0.000136223	0.0508138	0.0817004	0.105634	0.0170853	0.00707176	0.0842361	0.00620717	0.00588714	0	0.168671	0.0450229	0.00244152	0.00572402	0	0.000428283	0.000743961	0	0.00542754	0.116221	0.0105211	0	0	0	0	0	0	0	0.0154873	0	0	0	0	0.0141573	0.0015914	0	0	0.000390859	0	0.0234131	0.000390859	0	0	0	0	0	0.000143688
PRJEB11419	ERR1845951	HC	0	0.00127374	0.00105116	0	0	0	0	0	0	0	0.000648	0	0	0	0	0	0	0	0	0.000664235	0.000870532	0	0	0	0	0	0	0	0	0	0	0	0	0	0	0	0	0	0	0	0	0	0	0	0	0	0.000275167
PRJEB11419	ERR1845973	HC	0.0328259	0.0128495	0.0431094	0.0432596	0.0104849	0.00124009	0.0176938	0.0113417	0.00625683	0	0.00867485	0.00208158	0	0.00331779	0.0012523	0.000807528	0.00208158	0.00397069	0.00783618	0.00113288	0.00533421	0	0	0	0	0.00104257	0	0	0.004494	0	0	0	0	0.00429251	0	0.00727663	0	0	0.00123148	0.00680435	0	0	0	0	0	0	0
PRJEB11419	ERR1845995	HC	0.124911	0.011389	0.0504036	0.0220633	0	0	0.0171218	0	0.0224663	0	0.0182983	0	0	0	0.0126644	0.00649193	0.00672217	0.0132275	0.0499282	0.00493343	0.00153156	0.0170458	0	0.0024228	0	0.00587365	0	0	0.00113341	0	0	0.00530878	0	0.00738826	0.000994664	0	0	0	0	0	0	0	0	0	0	0	0
PRJEB11419	ERR1846006	HC	0.0491028	0.0186569	0.0271882	0.0124891	0.00229643	0	0.0460371	0.0011931	0.0255682	0	0.00836042	0.00302655	0	0.0118818	0.0335041	0.000246033	0.00612314	0.0480007	0.0147509	0	0.00216212	0.0208688	0	0.000753724	0	0.00310028	0	0	0.0137444	0	0	0.00354269	0	0.00725737	0.000667254	0	0	0	0	0.000740983	0	0	0	0	0	0	0.00295283
PRJEB11419	ERR1846037	CeD	0.131505	0.0404487	0.0795129	0.0929014	0.00284486	0.000930232	0.0167329	0.00478943	0.00905425	0	0	0.00678064	0.000665434	0.0277216	0.0236224	0.0150935	0.00102725	0.00205008	0.00523377	0	0	0.00430881	0	0.00168397	0	0	0	0	0.00375786	0	0	0	0	0.0120525	0.00106987	0	0	0	0	0.00251887	0	0	0	0	0	0	0.000302749
PRJEB11419	ERR1846098	CeD	0.00151389	0.00252673	0.00470204	0.00536803	0.00608696	0	0.0159436	0	0	0	0.00271877	0.00074265	0	0	0.00137681	0.00014887	0	0.00143888	0.00134415	0.000587118	0	0.00191753	0	0	0	0	0	0	0	0	0	0	0	0.00275638	0	0.00283132	0	0	0	0.000612108	0	0	0	0	0	0	0
PRJEB11419	ERR1846141	HC	0.0190819	0.0134518	0.0264109	0.0199544	0.0106015	0.227993	0.0420237	0.00204736	0.0181064	0	0.0221362	0.00153336	0	0.00103794	0.00130598	0.00777149	0.00556802	0.00542889	0.00422984	0.0102708	0.00510593	0.000373981	0	0.000357888	0	0.000513106	0	0	0.010082	0	0	0.00179839	0	0.00500531	0.00324925	0.00255362	0.000142103	0	0.000698607	0	0	0	0	0	0	0	0.000142103
PRJEB11419	ERR1846190	HC	0.0252955	0.0476976	0.0177795	0.0111072	0.264219	0.266502	0.0525534	0	0.0288963	0	0	0.00498333	0.00260633	0.00290803	0.00707172	0.0508177	0.00015345	0.00751147	0.00333771	0.0562176	0.0130101	0.00449279	0.000191183	0.000147919	0	0.00170052	0	0	0.00027141	0	0	0	0	0.0174134	0.00388906	0	0	0	0	0	0	0	0	0	0	0	0
PRJEB11419	ERR1854685	HC	0.0802902	0.0258663	0.0653962	0.0824531	0.042179	0.0169249	0.0738099	0.00703153	0.269772	0	0.00461199	0.00219418	0	0.0061692	0.00677903	0.00498936	0.00516203	0.00855386	0.0184387	0.00125974	0.0100769	0.00198219	0.000710259	0.00063438	0	0.0025475	0	0	0.0354518	0	0	0	0	0.00627778	0.0017702	0	0.00184087	0	0	0	0	0	0	0	0	0	0
PRJEB11419	ERR1854739	HC	0.0263768	0.00636503	0.0807131	0.0603669	0.0159251	0.000302788	0.0272176	0.0101375	0.0294604	0	0.0293101	0.000998189	0.00324814	0.0116122	0.0121543	0.0129554	0.0104354	0.00814392	0.0151813	0.0142445	0.00212539	0.0103449	0.00193286	0.00354662	0	0.000817285	0	0.000696682	0.0203669	0	0.00784241	0.00605908	0	0.000830777	0.00111879	0.0510786	0.00708864	0	0	0.000334873	0.000425325	0.00401327	0	0	0	0	0
PRJEB11419	ERR1854783	HC	0.0294328	0.0192069	0.0787099	0.0142604	0.00436106	0.166626	0.0404771	0.00422195	0.0716261	0	0.00437421	0.00340554	0.00193282	0.0252728	0.00513214	0.00277988	0.0137038	0.0370176	0.0312235	0.00367675	0.00553852	0	0.000528422	0.000411266	0	0.00173864	0	0	0.0236073	0	0.0040449	0.00372427	0	0.00497486	0.00123628	0.0210336	0.00347404	0	0.000574091	0.000391417	0.000231576	0.00224099	0	0	0	0	0.00228666
PRJEB11419	ERR2032171	HC	0.269238	0.0115023	0.066672	0.00273627	0	0.00153958	0.0539181	0.00884545	0.0154538	0	0.0450716	0.000756029	0.0122125	0.030472	0.0643159	0.0273165	0.00406258	0.0121035	0.00688361	0.000851083	0.00841779	0.0253297	0	0	0	0	0	0	0.00647474	0	0	0.0161241	0	0.00282861	0.00105662	0.136851	0	0.000455433	0	0	0	0	0	0	0	0	0
PRJEB11419	ERR2032264	HC	0.25765	0.0268049	0.0724221	0.0151747	0	0.00363471	0.0632618	0	0.0765298	0	0.00372982	0	0.00934162	0.00504879	0.0334187	0.00494557	0.00142596	0.0438596	0.0147264	0.00323192	0.00195097	0	0	0	0	0.00162899	0	0	0.0316172	0.00016208	0	0.00500958	0	0.0271042	0	0.0912675	0.000309282	0	0.00386234	0	0	0	0	0	0	0	0.00964874
PRJEB11419	ERR2032265	HC	0.109522	0.0462878	0.0537606	0.0598313	0.00934815	0.00223488	0.0738983	0.00735749	0.0444953	0	0.0203642	0.0033541	0.00330943	0.0398456	0.0185469	0.00289923	0.0227867	0.0343219	0.0101965	0.00379506	0.00929714	0	0.000242967	0.00018819	0	0.00263615	0	0	0.0426231	0	0	0.00618979	0	0.0377192	0.00129597	0.0381988	0	0	0.00158315	0	0	0.000386557	0	0	0	0	0.0152243
PRJEB11419	ERR2032315	HC	0.252077	0.05571	0.0155438	0.0154512	0.0160795	0.0170906	0.0529493	0	0.06473	0.00461925	0.0854828	0.0200031	0.00125373	0.0181773	0	0	0.0055099	0.0413382	0.0190073	0.00818956	0.0261817	0	0.000530376	0.00915792	0	0.00344522	0	0	0.0544478	0	0	0.0384744	0	0.031672	0	0	0.000125585	0	0	0	0	0	0	0	0	0	0.000489892
PRJEB11419	ERR2032322	HC	0.0202525	0.00978061	0.0556883	0.0331116	0.00196306	0.0162292	0.102384	0.00251491	0.0592237	0	0.0105234	0.00081497	0.00155145	0.0068144	0.0011503	0.00198429	0.0102748	0.102931	0.0303913	0	0.00392834	0.0109454	0.000144312	0.000363477	0	0.00582726	0	0	0.00992689	0	0	0	0	0.00657802	0.000673779	0	0.000638481	0	0	0	0	0.000567885	0	0	0	0	0
PRJEB11419	ERR2032324	HC	0.0505641	0.010697	0.0470015	0.0350844	0.00377256	0.011277	0.113734	0.00285901	0.0273754	0	0.00994136	0.00216052	0.00158287	0.00643516	0.00128641	0.000599307	0.00964142	0.0436497	0.0293425	0	0.00493729	0.00652055	9.52e-05	0.000704298	0	0.00725487	0	0	0.0338586	0	0	0	0	0.00798146	0.00160978	0	0.00018703	0.00018703	0	0	0	0.000370611	0	0	0	0	0
PRJEB11419	ERR2032325	HC	0.0343123	0.0151874	0.0550753	0.0541291	0.00148544	0.0194367	0.100251	0.00219999	0.0344192	0	0.0106101	0.00195264	0.00193349	0.00745654	0.00472257	0.00292514	0.0134433	0.0180601	0.0501419	0	0.00534124	0.0119044	0	0.000265864	0	0.00451752	0	0	0.0211039	0	0	0	0	0.00557844	0.000977984	0	0	0	0	0	0	0.00015722	0	0	0	0	0.000105948
PRJEB11419	ERR2032329	HC	0.0298869	0.00831927	0.0123082	0.0283515	0.0195306	0.690572	0.0131303	0.0026005	0.00911295	0.00510953	0.00385527	0	0.00120688	0.00180646	0.00018175	0	0.0160518	0.0159059	0.00526206	0.0108657	0.00319152	0.000343556	0.000683982	0	0.00583902	0.0014621	0	0	0.00701991	0.0260469	0	0	0	0.0100794	0.00112167	0.00224022	0.000197658	0	0	0	0	0.000197658	0	0	0	0	0
PRJEB11419	ERR2032330	HC	0.0140843	0.00401999	0.00684589	0.0111093	0.00524534	0.84081	0.00303067	0.000834822	0.00681254	0.00449257	0.00124051	0	0.00117239	0.00435038	0	0	0.00496516	0.00524871	0.00256057	0.00625339	0.0023184	0	0	0	0.00246045	0.00170431	0	0	0.00351315	0.0167553	0	0	0	0.00294687	0.000617363	0.00619388	0.000428329	0	0	0.000333812	0	0.000664622	0	0	0	0	0
PRJEB11419	ERR2032350	HC	0.0794168	0.0815403	0.0705296	0.110854	0.00542688	0.0252856	0.0617181	0.0118509	0.0594219	0	0.0218792	0.00814096	0.00129737	0.00448047	0.00779101	0.00418594	0.00933104	0.0478319	0.00890193	0.0250246	0.0262675	0	0	0.00171887	0	0	0.00103261	0	0.0113564	0	0	0.016926	0	0.0828706	0.00183672	0	0	0	0	0	0.000807458	0.000421483	0	0	0	0	0.000357155
PRJEB11419	ERR2032351	HC	0.301639	0.033336	0.0543597	0.103292	0.00180138	0.00303414	0.0339542	0.000771969	0.0571299	0	0.0134662	0.00235245	0	0.0236869	0.00857042	0.00158237	0.0240602	0.100345	0.0107928	0.0461263	0.012676	0	0	0.00346955	0	0	0.00196756	0	0.0192338	0	0	0.0154381	0	0.0205289	0.00158268	0	0.000389521	8.17e-05	0	0	0	0	0	0	0	0	0.000120121
PRJEB11419	ERR2032417	HC	0.239813	0.056936	0.0484877	0.164535	0.0103583	0.00586307	0.0359697	0.014466	0.022176	0	0.0140477	0.00790283	0.000634653	0.00343534	0.0148267	0.000176272	0.046319	0.0287778	0.0120309	0	0.00728109	0.00744122	0	0.0017641	0	0	0	0	0.0220723	0	0	0.0195061	0	0.0751467	0.000927405	0.0563205	0	0	0	0	0	0	0	0	0	0	0.000209347
PRJEB11419	ERR2032441	CeD	0.226782	0	0	0	0	0	0.0737824	0	0	0	0	0	0	0	0	0	0	0	0	0.0304051	0	0	0	0	0	0	0	0	0.0837694	0	0	0	0	0	0	0	0	0.0389795	0	0	0	0	0	0	0	0	0
PRJEB11419	ERR2032442	CeD	0.00261619	0.0013055	0.000392774	0	0	0.00086992	0.000747294	0	0.000163189	0	0	0	0	0	0.000653307	0.0368179	0.000476649	0.00379207	0.000614022	0	0	0.0027856	0	0	0	0	0	0	0.00028857	0	0	0	0	0	0	0	0	0	0	0	0	0	0	0	0	0	0.000358241
PRJEB11419	ERR2032495	HC	0.03619	0.0192901	0.0154579	0.0275767	0	0	0.0779159	0.000588787	0.00608162	0	0.00222858	0.00149854	0	0.00337197	0.00823152	0.00235449	0.0033674	0.009273	0.00871348	0	0.00380579	0.000676243	0	0	0	0.000526735	0	0	0.00183681	0	0	0	0	0.00620793	0.0431367	0	0	0	0.00463823	0.000601489	0	0	0	0	0	0	0
PRJEB11419	ERR2032580	HC	0.234684	0.0284997	0.067096	0.0640115	0.00427461	0.00471723	0.105394	0.00271201	0.048546	0	0.0117098	0.00296834	0.0107543	0.00686774	0.00372696	0.000348849	0.0240798	0.0222598	0.0334042	0	0.010928	0.00198036	0	0	0.00499628	0.00962416	0	0	0.0402099	0	0.000524402	0.00994887	0	0.00595818	0.00166837	0.0283437	0.00286434	0	0.0124841	0	0	0.00541227	0	0	0	0	0.00567226
PRJEB11419	ERR2032593	HC	0.0957266	0.0556545	0.00625318	0.0931346	0.00119744	0.000412136	0.0669156	0	0.080011	0	0.0265471	0.0517004	0	0.00120896	0.00177697	0.0384338	0.000979708	0.0263644	0.0459786	0.00256521	0.0724188	0	0	0.0561974	0	0	0	0	0	0	0	0	0	0.0456198	0.00332292	0	0	0	0	0	0	0	0	0	0	0	0.00127261
PRJEB11419	ERR2032752	HC	0.00961297	0.0142835	0.098608	0.0539483	0.0194657	0.0164986	0.0638416	0.00204717	0.0828879	0	0.00706204	0.000871272	0.00140627	0.0105337	0	0.000394153	0.00191911	0.00320644	0.026068	0.00259925	0.00664945	0.00730796	0.000182695	0.000916088	0	0.000182695	0	0	0.0278841	0.00125992	0.00245799	0.00221012	0	0.00203146	0.00123053	0	0.000212634	0	0	0.000991024	0	0	9.29e-05	0	0	0	0.00623019
PRJEB11419	ERR2032759	HC	0.00268618	0.0502369	0.0295428	0.0125274	0.00150308	0.489197	0.0235739	0.00503575	0.005468	0	0.00642934	0.00101579	0.000419109	0	0.0016596	0	0	0.00128587	0.0325698	0.0191524	0.00933204	0	0	0.000262305	0.00601217	0.000340605	0	0	0.00278332	0.0255013	0	0	0	0.000627741	0.00101579	0.00162346	0.000138049	0	0	0	0	0	0	0	0	0	0.0117513
PRJEB11419	ERR2032765	HC	0.0162293	0.00622902	0.0466212	0.0179972	0.00483246	0.0582071	0.0298586	0.00264034	0.0233397	0	0.00321091	0.00202811	0	0.00165644	0	0.0292423	0.00731702	0.00801214	0.0270699	0.00365982	0.00194187	0.000516993	0.000456549	0	0.00163522	0.00190722	0	0.000940106	0.00608355	0.00101061	0.000244992	0.00277106	0	0.00316677	0.00021477	0.00251167	0.00021477	0	0.00435523	0.000305437	0	0.000275215	0	0	0	0	0.000637883
PRJEB11419	ERR2032806	HC	0.0330709	0.0117432	0.0195563	0.00323231	0.00366363	0	0.0131984	0	0.00346933	0	0	0.00989974	0.00120595	0.00240768	0.0154545	0.0226227	0	0.0142659	0.0047863	0	0.0052229	0.0119373	0	0	0	0.00310802	0	0	0.00959729	0	0	0.0105244	0	0.0100063	0.000488357	0	0	0	0	0.000876455	0	0	0	0	0	0	0.000294307
PRJEB11419	ERR2032847	HC	0.0172713	0.132113	0.355808	0.00378824	0.0264148	0.000307472	0.0408391	0	0.0116524	0	0.0264016	0.00172347	0.0569514	0.0189486	0.000375126	0.00122675	0.00174348	0.0439596	0.000762369	0	0.0154244	0.000182881	0.0062652	0	0	0	0	0	0.000312385	0	0	0.00557019	0	0.0302882	0.000342941	0	0.0200104	0.00010285	0	0	0.000603041	0.000262911	0	0	0	0	0.000823125
PRJEB11419	ERR2032860	HC	0.133296	0.0160174	0.0159515	0.00991759	0.00387825	0	0.00245849	0.000592054	0.00247956	0	0	0.00143206	0	0.00138496	0.00859299	0.00135622	0.0149869	0.0161759	0.00180302	0	0.00231481	0.00856618	0	0.000811761	0	0.000480846	0	0	0.00335596	0	0	0	0	0.00148251	0.000797918	0	0.000243044	0	0.00912106	0	0	0	0	0	0	0	0
PRJEB11419	ERR2032910	CeD	0.0557282	0.000922931	0.000117454	0	0.820047	0	0	0	6.53e-05	7.14e-05	0	0	0.0148111	0	0	0	0	0	0	0	0	0	0	0	0	0	0	0	0	0	0	0	0	0	0	0	0	0	0	0	0	0.000227839	0	0	0	0	0.0906767
PRJEB11419	ERR2032913	HC	0.145399	0.0656954	0.0429345	0.0113139	0	0.000783896	0.0649832	0	0.00862783	0	0	0.0392459	0	0	0.00224665	0.053926	0.00615714	0.0125806	0.0291014	0	0.0887798	0.0130664	0	0.0150295	0	0.000165531	0	0	0.010348	0	0	0.0571373	0	0.0376247	0	0	0	0	0	0.0012451	0	0	0	0	0	0	0
PRJEB11419	ERR2033464	HC	0.526869	0.00385645	0.0653458	0.0573744	0.0409224	0.0031181	0.0106138	0.0118311	0.0211139	0	0.01243	0	0.00156733	0.00629335	0.00272062	0	0.0362855	0.0291917	0.00327582	0	0	0.0230099	0.0049712	0.00527054	0	0	0	0	0.00388563	0	0	0.00409538	0	0.0151829	0.000410854	0.0887801	0	0	0	0	0	0	0	0	0	0	0
PRJEB11419	ERR2033474	CeD	0.206963	0.0276686	0.0205246	0.00943996	0.00309181	0	0.0460071	0.00279153	0.0351689	0	0.00109734	0.0068214	0	0.00114457	0.0531892	0.149776	0.00410796	0.0474568	0.0669725	0	0.0139358	0.0184693	0	0.00353439	0	0.0184693	0	0	0.0328846	0	0	0	0	0.00538481	0.000666523	0	0	0	0	0	0	0	0	0	0	0	0
PRJEB11419	ERR2033534	HC	0.00887019	0.0212177	0.0382904	0.0301729	0.0163699	0.445612	0.0547594	0.0035995	0.0259615	0	0.004937	0.00244927	0.00276454	0.00505634	0.00227096	0.00207558	0.00527792	0.0164396	0.0064814	0	0.0082748	0.00527792	0	0.000296137	0	0.0014172	0	0	0.00525178	0.0102167	0	0.00195875	0	0.0117927	0.000576245	0.0151782	0.00237282	0	0.00581307	0	0	0.000155771	0	0	0	0	0
PRJEB11419	ERR2056770	HC	0.0476544	0.00635173	0.0092943	0.0270564	0.0408123	0	0.00407043	0	0.00676681	0.00946586	0.000865489	0.00317772	0.00736859	0	0.000105679	0.0123894	0.00862744	0.0164727	0.00875424	0	0.000906444	0.00725004	0.000422913	0.00362888	0	0	0	0	0.00434776	0	0	0.00772038	0	0.0031137	0	0	0	0	0	0.000243252	0	0	0	0	0	0	0
PRJEB11419	ERR2056870	CeD	0.0103157	0.004045	0.0155045	0.00880852	0	0.000132084	0.0170624	0	0.0127318	0	0.00192068	0	0	0.000407442	0.000304073	0.0103972	0.000447905	0.0101479	0.00108402	0	0.00127137	0.00453001	0	0	0	0.000367071	0	0.000609573	0.00180531	0	0	0.00780911	0	0.000785636	0.00416625	0	0	0.000528739	0.000730823	0.000771239	0	0	0	0	0	0	0
PRJEB11419	ERR2056874	HC	0.00373888	0.00612194	0.0175026	0.0277819	0	0	0.00944744	0.00100156	0.00556083	0	0.00715179	0.000521558	0.00251347	0.00169623	0.000823201	0.00044297	0	0.00181794	0.000905613	0	0.00202831	0.00928512	0	0	0	0	0	0.000210425	0.00227381	0	0	0	0	0.0003659	0	0.000521558	0	0	0	0.000988256	0	0	0	0	0	0	0.00741832
PRJEB11419	ERR2056930	CeD	0.0344421	0.00393659	0.0102162	0.00626343	0	0.000311416	0.00554134	0.000862714	0.000169479	0	0.00568534	0.00379937	0	0.00101645	9.03e-05	0	0	0.00196989	0.000810524	0	0.00801535	0.00480559	0	0	0	0.000186152	0	9.46e-05	0.00205634	0	0	0.0108601	0	0.000783494	0.000460574	0	0	0	0.000552048	0.00050631	0	0	0	0	0	0	0.00347921
PRJEB11419	ERR2057014	HC	0.0239381	0.00544955	0.0177339	0.00566415	0.00086336	0.404503	0.044825	0.000347794	0.0272254	0	0.00561774	0.00214654	0.0041114	0.0195758	0.00473509	0.00446872	0.00277903	0.00260334	0.0278814	0.000283505	0.00509594	0.0120556	0.000354479	0	0	0.00144377	0	0	0.0460733	0	0.00109238	0.0108376	0	0.00241798	0.00520358	0	0.00158432	0	0	0	0	0.000178786	0	0	0	0	0.00168974
PRJEB11419	ERR2057058	HC	0.00884473	0.00579717	0.00457853	0.00178056	0.00484181	0.0022888	0.00400427	0.00268047	0.00140245	0	0.00293237	0.000795508	0	0	0.00129776	0.00143241	0	0.00138977	0.000633939	0.00151089	0.00424221	0.00129072	0	0	0	0.000300294	0	0	0.000567381	0	0.000201252	0	0	0.0068403	0	0.00049838	0.000349815	0	0	0.000201252	0	0.000399337	0	0	0	0	0
PRJEB11419	ERR2057085	CeD	0.0814671	0.018738	0.0457262	0.0197904	0.000760435	0.335096	0.035507	0	0.0179067	0	0.00601418	0.0183012	0.00785787	0.0129852	0.00725391	0	0.0007314	0.0378124	0.00305658	0.0842258	0.0131524	0	0.000779934	0	0	0.00145943	0	0	0.0162415	0	0.00514811	0.0208108	0	0.0112972	0	0.036599	0.0203882	0.00932215	0	0	0.000246047	0.00490544	0	0	0	0	0.000537258
PRJEB11419	ERR2057109	HC	0.0221335	0.0143689	0.0100146	0.0659295	0	0.796273	0.0158373	0.00100684	0.000291272	0	0.00568427	0	0.00148004	0.00127604	0.0024858	0.00257888	0.000836351	0.00468579	0.00201521	0	0.00208728	0.0104004	0	0.000358133	0	0.000399817	0	0.000201392	0.00156217	0	0.000320447	0	0	0.00232732	0.000161706	0	0	0	0.00452705	0	0	0.000558556	0	0	0	0	0
PRJEB11419	ERR2057138	CeD	0.141954	0.0380189	0.183524	0.138033	0.000606872	0	0.0299621	0.00476539	0.0927149	0	0.033013	0.0158397	0.00481403	0.0201861	0.000667472	0.000937602	0.0100363	0.00783186	0.0179784	0	0.014487	0.0332951	0	0.00286137	0	0	0	0	0.0209586	0	0	0.00592819	0	0.0293397	0.000633763	0	0.000903692	0	0	0	0	0.000633763	0	0	0	0	0.00022887
PRJEB11419	ERR2057162	HC	0.00124101	0.0602183	0.345548	0.22123	0.0367432	0.00278455	0.0474369	0.0184203	0.043125	0	0	0.00598251	0.00690761	0.0129055	0.000118889	0	0.000546395	0	0.00392239	0.0515102	0.0206314	0.00640068	0	0.000376744	0	0	0	0	0.0108677	0	0	0.00306786	0	0.0172686	0.000253681	0	0	0.000462763	0	0	0.00154999	0	0	0	0	0	0.000128232
PRJEB11419	ERR2057173	HC	0.200488	0.032745	0.0957078	0.0659579	0.0124552	0.00100558	0.0994305	0.0129253	0.0250511	0	0.0176431	0.0129835	0.0161104	0.00826883	0.006428	0	0.0304843	0.0247936	0.00623182	0.0807809	0.046383	0	0.000471717	0	0	0.00238161	0	0	0.025174	0	0.000900468	0	0	0.00707168	0.00468128	0.00713686	0.013841	0	0.00366787	0	0	0	0.000237852	0	0	0	0.000432739
PRJEB11419	ERR2057176	CeD	0.164095	0.0130679	0.0426686	0.0330745	0	0	0.00643685	0	0.00397395	0	0.0225448	0.00546186	0	0.00288024	0.00421648	0	0	0	0.00863939	0.0089207	0.00278421	0	0.000253405	0	0	0	0	0	0.00939474	0	0	0	0	0.00894173	0	0	0	0	0	0.000666774	0	0	0	0	0	0	0
PRJEB11419	ERR2057186	HC	0.0326456	0.030692	0.0751979	0.0223301	0.00625151	0.00504006	0.0494843	0.00381793	0.0323932	0	0	0.00774603	0.00509463	0.00245818	0.00644083	0.0172636	0.00047278	0.00408594	0.0274004	0.0210346	0.00655812	0	0	0.00220087	0	0.000238159	0	0	0.0325134	0	0	0	0	0.0151686	0.00141126	0	0	0	0	0	0	0	0	0	0	0	0
PRJEB11419	ERR2057207	CeD	0.116224	0.0284725	0.183052	0.0433493	0.0324192	0.143792	0.0235123	0.00399302	0.118343	0	0.0222463	0.00270177	0.00364818	0.00729385	0.0108802	0	0.0101911	0.0233555	0.012876	0.0120508	0.0102952	0	0	0.00113044	0.00270177	0.00186445	0	0.000189821	0.00991827	0	0	0.00562618	0	0.0138998	0.00312043	0	0.000189821	0	0	0	0.000468927	0	0	0	0	0	0.00121321
PRJEB11419	ERR2057209	CeD	0.0354305	0.0481144	0.12357	0.0712864	0.00143439	0.0761436	0.0242784	0.00502588	0.000944361	0.000405486	0.0462542	0.0202137	0.00586529	0.0195091	0.000525105	0	0.00733032	0	0.00226086	0.0065513	0.0150366	0.00608224	0.000284704	0.000926621	0	0.000365225	0	0	0.0435225	0	0.000365225	0.0421965	0	0.105179	0	0	0.000566528	0	0	0	0	0.000405486	0	0	0	0	0.000486007
PRJEB11419	ERR2091857	HC	0.0516951	0.0134477	0.21296	0.0143076	0.00289533	0.000727525	0.0231527	0.00176148	0.0136582	0	0.00353127	0.00391053	0	0.00315216	0.00736628	0.0195958	0.0052894	0.0285769	0.0287255	0	0.00582018	0.00402544	0	0.000977141	0	0.000386764	0	0	0.00274027	0	0	0.00288866	0	0.00409923	0.0010379	0	0	0	0	0	0.000386764	0	0	0	0	0	0.00854505
PRJEB11419	ERR2091870	HC	0.361866	0.0161767	0.0818612	0.0655472	0.0357262	0.00208005	0.0297844	0.0193448	0.0428141	0	0.00958886	0.00259524	0.00371862	0.00173153	0.044935	0.000920701	0.0565712	0.0700127	0.0144185	0.0136184	0.00782498	0	0.000775036	0	0	0	0	0	0.00761219	0	0	0	0	0.0131505	0.00189516	0	0.00364535	0	0	0	0	0.000845044	0	0	0	0	0.018137
PRJEB11419	ERR2091895	CeD	0.0669212	0.0428995	0.0181514	0.0108549	0	0.356336	0.0351414	0.0147081	0.00880014	0	0.00764549	0.00401825	0.004673	0.00188213	0.0105338	0.0157766	0.024938	0.0313196	0.00873656	0.000339659	0.00964503	0.00545517	0.000256914	0.00193694	0	0.000552751	0	0	0.00113354	0	0	0.00370335	0	0.0061258	0.000975372	0.0171618	0.000299177	0.00017239	0.00093311	0	0	0	0	0	0	0	0.000130128
PRJEB11419	ERR2091915	CeD	0.0171326	0.00921579	0.0164413	0.00669993	0	0.152873	0.01302	0.00167865	0.00244111	0	0.00537178	0	0.00144331	0.000812374	0.00224084	0	0	0.00532818	0.00187108	0	0.00164339	0.00251864	0	0	0.00879109	0.000264479	0	0	0.00183888	0	0	0.00688112	0	0.00291115	0.000199141	0	0.000231809	0	0	0.000362486	0	0.000297148	0	0	0	0	0.00114654
PRJEB11419	ERR2091918	HC	0.318095	0.0140504	0.0808221	0.00326256	0	0.00375792	0.0645629	0.00886025	0.0190504	0	0.0855604	0.00234567	0.0100061	0.0299202	0.0573648	0.0409235	0	0.00351614	0.0074587	0.00180343	0.0120108	0.0126098	0	0	0	0	0	0	0.00702778	0	0	0.01496	0	0.00473977	0.00117519	0.025395	0	0	0	0	0	0.000274829	0	0	0	0	0.000184794
PRJEB11419	ERR2091950	CeD	0.425473	0.0355723	0.156566	0.0298262	0	0.00236235	0.0200253	0	0.0174127	0	0.0458488	0.0181267	0	0.00639836	0	0	0	0	0.0230746	0.00692017	0.00951774	0	0	0	0	0	0	0	0	0	0.00528825	0	0	0.0500857	0	0	0	0.000496861	0	0.00117257	0	0	0	0	0	0	0.0112468
PRJEB11419	ERR2091960	CeD	0.0896878	0.0147779	0.0743544	0.00589671	0.00108215	0.0107749	0.0358135	0	0.017182	0	0.00660865	0.0447135	0	0.00421037	0.00855221	0.169109	0.00320082	0.147841	0.0259896	0	0.00515607	0.0159404	0	0	0	0.00131168	0	0.000100639	0.00285031	0	0	0	0	0.00742388	0.000875723	0	0	0	0	0.00169919	0	0	0	0	0	0	0
PRJEB11419	ERR2091966	CeD	0.0420998	0.00771625	0.0541766	0.0135428	0.00537523	0.000705993	0.0620405	0	0.0177676	0	0.00821579	0	0	0.00744431	0.0437892	0.0225138	0.00333068	0.0051454	0.0143889	0.00362626	0.00147348	0.000104514	0.000356564	0	0	0.000860652	0	0.000709426	0.0322103	0	0.000810242	0.00956661	0	0.00268793	0.0353403	0	0	0	0.00363313	0	0	0	0	0	0	0	0
PRJEB11419	ERR2091995	CeD	0.0183681	0.0248604	0.0509981	0.0190456	0.00362138	0.408461	0.00871565	0.00113347	0.0204121	0	0.0059041	0	0.00385545	0.01492	0.0110295	0.00453478	0.000899548	0.00452628	0.0253346	0	0.00351867	0.0499216	0.000166051	0.00135106	0	0.000125302	0	0	0.00139835	0	0	0.00899468	0	0.00247012	0.000736549	0.0524481	0.00619702	0	0.000532799	0.00049205	0	0.000818048	0	0	0	0	0.000818048
PRJEB11419	ERR2091997	HC	0.0116599	0.0201635	0.112725	0.0151473	0.00369207	0.0170944	0.0255999	0.000215498	0.0221641	0	0.0110431	0	0	0.00109403	0.00335025	0.000309774	0.00439277	0.00335811	0.0341288	0.0190406	0.000878362	0.000442254	0	0.000164138	0	0.000504961	0	0	0.00363126	0	0	0.00167511	0	0.00142673	0.000912553	0	0.0013515	0.00022278	0	0	0.00012872	0.000379547	0	0	0	0	0.000504961
PRJEB11419	ERR2092024	CeD	0.0212591	0.00117421	0.0042056	0.00162546	0.000797393	0.000555201	0.00501221	0	0.00964623	0	0	0.000766947	0	0.00509317	0.00133026	0.0167411	0.00433047	0.0118139	0.00218766	0.00300338	0	0.000156056	0	0.00367402	0	0.00122511	0	0.000410595	0.00226309	0	0	0.00158988	0	0	0	0.00127602	0	0	0	0	0	0	0	0	0	0	0
PRJEB11419	ERR2092076	HC	0.0492245	0.0355319	0.106921	0.0306659	0.0299592	0.00111417	0.0609205	0.00274164	0.0161553	0	0	0.00087421	0.0201696	0.0101205	0.0234915	0	0.000801629	0.0242455	0.00969335	0.00382893	0.0389749	0	0.000148394	0	0	0.0017089	0	0.000112123	0.00471931	0	0.000583884	0.00905524	0	0.00868106	0.00134599	0.0313948	0	0	0.0156446	0	0	0	0	0	0	0	0
PRJEB11419	ERR2092102	HC	0.101141	0.0358953	0.10004	0.111959	0.0083536	0.0709038	0.0733144	0.00793062	0.0330622	0	0.00215884	0.00840377	0.00342936	0.0158955	0.0119634	0.000597519	0.022095	0.0164767	0.0178397	0.00615902	0.0266031	0	0	0.000560285	0.0226405	0.00267636	0.000494494	0	0.0247092	0	0	0	0	0.0345592	0.0020218	0	0.00169452	0	0.0029491	0	0	0.000494494	0	0	0	0	0
PRJEB11419	ERR2092352	HC	0.230029	0.00879843	0.0112866	0.0110607	0.00407509	0.00255225	0.0194512	0.00975692	0.00208827	0	0.00588434	0.00340307	0	0	0	0.396557	0.0123594	0.0377176	0.016285	0.00366195	0.0951407	0	0	0.00478581	0	0	0	0	0.00575231	0	0	0	0	0.0756257	0.00183842	0	0	0	0	0	0.000327716	0	0	0	0	0	0.00210818
PRJEB11419	ERR2092353	HC	0.131556	0.0047592	0.00663662	0.00535755	0.00361688	0	0.00783489	0.00986426	0.00215799	0	0.00822278	0.00107479	0	0	0	0.716246	0.0127278	0.0436168	0.0059834	0.00342515	0.00860004	0	0	0.00169151	0	0	0	0	0.00208302	0	0	0	0	0.0047442	0	0	0.000389324	0	0	0	0	0.000560692	0.000774901	0	0	0	0.000132241
PRJEB11419	ERR2092354	HC	0.117372	0.0205799	0.0213179	0.0195088	0.0139026	0.0106686	0.03715	0.0155383	0.00414421	0	0.00475003	0.00426712	0.00231154	0.00888814	0	0.506215	0.0188003	0.0308496	0.0274109	0.00745683	0.0435526	0	0	0.00679853	0	0	0	0	0.00532993	0	0	0	0	0.0181698	0.00308074	0	0	0	0	0	0	0	0	0	0	0	0.00133823
PRJEB11419	ERR2092355	HC	0.105604	0.0164786	0.0179204	0.0167547	0.004886	0.00166939	0.0258183	0.00919618	0.00538856	0	0.00380437	0.0026554	0	0	0	0.595288	0.01693	0.0495979	0.0226191	0.00883192	0.0306488	0	0	0.0054282	0	0	0	0	0.00901632	0	0	0	0	0.0109238	0.000454972	0	0	0	0	0	0	0	0	0	0	0	0.000680657
PRJEB11419	ERR2092360	HC	0.291039	0.0988037	0.0151223	0.026515	0.0182597	0.00266509	0.0442201	0	0.00263465	0.00870652	0	0.0392119	0.023741	0.00152076	0.00298018	0	0.139099	0.0272462	0.0024713	0	0.135163	0.0195371	0.00109201	0.00246548	0	0.000713649	0.00402431	0	0.000367114	0	0	0	0	0.00545312	0.000666354	0	0	0	0	0	0	0	0	0	0	0	0.00128119
PRJEB11419	ERR2092361	HC	0.11607	0.0895335	0.0210602	0.0096142	0.0883366	0.00503048	0.186901	0	0.00833397	0.0039024	0	0.0654811	0.0818068	0.000383636	0.00159861	0.000467354	0.0576824	0.0237466	0.00214541	0.00174857	0.0600863	0.00691377	0	0.000887557	0	0.000157486	0.00351633	0	0.0146737	0	0	0	0	0.0138372	0.00123849	0	0	0	0	0	0	0.000157486	0	0	0	0	0.00201064
PRJEB11419	ERR2092362	HC	0.334751	0.0688004	0.0356373	0.0263805	0.0213929	0.00256447	0.075853	0	0.00615196	0.00761642	0	0.0220425	0.00339548	0.00143412	0.00935924	0.0151816	0.111064	0.0458202	0.00730199	0	0.0398325	0.0247247	0	0.00487119	0	0.00203447	0.0121835	0	0.0288932	0	0	0	0	0.0192435	0.00290439	0	0	0	0	0	0	0	0	0	0	0	0.00109206
PRJEB11419	ERR2092367	HC	0.106137	0.0339593	0.0658531	0.0636366	0.00536078	0.147636	0.0408798	0.00612468	0.0705527	0	0.0080358	0.00380505	0.000795211	0.0114452	0.0224188	0.000949434	0.019627	0.0584628	0.0216729	0.000470669	0.0146956	0.0162366	0	0.00280391	0.00596259	0.00298313	0	0	0.0355525	0	0	0.0121123	0	0.00934131	0.000928329	0.0245072	0	0	0	0	0	0	0	0	0	0	0.00272628
PRJEB11419	ERR2092368	HC	0.120317	0.035927	0.0691939	0.0677756	0.00347047	0.1386	0.0382279	0.00587663	0.0503655	0	0.0081542	0.00301981	0	0.0105084	0.0273261	0.000707287	0.0239706	0.0570932	0.0183946	0.000672189	0.016021	0.0161073	0	0.00273525	0.00393539	0.00301981	0	0	0.0379773	0	0	0.0138787	0	0.0102958	0.000273049	0.0235397	0	0	0	0	0	0.000219192	0	0	0	0	0.00285823
PRJEB11419	ERR2092385	HC	0.20205	0.0354049	0.200028	0.203481	0	0.0013706	0.0186393	0	0.018598	0	0.0142514	0.00892637	0.00178849	0.00663092	0.00979452	0	0.0273462	0.00907027	0.0119735	0	0.0265861	0.0236047	0	0.00528588	0	0.000507923	0	0	0.0348139	0	0	0	0	0.0220775	0.00165916	0	0	0.000292065	0	0	0.00072378	0.00043597	0	0	0	0	0
PRJEB11419	ERR2092386	HC	0.290105	0.0569237	0.108509	0.113208	0	0.00944606	0.0348224	0	0.0330111	0	0.0217007	0.00709121	0.00733936	0.0036564	0.0294371	0.000256934	0.0386688	0.0254595	0.0180041	0	0.0246271	0.0252327	0	0.00631689	0	0.00164875	0	0	0.015126	0	0	0	0	0.0193166	0	0	0.0013086	0	0	0	0.000514908	0.000401524	0	0	0	0	0
PRJEB11419	ERR2092387	HC	0.132843	0.0801698	0.14908	0.148851	0	0.00184472	0.0343334	0	0.106718	0	0.03516	0.0198963	0	0.00295658	0.0167501	0.000813882	0.0175867	0.00998733	0.0127551	0	0.023109	0.0412789	0.000301848	0.00377883	0	0.000525359	0	0	0.018989	0	0	0	0	0.0389063	0.003282	0	0	0	0	0	0.000972382	0	0	0	0	0	0.000152841
PRJEB11419	ERR2092388	HC	0.373439	0.0412713	0.0920657	0.139586	0	0.00325107	0.0190576	0	0.0255701	0	0.0195367	0.00436144	0	0.00353417	0.0194843	0	0.0489542	0.0235292	0.010763	0	0.00980016	0.0169551	0	0.00871704	0	0.00174765	0	0	0.0270001	0	0	0	0	0.0132186	0.00166845	0	0.000242746	0	0	0	0	0.000242746	0	0	0	0	0.000242746
PRJEB11419	ERR2092429	HC	0.219763	0.0370021	0.0498801	0.107754	0.0236531	0.00277195	0.0555443	0.00974463	0.0138091	0.000289249	0.0149651	0.00718716	0.00284602	0.00595752	0.0168489	0	0.0476625	0.0394534	0.0112431	0	0.00714752	0.0139141	0	0.00203179	0	0	0	0	0.0937141	0	0	0	0	0.0731444	0.00467883	0.0721758	0	0	0	0	0	0	0	0	0	0	0
PRJEB11419	ERR2092436	CeD	0.250361	0.0423158	0.0953757	0.12482	0.0101772	0.00668815	0.0272702	0.0131826	0.00453783	0	0.0374978	0.0115269	0.0310078	0.00692582	0	0	0.0219964	0.0180936	0.0133269	0.0327426	0.0127314	0	0.00204866	0.00612917	0	0	0.000437973	0	0.024321	0	0	0.00586804	0	0.019657	0.000499924	0	0.0499976	0	0	0	0.000190175	0.0217486	0.000747722	0	0	0	0.00842946
PRJEB11419	ERR2092437	CeD	0.317523	0.0339325	0.0531893	0.193042	0.0158542	0.00366751	0.020062	0.010985	0.00740076	0	0.0402282	0.0143587	0.00956935	0.0218351	0	0	0.0383281	0.027614	0.00617998	0.0214558	0.0131064	0	0.00165294	0.00210287	0	0	0.0125731	0	0.0151181	0	0	0	0	0.0247822	0.0014469	0	0.00192766	0	0	0	0	0.00563638	0	0	0	0	0.0110621
PRJEB11419	ERR2092438	CeD	0.169334	0.051492	0.0862479	0.186067	0.0310431	0.00937965	0.0430585	0.00653516	0.00182267	0	0.0403691	0.00796014	0.011295	0.00313474	0	0.000174874	0.02291	0.013788	0.00369818	0.017021	0.0130293	0	0	0.000329011	0	0	0.00116938	0	0.0292351	0	0	0.0139205	0	0.0431264	0.020072	0	0.0554448	0	0	0	0.000257185	0.0053756	0.000510573	0	0	0	0.0240755
PRJEB11419	ERR2314015	HC	0.000553008	0	0.000323367	0.00107186	0	0.000757332	0.000469277	0	8.39e-05	0	0	0	0.00029049	0.000605469	0.000164508	0.00044605	0	0	0.000225597	0	0	0	0.000273052	0.000156092	0	0	0	0	0	0	0	0	0	0.00160016	0	6.29e-05	0	0	0	0.00123346	0	0	0	0	0	0	0
PRJEB11419	ERR2314143	HC	0.0326489	0.017815	0.0890932	0.0205427	0.00393938	0.197428	0.0297721	0.00212814	0.0610496	0	0.00575562	0.00210623	0.000709548	0.0159484	0.00546573	0.00292158	0.0164975	0.0385404	0.0274979	0.00447269	0.00448616	0	0.000307326	0	0	0	0	0	0.0147173	0	0.00149815	0.00386648	0	0.00254964	0.0013208	0.020298	0.00365177	0	0.00127012	0	0	0.000890071	0	0	0	0	0.00172618
PRJEB11419	ERR2318044	HC	0.0119787	0.014167	0.0530668	0.0280096	0.0274156	0	0.0245845	0.00691875	0.0135399	0	0.0176223	0.000592208	0.00326629	0.0122867	0.00663393	0.00845152	0.00148701	0.00447695	0.0228949	0.0343313	0.00335126	0.00609196	0.00366945	0.00168808	0	0	0	0	0.0165491	0	0.0122246	0.0165455	0	0.00146966	0.00089775	0.0248391	0.0020108	0	0	0.000723154	9.03e-05	0.0026437	0	0	0	0	0
PRJEB11419	ERR2318177	CeD	0.192087	0.0121732	0.0432576	0.00196834	0	0.000320654	0.0215031	0.00427055	0.0120526	0	0.0417786	0.00334746	0.00200061	0.0128877	0	0	0.00518772	0.00762888	0.0100283	0.0160122	0.0171061	0	0	0	0	0	0	0	0.0297122	0	0	0	0	0.00484464	0.000643398	0.00571351	0.000342947	0.0131121	0	0.00113163	0.00053073	0	0	0	0	0	0
PRJEB41297	ERR4832972	MG	0.0254112	0.084201	0.0965656	0.0655769	0.0028475	0.00837424	0.075438	0.00289489	0.0533403	0	0.0158003	0	0	0.00935999	0.00439071	0.012746	0	0	0.0105587	0.00603663	0.0213073	0	0	0	0	0	0	0	0.0302523	0	0	0	0	0.00927647	0.0115293	0.00544667	0.00800779	0	0.0128099	0	0.00576681	0.0144106	0	0	0	0	0.0252953
PRJEB41297	ERR4832973	HC	0.181378	0.105831	0.00638393	0.00482286	0.0175581	0.0392456	0.0385439	0.00963819	0.0215786	0	0.00518987	0.00750931	0	0.0102971	0	0	0	0.0649259	0.0416268	0	0.0339367	0	0	0.0122022	0	0.0116373	0	0	0	0.00325198	0	0	0	0.00542981	0	0.0213944	0	0	0	0	0	0	0	0	0	0	0
PRJEB41297	ERR4832974	MG	0.0834004	0.0303471	0.0107184	0.0193396	0.000684631	0.000227916	0.0033454	0.00513253	0.0366715	0	0.00618488	0.0498952	0.0144728	0.00518944	0.00315925	0	0.00146271	0.0160508	0.0121332	0	0.0103245	0	0	0.0104737	0.020719	0.0285966	0	0	0	0	0	0	0	0	0.0102156	0	0	0	0	0	0.00408857	0	0	0	0	0	0.0227613
PRJEB41297	ERR4832975	MG	0.0583262	0.183714	0.0800662	0.0492958	0.0207611	0	0.0906041	0.0491058	0.0106958	0	0.0285805	0	0	0	0.0147063	0.00340479	0.0119112	0.0267951	0.0361054	0	0.0148666	0	0	0.00273411	0	0.0225426	0	0	0	0	0	0	0	0.0199033	0.011486	0	0	0	0	0	0.0170143	0	0	0	0	0	0
PRJEB41297	ERR4832978	MG	0.266098	0.137683	0.188954	0.0141851	0.00201585	0	0.0337868	0.00311875	0.000518774	0	0	0.0813939	0	0	0.00469615	0.000647487	0.0114127	0.0418393	0.013691	0	0.00552933	0.00989139	0.00798973	0	0	0.0102717	0	0	0	0	0	0	0	0	0.00989139	0	0.0190194	0	0	0	0	0	0	0	0	0	0
PRJEB41297	ERR4832979	MG	0.350232	0.0832908	0	0.0235819	0.0121131	0	0.0478858	0.00749841	0.00215041	0	0	0.0355784	0	0.000428604	0.0101052	0.0316436	0	0.0288819	0.0123438	0	0.00827861	0.0238596	0	0.00704883	0	0	0	0	0	0	0	0	0	0.0232105	0.0322302	0	0	0	0	0	0.030556	0	0	0	0	0	0.00921101
PRJEB41297	ERR4832980	MG	0.132143	0	0.019587	0.0254888	0.00461705	0.00119622	0.00114318	0.0106179	0.0165956	0	0.00362109	0	0	0.00989587	0.0291103	0.0269349	0.015915	0.0378723	0.0219234	0.0107351	0	0.0181426	0.00891418	0.000689818	0.0238706	0	0	0	0	0	0	0	0	0	0	0	0	0.0184608	0.0136875	0	0	0	0	0	0	0	0
PRJEB41297	ERR4832988	HC	0.0439843	0.0367451	0.149199	0.145987	0.00296961	0.111638	0.0429368	0	0.0275275	0	0.00153671	0.0372285	0	0.0136334	0	0	0.0149902	0	0.00819911	0.0233595	0.00971709	0	0	0.00297647	0	0.0536655	0	0	0	0	0	0	0	0	0	0	0	0	0	0	0	0	0	0	0	0	0
PRJEB41297	ERR4832990	HC	0.212622	0	0	0.028447	0.0174651	0.0185731	0.0112656	0	0.0171213	0.0114231	0	0	0	0.00563572	0.00674601	0	0	0.0418765	0.0167684	0.0099305	0.000900966	0	0	0	0	0.0121844	0.00736266	0	0	0.00300864	0	0	0	0	0	0.0131996	0	0	0	0	0	0	0	0	0	0	0.0129458
PRJEB41297	ERR4832991	HC	0.121349	0.061239	0.0599522	0.0823731	0.0138416	0.0033523	0.0390989	0.0036108	0.00634203	0	0.00573168	0.00955626	0	0	0	0.00285263	0	0.0240078	0.00449414	0.00477977	0.0159342	0	0	0	0.00759673	0.000983305	0	0	0	0.0059114	0	0	0	0	0	0.0311111	0	0	0	0	0	0	0	0	0	0	0.0181292
PRJEB41297	ERR4832993	HC	0.0628457	0.104171	0.226781	0.0634426	0.0983127	0.011814	0.0270427	0.00143278	0.0155446	0	0.00641375	0.0145868	0	0.00803882	0	0	0.00583667	0.000836608	0.00115503	0.00951951	0.00574235	0	0	0	0.0300036	0	0	0	0.0131428	0	0	0	0	0	0	0	0	0	0	0	0	0	0	0	0	0	0.00750335
PRJEB41297	ERR4832994	HC	0.0836628	0.0785639	0.0213251	0	0.0674121	0.00679956	0.0512458	0.0211622	0.036457	0.00440115	0.00997138	0	0	0.000794278	0.0119637	0	0.0123158	0.0187647	0.0231503	0.00649239	0.016019	0.0222823	0.00322861	0.0037994	0.0278518	0.0246274	0	0	0	0	0	0	0	0	0.019351	0	0	0	0	0	0	0	0	0	0	0	0
PRJEB41297	ERR4832995	HC	0.533101	0.0396388	0.0564918	0.0270823	0.0382698	0	0.00827578	0	0.00968338	0	0.0170882	0	0	0.0037771	0.007304	0	0.0195247	0.0180457	0	0	0	0.0109467	0	0.00211813	0	0.0115383	0	0	0.00857542	0	0	0	0	0	0	0	0.034906	0	0	0	0	0	0	0	0	0	0
PRJEB41297	ERR4832996	HC	0.116518	0.0758368	0.0401432	0.0704729	0.0148012	0	0.0549828	0	0.0377126	0	0.00612303	0.011998	0.00767237	0.00584056	0.0052423	0	0.0096766	0.0085159	0.0315368	0.00439822	0.0319354	0	0	0.00185895	0.0116111	0	0	0	0.0127534	0	0	0	0	0.0108094	0	0	0	0	0	0.03173	0.0143194	0	0	0	0	0	0.0147063
PRJEB41297	ERR4832998	HC	0.0417714	0.0899438	0.0524324	0.055852	0.00492541	0.120603	0.0319919	0.00560483	0.0227017	0	0.00467348	0	0	0.00277513	0	0	0.0025495	0.0063677	0.0597959	0.0105063	0.00825459	0	0	0	0.020792	0	0	0	0.00649417	0.0062793	0	0	0	0	0	0	0.00891316	0	0	0	0	0	0	0	0	0	0
PRJEB41297	ERR4832999	HC	0.166382	0.0540455	0.141274	0.102083	0.0845752	0	0.0269583	0	0	0	0.00742	0.0188435	0	0.00969772	0.000781181	0	0.00843168	0	0	0.00322671	0.00336396	0	0	0	0.0535497	0	0	0	0.0190387	0	0	0	0	0.0154882	0.0203309	0	0	0	0	0	0	0	0	0	0	0	0
PRJEB41297	ERR4833000	MG	0.0857824	0	0.0331354	0.002643	0.00493185	0	0.0455149	0	0.0331396	0	0.00218252	0	0.0153189	0.0139244	0.0224579	0.00305144	0	0.0503886	0	0	0	0.0314944	0	0	0	0.00444969	0	0	0	0	0	0.0157776	0	0	0.0100068	0.0151935	0.0155639	0.0181573	0	0	0.0196392	0.0155639	0	0	0	0	0.0137116
PRJEB41297	ERR4833005	MG	0.128639	0.0528977	0.0842158	0.0807006	0.0203207	0.0315162	0.052686	0.00411368	0.0199225	0	0.0115245	0.00175247	0.0192143	0.0139388	0	0	0.0310408	0.0454664	0	0.0131872	0.0139835	0.0131181	0	0.00092932	0	0	0	0	0.0421414	0	0	0	0	0	0.0135552	0.0183637	0.0139924	0	0.0144295	0	0	0	0	0	0	0	0.0148666
PRJEB41297	ERR4833006	MG	0.249925	0.0488426	0.0669864	0.0255393	0.00233886	0	0.0705276	0.00714448	0.0299094	0	0.00645464	0.021886	0.0125318	0.00318195	0.023207	0	0.0104691	0.0453541	0.00648852	0.00221305	0.00716124	0.0183975	0.0241059	0	0	0.00856626	0	0	0	0	0	0.00957216	0	0.000432337	0.0222031	0	0.00824913	0	0	0	0.0215689	0	0	0	0	0	0
PRJEB41297	ERR4833007	MG	0.11461	0.0706453	0.367397	0.0441397	0	0	0.00901645	0.00691676	0.00708845	0.0263937	0	0.0210622	0.0112036	0	0	0	0.0149309	0.0221285	0.0332448	0	0.00943322	0.0146643	0	0.00352246	0	0	0	0	0.00622294	0	0	0	0	0	0.00826651	0	0	0	0	0	0.00506759	0	0	0	0	0	0
PRJEB41297	ERR4833008	MG	0.0555365	0.088539	0.0929002	0.136835	0	0.0296561	0.0168161	0.0238073	0.0167613	0	0.0260841	0	0	0.00814039	0.00972887	0.00233772	0.0384974	0.0450963	0.00822141	0.00575308	0.0201183	0	0	0.00202297	0	0.00715273	0.0241998	0	0.0191603	0	0	0	0	0.0131227	0.0148514	0	0	0	0	0	0	0.0126518	0	0	0	0	0
PRJEB41297	ERR4833009	MG	0.156238	0.0346493	0.0809291	0.0343858	0.0349544	0	0.0453766	0.0102258	0.0367916	0	0.0229399	0.0257865	0.00142876	0.00511201	0.0035499	0.00538566	0	0.0100752	0	0.0167046	0.00879774	0	0	0	0	0	0	0	0	0	0	0	0	0.0140437	0	0.0269951	0	0	0	0	0	0	0	0	0	0	0
PRJEB41297	ERR4833010	MG	0.125662	0.0869969	0.0140976	0.0267803	0.0200686	0.000277902	0.0298358	0.0615236	0.00147089	0	0.0059296	0.102268	0	0.000916706	0.00473543	0	0	0	0.0128343	0.00353251	0.00717871	0.0196385	0	0.00229564	0	0	0	0	0.00142078	0	0	0	0	0.00151336	0.0193658	0	0	0	0	0	0.0272743	0	0	0	0	0	0.0310922
PRJEB41297	ERR4833011	MG	0.23825	0.135691	0.195465	0.00640578	0.00150948	0	0.0475739	0.00330866	0.00284596	0	0.0366609	0.0143473	0	0	0.00715045	0	0.00543065	0.0535028	0	0	0.0394306	0.0321805	0	0.0031601	0	0	0	0	0.0239365	0	0	0	0	0	0.00814441	0	0	0	0	0	0	0	0	0	0	0	0
PRJEB41297	ERR4833012	MG	0.209432	0.103851	0.284673	0.00693491	0.00288422	0.00217248	0.036217	0.0064646	0.00182164	0	0.00921248	0.0327478	0.00142136	0	0	0	0.0149719	0	0.0122483	0	0.0132304	0.00779918	0	0.000872837	0	0.00530432	0	0	0	0	0	0	0	0	0.0115415	0	0	0	0	0	0	0	0	0	0	0	0.0149719
PRJEB41297	ERR4833013	MG	0.00426546	0.264067	0.107249	0.0173288	0.00694884	0	0.11137	0.0181311	0.00727231	0	0.0327144	0.0743747	0.0335697	0.00786525	0	0	0	0	0.000972079	0	0.0612113	0.00612309	0	0	0.0296581	0	0	0	0	0	0	0	0	0	0.0127129	0	0	0	0	0	0.0084766	0	0	0	0	0	0.0320117
PRJEB41297	ERR4833014	MG	0.299648	0.163704	0.0654141	0.0651425	0.00500408	0	0.00327764	0	0.0166498	0	0.0242826	0.00676464	0.00530992	0	0.00326008	0	0.0106792	0.0398608	0.0184844	0.0096029	0	0	0	0.0017568	0	0.00818813	0	0	0	0	0	0	0	0.0104688	0	0	0	0	0	0	0	0	0	0	0	0	0.00569702
PRJEB41297	ERR4833016	MG	0.0938798	0.0531891	0.210793	0.0207989	0	0.00464122	0.0245291	0.00122732	0.0601673	0	0.0168156	0	0.00183669	0.00603298	0.0192113	0.00814172	0.0164189	0.0167472	0.0169204	0.00861081	0.00969366	0.00985279	0	0	0.0045999	0.0101811	0	0	0.0153311	0	0	0	0	0.00586147	0	0	0	0	0	0	0	0.00788296	0	0	0	0	0.0190453
PRJEB41297	ERR4833017	MG	0.284147	0.151188	0.0245665	0.0170741	0	0	0.0456637	0.00721354	0.0354074	0	0.034855	0	0	0.00408136	0.014206	0.044355	0	0.0266831	0.00212707	0.00457332	0.0131685	0	0	0	0	0.0128987	0	0	0	0	0	0	0	0	0	0	0	0	0	0	0	0	0	0	0	0	0
PRJEB41297	ERR4833018	MG	0.09622	0.318802	0.0381183	0.0330545	0.00609534	0	0.0284783	0	0.0274461	0	0.0438746	0	0	0.0154199	0.0050578	0.00200378	0	0.0269154	0.0154597	3.48e-05	0.0212012	0.0159734	0	0	0	0.00443986	0	0	0	0	0	0.000352883	0	0.00737165	0	0	0	0	0	0	0	0	0	0	0	0	0.0153819
PRJEB41297	ERR4833021	MG	0.0451365	0.0787841	0.0912519	0	0	0	0.0705292	0.0117408	0.0485106	0	0.0228561	0.0180915	0	0.0026651	0.0935843	0.00236961	0	0.0225128	0.0166962	0.00484081	0.00901642	0	0	0	0	0	0	0	0	0	0	0.00403853	0	0.021731	0	0	0	0	0.014474	0	0	0	0	0	0	0	0.0285418
PRJEB41297	ERR4833022	MG	0.0461242	0.190856	0.0141431	0.0604802	0.0434902	0.00487413	0.0840004	0.00608493	0.055971	0	0.0141781	0.0216297	0.0120338	0.0106983	0.00687105	0.00297642	0	0	0.0102026	0.00571026	0.0273772	0	0	0	0	0	0	0	0.0046586	0	0	0	0	0.00480317	0	0	0.0202567	0	0	0	0.0223162	0.0295246	0	0	0	0	0
PRJEB41297	ERR4833023	MG	0.0309493	0.102019	0.020629	0.0351284	0.0374957	0.0861779	0.0299719	0.000511143	0	0	0.00941709	0.0213204	0.0100325	0.00206679	0	0	0.0314711	0	0	0	0.0161927	0	0.0416218	0	0	0	0	0	0.0316566	0	0	0	0	0	0	0	0	0	0	0	0.0157375	0.0705514	0	0	0	0	0.0142149
PRJEB41297	ERR4833024	MG	0.231713	0.0898542	0.195197	0	0	0.0115606	0.0153758	0	0	0	0.00373075	0.0275333	0.000831544	0.000507404	0.0296579	0.00436906	0.0175498	0.01997	0.022637	0.002449	0.0134309	0	0	0.00213567	0	0.0178523	0	0	0	0	0	0.0148799	0	0.00457735	0.00544866	0	0	0	0	0	0	0	0	0	0	0	0.0229953
PRJEB41297	ERR4833026	MG	0.12763	0.0702453	0.146613	0.036829	0.0150527	0	0.0576443	0	0.0245633	0	0.0249419	0.0179602	0	0	0.0240904	0.00553543	0	0	0.0343287	0.00249083	0.02371	0	0	0	0	0	0	0	0	0	0	0	0	0.0129456	0	0	0	0	0	0.0237697	0.0153196	0	0	0	0	0	0
PRJEB41297	ERR4833028	HC	0.198413	0.158331	0	0.00884906	0.0173088	0	0.0403902	0.00126826	0.00495025	0	0	0.0491396	0.00382248	0	0.0341351	0	0.00273334	0.0209319	0.03269	0.00629086	0.024312	0	0	0	0	0.0100128	0.0113777	0	0	0	0	0	0	0	0	0	0	0	0	0	0.0500496	0	0	0	0	0	0.0213869
PRJEB41297	ERR4833030	MG	0.347021	0.0515217	0.0301623	0.0360741	0.00986783	0.00304657	0.0440587	0	0.00323026	0	0.0088583	0.0323286	0.0078869	0.0046773	0.0014745	0	0.0346857	0.0356958	0	0.00140509	0.0275676	0.0175129	0	0	0	0	0	0	0.0132547	0.00196243	0	0.00797651	0	0.0139699	0.016166	0.0262676	0.018523	0	0	0	0	0	0	0	0	0	0
PRJEB41297	ERR4833032	MG	0.0445089	0.11948	0.114172	0.0151888	0.015312	0	0.0286776	0.00873351	0.0328097	0	0.0235699	0	0.00901914	0	0.0127758	0.000909526	0.0193205	0.0132393	0.0235785	0.00569366	0.00389238	0	0.0132393	0	0	0.0404256	0.0275479	0	0.00924298	0	0	0	0	0.00578416	0	0	0	0.0243285	0	0	0	0	0	0	0	0	0
PRJEB41297	ERR4833033	MG	0.46703	0.146909	0.10269	0.0137803	0	0	0.0223625	0.00675465	0.0133483	0	0.00407715	0	0.0444654	0.0116777	0.00272506	0	0	0.0261803	0	0	0.00817722	0	0	0.0156345	0	0.0031286	0	0	0	0	0	0	0	0	0	0	0.00234718	0	0	0	0	0	0	0	0	0	0
PRJEB41297	ERR4833035	MG	0.199048	0.0843681	0.096876	0.123656	0.0159514	0	0.0126548	0.00234585	0.00784002	0	0.00959137	0.0273544	0.00412771	0	0	0	0.0208056	0.0258135	0.00392939	0.00914956	0.0323117	0.0346738	0	0	0	0	0	0	0.00303839	0	0	0	0	0.00387239	0	0	0	0	0	0	0.013101	0.0238874	0	0	0	0	0
PRJEB41297	ERR4833036	HC	0.509659	0.011476	0.00315066	0.0587889	0.00073535	0	0.00327998	0.000580361	0.00096435	0	0	0.0331763	0.0554285	0	0.00123245	0	0.0112266	0	0.0011853	0	0.0020015	0	0	0	0	0	0	0	0.00905313	0	0	0	0	0.052411	0	0	0.0174623	0	0	0	0	0	0	0	0	0	0.0369178
PRJEB41297	ERR4833037	MG	0.216509	0.0625363	0.0337253	0.305644	0	0.0196023	0.0257727	0.0017223	0.00985392	0	0	0	0.00128756	0	0	0	0	0.0208472	0	0	0.00513592	0	0	0	0	0	0	0	0.0274003	0	0	0	0	0.0197184	0	0	0	0	0	0	0	0.00683104	0	0	0	0	0
PRJEB41297	ERR4833038	MG	0.108675	0	0.0223312	0.0256133	0	0.0295645	0.0208796	0.0126624	0.0219811	0	0	0.0286879	0	0.00198392	0	0.0648366	0	0.0577938	0.0373563	0.00430317	0	0	0	0	0.0118149	0	0	0	0	0	0	0	0	0.0133078	0.0046439	0.00506572	0	0	0	0	0	0	0	0	0	0	0.0126586
PRJEB41297	ERR4833041	MG	0.0335228	0.10851	0.210146	0.0217246	0	0.0740787	0.0604394	0	0.0295196	0	0.00626519	0.015606	0	0	0.00170801	0	0.0255347	0.0404278	0.00785806	0.00694853	0.00955519	0.00745026	0	0.00154105	0	0.0212795	0	0	0.0363697	0.0130225	0	0.00660819	0	0	0	0.0280169	0.00603187	0	0	0	0	0	0	0	0	0	0
PRJEB41297	ERR4833044	MG	0.030297	0.196331	0.0526317	0.0283461	0.00257636	0	0.0653467	0.00451065	0.0440711	0	0.0606666	0.0183612	0.000599015	0	0.0104404	0	0	0	0.0175895	0	0.0239389	0.0143165	0	0.00185866	0	0.00560465	0	0	0	0	0	0	0	0.0274742	0.0227171	0	0	0	0.0174278	0	0.0248951	0	0	0	0	0	0
PRJEB41297	ERR4833045	MG	0.0717169	0.178471	0.135572	0.0535383	0.00627837	0.148147	0.0128539	0.00489192	0.0115913	0	0.0224582	0.0356972	0	0	0.00995851	0	0.0248013	0.025177	0	0.0230369	0.00921496	0	0	0.00136233	0	0.0142811	0	0	0.00396466	0	0	0	0	0	0.00751815	0	0	0	0	0	0	0	0	0	0	0	0.0206684
PRJEB41297	ERR4833046	MG	0.138824	0.124644	0.0430235	0	0	0	0.0466263	0.00369311	0.0668982	0	0	0.0635457	0	0.00372564	0.0187883	0	0.0112457	0.0261536	0.0458331	0	0.00202955	0	0	0	0	0.0068466	0	0	0.00347716	0	0	0.00300887	0	0.00343784	0.00318071	0	0	0	0	0	0	0	0	0	0	0	0.0114901
PRJEB41297	ERR4833047	MG	0.0378257	0.128417	0.134139	0.196111	0.0201791	0.0246813	0.075623	0.00740002	0.0177088	0	0.0407503	0	0.00389786	0	0.0179767	0	0	0.0240345	0.0118466	0.0196066	0.030381	0	0	0.00132388	0	0	0	0	0	0	0	0	0	0.0127625	0	0	0	0	0	0	0.00601165	0	0	0	0	0	0.00188141
PRJEB41297	ERR4833048	MG	0.0760994	0.0466902	0.0377587	0.00901161	0.0541552	0	0.0513109	0.00801146	0.0649445	0	0.00563584	0	0.000537245	0.00164435	0.00389781	0.0333131	0.00367243	0.0236807	0.0191856	0	0.0122091	0	0.00433937	0.00228154	0	0	0	0	0.0102909	0	0	0	0	0.00254908	0	0	0	0	0	0	0	0	0	0	0	0	0
PRJEB41297	ERR4833049	MG	0.0773094	0.109681	0.0709457	0.0266268	0.0179233	0.0416761	0.0688843	0.00847916	0.00874746	0	0.0181012	0.0497982	0	0.00125807	0	0	0.00944213	0.0302711	0.0106441	0	0.0159517	0.00456035	0	0	0.0488219	0	0	0	0.0220132	0	0	0	0	0.027079	0	0	0	0	0.0192057	0	0	0	0	0	0	0	0
PRJEB41297	ERR4833050	MG	0.08596	0.0761717	0.0918384	0.0777563	0.0191743	0.0141021	0.00326242	0.0278909	0.000933682	0.0339531	0.00529912	0.0243777	0.0445644	0	0.0139577	0	0.0248129	0.00696793	0.0322513	0.0211603	0.0338677	0	0	0.0151593	0	0.00435647	0	0	0	0	0	0	0	0	0	0	0	0	0	0	0.0313416	0	0	0	0	0	0.0256834
PRJEB41297	ERR4833051	MG	0.043444	0.130276	0.234601	0.0505652	0.0293172	0.00311263	0.0366331	0.00309832	0.014972	0	0.0117038	0.0100245	0.00941059	0.00398891	0.00138666	0	0	0.0136685	0	0.0103303	0.0297073	0	0	0	0	0	0	0	0.00358159	0	0	0	0	0.0285678	0	0	0	0	0	0	0.0191344	0	0	0	0	0	0.0476789
PRJEB41297	ERR4833052	MG	0.192168	0.21636	0.0338841	0.0977059	0.00807745	0	0.0165132	0.00599583	0.00925489	0	0.00513704	0.0109983	0.0574863	0.00205065	0	0	0.0243487	0.0145322	0.00294407	0.00165238	0.0274672	0.025134	0	0.012877	0	0	0	0	0	0	0	0	0	0.013663	0.0188515	0.0223854	0	0	0	0	0	0	0	0	0	0	0.0137469
PRJNA660322	SRR12550150	MG	0.020017	0.0317312	0.0155628	0	0.00174304	0	0	0	0	0	0	0.0731823	0.0263962	0	0	0	0	0	0.0113896	0	0.0116053	0.0104938	0	0.00226048	0	0	0	0	0	0	0	0	0	0	0.00972621	0	0	0	0	0	0	0.0299401	0	0	0	0	0.0335223
PRJNA660322	SRR12550151	MG	0.0723912	0.0934356	0.0550404	0.248168	0	0.0201529	0.0638596	0.00755354	0.0065187	0	0	0.0137706	0.00340698	0.00205992	0.00240595	0	0.000528193	0.00178938	0.0188689	0.042791	0.0131197	0.000423095	0	0.000458023	0	0.000633292	0	0	0.0114333	0	0	0.00999697	0	0.00573475	0.00567803	0.00199958	0	0.00241997	0	0	0	0	0	0	0	0	0
PRJNA660322	SRR12550152	MG	0	0.176346	0	0.0191618	0.207051	0	0.341659	0	0.00165615	0	0	0.0166972	0.0163458	0.0172862	0	0	0	0	0	0	0.00864625	0	0	0	0	0	0	0	0	0	0	0	0	0.0152463	0	0	0	0	0	0	0	0	0	0	0	0	0.0019767
PRJNA660322	SRR12550153	MG	0.114658	0.0163154	0.0528863	0.0137031	0.00486211	0.0775015	0.01298	0.00404216	0.00658524	0	0.0112828	0.00524617	0	0	0.00795345	0	0.00107093	0.000876731	0.000828859	0	0.00415157	0.00621716	0	0	0	0	0	0	0	0	0	0.00197532	0	0.00573644	0.00563457	0.000585435	0	0	0	0	0	0	0	0	0	0	0
PRJNA660322	SRR12550154	MG	0.169116	0.0343518	0.122608	0.00431848	0	0.430108	0.00724934	0	0.0229798	0.000865358	0.0107179	0.00457649	0	0.00311501	0.0094731	0.00091101	0.00112427	0.00897806	0.0232267	0	0.00184302	0.0202841	0	0.00102273	0	0.00241885	0	0	0.0095203	0	0	0.00390424	0	0.00389945	0.00889175	0.00630259	0	0	0	0	0	0	0	0	0	0	0
PRJNA660322	SRR12550155	MG	0.240756	0.0266973	0.224692	0.0997695	0.00343951	0	0.0253285	0	0.0346925	0	0	0.00278272	0	0.000550574	0.0178919	0	0	0.0117739	0.00660074	0	0.0040107	0	0	0	0	0.000836182	0	0	0.0200642	0	0	0.00417957	0	0.00282801	0.00713925	0	0	0	0	0	0.00389502	0	0	0	0	0	0
PRJNA660322	SRR12550156	MG	0.149642	0.108096	0.137385	0.03924	0	0.0222767	0.0131395	0.00311181	0.0246367	0	0.0115404	0.0095402	0.000697617	0.00352495	0.0188419	0.00634333	0.000850299	0.00254589	0.0292638	0.0339572	0.0135531	0.000744325	0	0.0100483	0.0274499	0	0	0.000426401	0.0302121	0	0	0.00657366	0	0.00659573	0.0131433	0	0.00063835	0	0	0	0	0	0	0	0	0	0.0257543
PRJNA660322	SRR12550157	MG	0.169864	0.0604615	0.212464	0.0274405	0	0.0972918	0.0210106	0.00220526	0.0207674	0	0.0116932	0.00620082	0.000926504	0	0	0	0.00114666	0.00543793	0.00130795	0	0.00556012	0.0114457	0	0	0	0.002291	0	0	0	0	0	0.000550156	0	0	0.022603	0.0224123	0.0108735	0	0	0	0	0.000765215	0	0	0	0	0.0208865
PRJNA660322	SRR12550158	MG	0.162566	0.0338043	0.026461	0.0322704	0.00893074	0	0.00418935	0	0.00872318	0	0	0.0107577	0	0.000380273	0.00124938	0	0.00475827	0.00688001	0.00112705	0	0	0.0117088	0	0.00182643	0	0	0	0	0.00266319	0	0	0	0	0.00280104	0.00490459	0.00607521	0	0	0	0	0	0	0	0	0	0	0.00505092
PRJNA660322	SRR12550159	MG	0.114597	0.171907	0.109611	0.110528	0.174971	0	0.0609993	0	0.020377	0	0.000618656	0.0409577	0.00308159	0.00534801	0.000529902	0	0	0	0.000739915	0.00305817	0.0199211	0	0	0	0	0	0	0	0	0	0	0.00430211	0	0.0128544	0.00984628	0.00193661	0.00466105	0	0	0	0.00967051	0	0	0	0	0	0.00923108
PRJNA660322	SRR12550160	HC	0.0859478	0.10886	0.134758	0.0361187	0.000593177	0	0.0232629	0.00186973	0.036483	0	0.0104792	0.0294543	0.00190168	0.0125276	0.00345003	0	0.00170199	0.0088383	0.0207313	0	0.0141436	0.00895158	0.0097445	0	0	0.000909071	0	0	0	0	0	0.00554282	0	0.0091195	0.0150684	0	0	0	0	0	0	0	0	0	0	0	0
PRJNA660322	SRR12550161	MG	0.147501	0.0465845	0	0.0324805	0.000443814	0.251536	0.000569355	0	0.0292081	0.0100358	0	0.0722402	0.0379473	0.00176203	0	0	0.00501936	0	0	0.00214146	0.0109194	0	0	0	0	0	0	0	0.00431576	0	0	0	0	0.00712554	0.00272611	0	0.0255153	0	0	0.0110391	0	0.0676537	0.00329942	0	0	0	0.0161989
PRJNA660322	SRR12550162	MG	0.0762808	0.0928899	0	0	0.0884747	0	0.0535812	0.00494213	0.358295	0	0	0.0587985	0.00195282	0.00420106	0	0.012021	0	0.00435105	0.0347061	0.00014215	0.0174558	0	0	0.00309679	0	0	0	0	0.00796457	0	0	0	0	0.00286615	0.00672263	0	0	0	0	0	0	0.0191734	0	0	0	0	0.000497241
PRJNA660322	SRR12550163	MG	0.296632	0.0691664	0.377587	0.0103428	0.0136429	0.0142097	0	0	0.00908456	0	0.00304114	0.00754291	0	0.00612114	0.00340559	0.00151143	0	0.0164551	0.0195336	0	0.0026832	0.00632415	0	0	0	0	0	0	0	0.0037344	0	0	0	0.00356858	0	0	0.00190615	0	0	0	0.00312491	0.0025917	0	0	0	0	0.00182998
PRJNA660322	SRR12550164	MG	0	0.417166	0	0	0.0456461	0	0.00428778	0	0	0	0	0.307698	0.00532044	0.00711782	0	0	0.00312624	0	0	0	0	0	0	0	0	0	0	0	0	0	0	0	0	0.00586423	0	0	0	0	0	0.0205491	0	0.0248226	0	0	0	0	0.0167687
PRJNA660322	SRR12550165	MG	0.0485061	0.085011	0.0417549	0.0390714	0.00624126	0.0199337	0.0545879	0.012634	0.0142458	0	0.0187281	0.00522817	0.00118677	3.67e-05	0.00726901	0	0.00924745	0.000806958	0.0609466	0.0129484	0.0218261	0.17645	0	0	0	0	0	0	0.007057	0	0	0	0	0.00252432	0.00130937	0	0	0	0	0	0.0151759	0	0	0	0	0	0.0183913
PRJNA660322	SRR12550166	MG	0.168268	0.0502597	0.283899	0.0103714	0.0101748	0	0.0503433	0	0.0153714	0	0.0133636	0.0193244	0.000221169	0.00526777	0.00114023	0	0.00731067	0	0.00187857	0.000527293	0.00825608	0	0.00851204	0	0	0	0	0	0.0488552	0	0	0	0	0.0201827	0.0103141	0	0.00771112	0	0	0	0.0116156	0.00130381	0	0	0	0	0
PRJNA660322	SRR12550167	MG	0.234409	0.0544346	0.0169615	0.0459576	0	0	0.00586124	0	0.0126529	0	0.00848935	0.0364062	0.0227652	0.00579633	0.00123856	0	0.00173607	0.00774556	0.0177738	0	0.0216264	0.0122527	0	0.000375056	0	0.000695966	0	0	0.0132586	0	0	0.00606682	0	0	0.0177999	0	0.0114437	0	0.0106347	0	0.00485638	0.0156041	0	0	0	0	0
PRJNA660322	SRR12550168	MG	0.132716	0.0307275	0	0	0.0120381	0	0.00317503	0.00448162	0.00341411	0	0	0.554437	0.0533325	0	0	0	0	0.0203929	0.0134336	0	0.0039247	0	0	0	0	0	0	0	0	0	0	0	0	0	0	0	0.00126006	0	0	0.010617	0	0.0164826	0	0	0	0	0.0152257
PRJNA660322	SRR12550169	MG	0.0136201	0.0964804	0.00861868	0.0294902	0.00414366	0	0.00401878	0.00262499	0.00472157	0	0	0.042777	0.00865045	0.00276052	0	0	0	0	0.00118363	0	0.0292718	0.00108264	0.0151157	0	0	0	0	0	0.00806368	0	0	0	0	0.00670266	0	0	0	0	0	0	0	0.0267199	0	0	0	0	0.0249658
PRJNA660322	SRR12550170	MG	0.180068	0.0850258	0.0380749	0.069519	0.00215883	0	0.0269619	0.00868251	0.00393854	0	0.0128817	0.0228471	0.111512	0.00050161	0	0	0.00415684	0.00525627	0.0189006	0	0.0253569	0	0	0.00114431	0	0	0	0	0.0656113	0	0	0.0144543	0	0.00354347	0.00818807	0	0.000492082	0	0	0	0	0.00476763	0	0	0	0	0
PRJNA660322	SRR12550171	HC	0.00755829	0.14196	0.00657314	0.0151714	0.0130931	0	0.0065653	0.00985134	0.0192353	0	0.0397573	0.0227527	0	0.00436314	0	0.00182944	0	0	0	0.00229874	0.0105877	0	0.00682808	0	0	0	0	0	0	0	0	0	0	0	0.00773806	0	0	0	0	0	0.00242986	0	0	0	0	0	0
PRJNA660322	SRR12550172	MG	0.598636	0.0306118	0.10295	0.0120201	0.000340791	0	0.0243365	0	0	0	0.00272019	0.0170467	0.00174619	0.00885904	0	0	0	0.0108678	0.00710194	0	0	0	0	0	0	0	0	0	0.016774	0	0	0	0	0.00469828	0.00163506	0	0.00156404	0	0	0	0	0.00255834	0	0	0	0	0.00135098
PRJNA660322	SRR12550173	MG	0.434694	0.0264853	0	0	0	0	0.00687356	0	0	0	0	0.368062	0.0165573	0	0	0	0	0.0187967	0	0	0.000493725	0	0	0	0	0	0	0	0	0	0	0	0	0	0	0	0.000571651	0	0	0	0	0.0178	0	0	0	0	0.0042736
PRJNA660322	SRR12550174	MG	0.148435	0.0451088	0.0689313	0.0124742	0	0.0202756	0.0343642	0	0.0229544	0	0.00700341	0	0.00334326	0	0.0378282	0.0293973	0.00376131	0.013571	0.0427181	0	0.0120494	0	0	0.00355084	0	0.0139377	0	0	0.0235742	0	0	0	0	0.00145163	0	0.00311955	0	0	0	0	0	0	0	0	0	0	0.00339459
PRJNA660322	SRR12550175	MG	0.268465	0.0107312	0	0	0.00600517	0	0.00605894	0.00478839	0.00223758	0	0	0.0652388	0.0231108	0	0	0.0120483	0.0110772	0.0254396	0.0432033	0	0	0.0162684	0	0	0	0	0	0	0	0	0	0	0	0.0120563	0	0	0	0	0	0.035995	0	0.00173308	0	0	0	0	0.0707761
PRJNA660322	SRR12550176	MG	0.170143	0.0532807	0.0809573	0.227776	0.0046863	0	0.0272044	0	0.0161274	0	0.00425318	0.0309918	0.0103691	0.00259705	0.00429976	0	0.00313075	0.0122223	0.0200866	0	0.0103289	0.00811642	0	0	0	0.00293524	0	0	0.018758	0	0	0	0	0.00811812	0	0.00117559	0.00850745	0	0	0	0.00273972	0.00880073	0	0	0	0	0.00127335
PRJNA660322	SRR12550177	HC	0.137366	0.0573337	0.0710875	0.0685017	0.0177327	0.0031914	0.016592	0.00335882	0.355922	0	0.00738893	0.0639487	0.000862527	0.0057387	0	0.00156857	0.00583966	0.00298609	0.00292615	0	0.00889411	0	0	0	0	0	0	0	0.000307278	0	0	0	0	0.015122	0	0	0	0	0	0	0.00220785	0	0	0	0	0	0
PRJNA660322	SRR12550178	HC	0.000915707	0.132216	0.0514682	0	0.0201039	0	0.042129	0.00212131	0.00991978	0	0.0362938	0.0294231	0.00537509	0.00582106	0	0	0	0	0.00199252	0.00469169	0.0111026	0	0	0	0.439541	0	0	0	0	0	0	0.0150696	0	0.00325675	0.00398852	0	0.00152711	0	0	0	0.0107867	0	0	0	0	0	0.0256724
PRJNA660322	SRR12550179	HC	0.0299431	0.598529	0.00977152	0.0116589	0	0.00129587	0	0	0.0071899	0	0.00680413	0.0373172	0.0110244	0.0237214	0	0	0	0	0	0	0.00436064	0	0.0026602	0	0	0	0	0	0	0	0	0	0	0.00702632	0.00878293	0	0	0	0	0	0	0	0	0	0	0	0.0157143
PRJNA660322	SRR12550180	HC	0.0627023	0.0685222	0.151409	0.0653783	0.0240601	0	0.026457	0.00809655	0.0287862	0	0.0143953	0	0.0106408	0.0133938	0.000540595	0.014595	0.000346503	0	0.00375652	0.0183788	0.0107605	0.00343759	0.0216407	0.000377456	0	0	0	0	0.014051	0	0	0	0	0.0133974	0.0192365	0	0.0161454	0	0	0.000174777	0	0.0269642	0	0	0	0	0.0161454
PRJNA660322	SRR12550181	HC	0.0512718	0.246161	0.0728659	0.0219853	0.0176447	0.0204745	0.0419505	0.0169466	0.00944437	0.00145368	0.0175664	0.0164842	0.0183338	0.00200123	0	0	0	0.00303585	0.00347946	0.0327049	0.0196471	0	0.00277215	0	0	0	0	0	0	0	0	0.00763414	0	0.0141455	0.0101556	0.00184922	0.0104193	0	0	0	0.00620017	0.00132184	0	0	0	0	0.0220218
PRJNA660322	SRR12550182	HC	0.0753572	0.0564691	0.0587031	0.038048	0.00498391	0.405563	0.00768077	0.0106838	0.00183367	0.0175307	0.000782009	0.024942	0.000982164	0.00149096	0	0	0.00423756	0.00223771	0.00131792	0.039935	0.00332905	0	0.0028259	0	0.0142368	0	0.00329645	0	0.00195724	0	0	0	0	0.00527552	0	0	0.000473127	0	0	0	0.00176715	0	0	0	0	0	0
PRJNA660322	SRR12550183	HC	0.179632	0.0479542	0.141771	0.0801457	0.00739212	0.00763907	0.0313327	0	0.127799	0	0	0.015087	0.00376213	0.00440614	0	0	0.0117758	0.0236717	0.0147046	0	0.00208524	0	0.000860926	0.00109614	0	0	0	0	0.00567493	0	0	0	0	0.00992794	0.00981356	0	0	0	0	0	0.0033137	0	0	0	0	0	0.0105494
PRJNA660322	SRR12550184	HC	0.0547171	0.057174	0	0	0	0	0	0	0	0	0	0.436891	0.0206899	0.00308686	0	0.00120524	0	0	0	0	0.0235162	0	0	0	0	0	0	0	0	0	0	0	0	0.0213114	0	0	0	0.00725619	0	0.026242	0	0	0	0	0	0	0
PRJNA660322	SRR12550185	HC	0.232913	0.080792	0.123881	0.00550984	0.00325199	0.00153502	0.0243621	0.00342924	0.0102853	0	0.0128693	0.0155288	0.00440952	0	0.0139345	0	0	0.0101341	0.0441627	0	0.016647	0.00158148	0	0	0	0.000265693	0	0	0.00304247	0	0	0	0	0.00236216	0	0.0144762	0	0	0	0.000528851	0	0	0	0	0	0	0.293029
PRJNA660322	SRR12550186	HC	0	0.0891868	0.0754654	0.0567127	0.302718	0.00128349	0.0745307	0.00565125	0.0385575	0	0.039122	0	0	0.00906563	0	0	0.00311493	0	0.0165547	0	0.027541	0	0	0	0	0	0	0	0	0	0.0236477	0.0329277	0	0.00217998	0.0180479	0	0	0	0	0	0	0	0	0	0	0	0
PRJNA660322	SRR12550187	HC	0	0.159056	0.019104	0.0154088	0.198112	0.00389284	0.0590723	0	0	0	0.00645071	0.0144851	0.00385686	0.00215931	0	0	0	0	0	0	0.00457301	0	0	0	0	0	0	0	0.0118633	0	0	0	0	0.00687307	0	0	0.00169331	0	0	0	0	0	0	0	0	0	0.0127956
PRJNA660322	SRR12550188	HC	0.00137959	0.135354	0.0794672	0.0280036	0	0	0.0543422	0.0306635	0.0355877	0	0.0528332	0.0874665	0.010576	0.0128084	0	0	0	0	0.0113778	0	0.0363254	0	0	0	0	0	0	0.0135568	0.00914149	0.00567334	0	0	0	0.0159235	0.018978	0	0	0	0	0	0.0251221	0	0	0	0	0	0.00885837
PRJNA660322	SRR12550189	HC	0	0.0990716	0.0415251	0	0	0.00252022	0.024847	0.00431144	0.0172328	0	0.00941884	0.0187184	0.00528318	0.0109457	0	0	0	0	0.025289	0	0.0112942	0	0.00417343	0	0.00498713	0	0	0.00132547	0	0	0	0	0	0	0	0	0	0	0	0	0.00254602	0	0	0	0	0	0.0168876
PRJNA660322	SRR12550190	HC	0.0992185	0.167292	0.041567	0.00924524	0.0331461	0	0.0629657	0	0.0241685	0	0	0.0586834	0.00532987	0.0088005	0	0	0.00123737	0	0.00127241	0	0.024631	0	0	0	0	0	0	0.00033978	0.00151265	0	0	0.00654221	0	0.00373546	0	0	0	0	0	0	0	0	0	0	0	0	0.0101011
PRJNA660322	SRR12550191	HC	0	0.510877	0.028487	0.01746	0.0049993	0.00824146	0.0360552	0.00253112	0.0138016	0	0.0101723	0.0170794	0.00655747	0	0	0	0	0	0	0	0.0130448	0.00736634	0	0	0	0	0	0	0	0	0	0	0	0	0	0	0	0	0	0	0	0	0	0	0	0	0.018176
PRJNA660322	SRR12550192	HC	0.0234278	0.150548	0.0173889	0.00901368	0.0349775	0	0.0111144	0	0.488842	0	0	0.0133982	0.00572485	0.00606834	0	0	0	0	0	0.00199001	0.0214209	0	0.0105533	0	0	0	0	0	0	0	0	0	0	0.0108213	0.0117386	0	0.008301	0	0	0	0	0	0	0	0	0	0.00427066
PRJNA660322	SRR12550193	HC	0.103521	0.0443218	0.0129926	0.00391909	0.00198798	0.00361639	0.02658	0.00401265	0.0098868	0.0203303	0.0137824	0.0140488	0.00035335	0.00177048	0.00961907	0	0	0.0127402	0.0399707	0	0.00508493	0.00392876	0.0019222	0.00282769	0.330301	0	0.0150085	0	0	0	0	0	0	0.0015257	0	0	0	0	0	0	0.00410325	0	0	0	0	0	0.00043908
PRJNA660322	SRR12550194	HC	0.0186199	0.259409	0.10243	0.107506	0.0265156	0	0.014525	0.0225899	0.0146409	0.00310298	0.0183754	0	0.00868793	0.00651554	0	0	0	0	0	0.0129298	0.016739	0	0	0	0	0	0	0	0.00482847	0	0	0	0	0.0231085	0.00465283	0	0	0	0	0	0	0.0104648	0	0	0	0	0.00232805
PRJNA660322	SRR12550195	HC	0.154412	0.299253	0.051874	0.0533711	0.0105195	0	0.0285734	0	0.00108775	0	0	0.0205256	0.00792906	0.0205736	0.00909749	0	0	0.00465626	0.0294727	0	0.0128254	0	0.00191194	0	0	0.000718761	0	0	0.00954046	0	0	0.00746226	0.0107415	0.0110494	0.0167074	0	0	0	0	0	0	0	0	0	0	0	0
PRJNA660322	SRR12550196	HC	0.226794	0.0986452	0.174644	0.0404093	0.0446656	0.00142051	0.0258985	0.00527758	0.0384124	0	0.0118309	0.00526347	0.00114362	0.00123275	0.0187452	0	0.000112126	0.00383863	0.00787228	0	0.0115839	0.00789394	0	0.000232177	0	0.00120816	0	0	0	0	0	0.0148691	0	0.0237305	0.0144701	0	0	0	0	0	0.00241379	0	0	0	0	0	0
PRJNA660322	SRR12550197	HC	0.27315	0.0942488	0.0714429	0.0246338	0.00387949	0	0.0599554	0.0232594	0.0226705	0	0.0605005	0.0282766	0	0.00423386	0.0351498	0	0	0.00678184	0.0128352	0	0.029661	0.00578977	0	0.000789922	0	0.00116014	0	0	0	0	0	0.0197322	0	0.0152288	0.00430167	0.00297892	0	0	0.0104194	0	0.014553	0	0	0	0	0	0.0195133
PRJNA660322	SRR12550198	HC	0	0.225853	0	0.0332128	0.0173582	0.0019768	0.055931	0.00851566	0.0207583	0	0.0414433	0.0346247	0.0276353	0.00839686	0	0.000733873	0	0	0.0156682	0	0.0497179	0	0.00325685	0	0	0	0	0	0	0	0.0332306	0	0	0	0	0	0	0	0	0	0.0141775	0	0	0	0	0	0
PRJNA660322	SRR12550199	HC	0.0225328	0.0986808	0.0399107	0.0302347	0.039704	0	0.032055	0.0453818	0.0224338	0	0.0437748	0.206151	0.0148551	0	0	0	0	0	0	0	0.00547936	0	0.0131931	0	0	0	0	0	0	0	0	0.0133037	0	0.063955	0	0	0	0	0	0	0.00659831	0	0	0	0	0	0.0214976
PRJNA660322	SRR12550200	HC	0.0133493	0.159416	0.116044	0.0492753	0.0150354	0	0.0409655	0.00680095	0.0238827	0	0.0207153	0.0215999	0.00350021	0.00625896	0	0	0	0	0.0064303	0.00433795	0.0303917	0.0183055	0.0173903	0	0	0	0	0	0	0	0	0	0	0.1595	0.00897129	0	0	0	0	0	0	0	0	0	0	0	0.00384665
PRJNA660322	SRR12550201	HC	0.00592147	0.155786	0.0407702	0.122946	0.013428	0.005929	0.0553854	0.0329465	0.00412717	0.0304268	0.055028	0.00861736	0.0114534	0.00199068	0.00256596	0	0	0.00110317	0.00567485	0.0268855	0.0324786	0	0.0351919	0	0	0	0	0	0	0	0	0	0	0.0150849	0.0575512	0.00513517	0	0	0	0	0.0163148	0	0	0	0	0	0.000553349
PRJNA660322	SRR12550202	HC	0.00777248	0.0890513	0.092812	0.0278577	0.00520502	0	0.0315554	0.00169233	0.0235865	0	0.0147804	0	0.0045932	0.00282388	0.000623582	0	0	0.000780913	0.00695334	0	0.0202421	0	0.00155863	0	0	0	0	0	0	0	0	0.0353046	0	0.00634674	0	0	0	0.0020771	0	0	0.00518795	0	0	0	0	0	0.309014
PRJNA660322	SRR12550203	HC	0.0805258	0.065026	0.112762	0.0224921	0.0255355	0.000445027	0.0726519	0.00711344	0.0208103	0	0.0650418	0.0466324	0.00754499	0.0216283	0.0250927	0	0	0	0.0195395	0.0371609	0.0121336	0	0.0233985	0	0	0	0	0	0.0080956	0	0	0.0089413	0	0.0109934	0.0203329	0	0.0154925	0	0.0111362	0	0.00565039	0.00258481	0	0	0	0	0
PRJNA660322	SRR12550204	HC	0	0.0996411	0.266551	0.0736109	0.0151109	0.00439669	0.0422016	0.0314482	0.0116357	0	0.0194288	0.0346055	0.0161915	0.0129218	0	0.00809257	0	0	0.00481203	0.00070176	0.0313951	0	0	0	0	0	0	0	0	0	0.0120932	0	0	0.00707706	0	0	0	0.00472801	0	0	0.0134828	0	0	0	0	0	0
PRJNA660322	SRR12550205	HC	0.0228909	0.315452	0.0659097	0.0191156	0.019758	0.000212684	0.0845941	0	0.0054978	0	0	0.0316904	0.00437167	0.00803096	0	0.0315711	0	0	0.030501	0.00139719	0.000181917	0.0112554	0	0	0	0	0	0	0.0586933	0	0	0	0.00323657	0.0236623	0.0173341	0	0	0	0	0	0	0	0	0	0	0	0.0491507
PRJNA660322	SRR12550206	HC	0.239026	0.165371	0.0824262	0.00202492	0.0136634	0	0.00432626	0	0.0176427	0.00388848	0	0.0220229	0.00436065	0.005103	0.00754342	0	0.00835012	0.00835012	0	0	0.0147132	0.00935759	0.0190005	0	0	0	0	0	0.012415	0	0	0	0	0.00598763	0.00619126	0	0	0	0	0.00619126	0	0.00878189	0	0	0	0	0.0162659
PRJNA660322	SRR12550207	HC	0.0276127	0.466111	0.0224615	0.0311407	0	0	0.057178	0.0189042	0.045194	0	0	0.0530994	0.00218935	0.00719354	0	0	0	0	0.00107833	0	0.0284173	0	0.00978089	0	0	0	0	0	0	0	0	0	0	0.0064792	0.00272616	0	0	0	0	0	0	0	0	0	0	0	0.00198355
PRJNA660322	SRR12550208	HC	0	0.369282	0.00723965	0	0.0134314	0	0.0384508	0	0.0157796	0	0.0144739	0.00679476	0	0.177148	0	0	0	0	0	0	0.0137499	0	0.0333234	0	0	0	0	0	0.021072	0	0	0.00859167	0	0.00754217	0	0	0	0	0	0	0	0	0	0	0	0	0.000852351
[truncated: 1,006 more rows]
[truncated: 376 more columns]

## Sheet:  Sensitivity analysis
Bacteria Genus	Age					Gender
	Juvenile（3-20）	Young Adult （21-45）	Older Adult（46-65）	Elderly（65+）		Female	Male
Actinomyces	***	***	***	***		***	***
Rothia	***	***	***	***		***	***
Bifidobacterium	***	***	***	**		***	***
Adlercreutzia	*	***	***	*		***	***
[truncated: 39 more rows]
